# Supplementary material for: Comparative Genomic and Transcriptomic Analysis of Tandemly and Segmentally Duplicated Genes in Rice
Source: PLoS One. 2013 May 16;8(5):e63551. doi: 10.1371/journal.pone.0063551 (PMC3656045; doi:10.1371/journal.pone.0063551)
Supplement: Table S1 — Genome-wide identification of tandemly duplicated genes in the rice genome. (XLS) [file pone.0063551.s002.xls]

## Sheet: Sheet1
Table S1. Genome-wide identification of tandemly duplicated genes in the rice genome
Tandem 1	Annotation	Expression or not	Tandem 2	annotation	Expression or not
LOC_Os01g01430.1	No apical meristem protein, putative, expressed	Y	LOC_Os01g01470.1	no apical meristem protein, putative, expressed	Y
LOC_Os01g01650.1	isoflavone reductase homolog IRL, putative, expressed	Y	LOC_Os01g01660.1	isoflavone reductase, putative, expressed	Y
LOC_Os01g01840.1	helix-loop-helix DNA-binding domain containing protein, expressed	Y	LOC_Os01g01870.1	helix-loop-helix DNA-binding domain containing protein, expressed	Y
LOC_Os01g02250.1	RGA-1, putative, expressed	Y	LOC_Os01g02270.1	expressed protein	Y
LOC_Os01g02270.1	expressed protein	Y	LOC_Os01g02280.1	Leucine Rich Repeat family protein, expressed	Y
LOC_Os01g02290.1	Ser/Thr receptor-like kinase, putative, expressed	Y	LOC_Os01g02300.1	receptor kinase ORK10, putative, expressed	Y
LOC_Os01g02300.1	receptor kinase ORK10, putative, expressed	Y	LOC_Os01g02320.1	protein kinase domain containing protein, expressed	Y
LOC_Os01g02320.1	protein kinase domain containing protein, expressed	Y	LOC_Os01g02350.1	receptor-like kinase ARK1AS, putative, expressed	Y
LOC_Os01g02350.1	receptor-like kinase ARK1AS, putative, expressed	Y	LOC_Os01g02360.1	resistance-related receptor-like kinase, putative, expressed	Y
LOC_Os01g02360.1	resistance-related receptor-like kinase, putative, expressed	Y	LOC_Os01g02390.1	protein kinase domain containing protein, expressed	Y
LOC_Os01g02390.1	protein kinase domain containing protein, expressed	Y	LOC_Os01g02400.1	protein kinase domain containing protein, expressed	Y
LOC_Os01g02400.1	protein kinase domain containing protein, expressed	Y	LOC_Os01g02410.1	protein kinase domain containing protein, expressed	Y
LOC_Os01g02410.1	protein kinase domain containing protein, expressed	Y	LOC_Os01g02420.1	protein kinase domain containing protein, expressed	Y
LOC_Os01g02420.1	protein kinase domain containing protein, expressed	Y	LOC_Os01g02430.1	TAK14, putative, expressed	Y
LOC_Os01g02430.1	TAK14, putative, expressed	Y	LOC_Os01g02440.1	Ser/Thr receptor-like kinase, putative, expressed	Y
LOC_Os01g02440.1	Ser/Thr receptor-like kinase, putative, expressed	Y	LOC_Os01g02460.1	receptor kinase LRK10, putative, expressed	Y
LOC_Os01g02460.1	receptor kinase LRK10, putative, expressed	Y	LOC_Os01g02550.1	protein kinase domain containing protein, expressed	Y
LOC_Os01g02550.1	protein kinase domain containing protein, expressed	Y	LOC_Os01g02560.1	Ser/Thr receptor-like kinase, putative, expressed	Y
LOC_Os01g02560.1	Ser/Thr receptor-like kinase, putative, expressed	Y	LOC_Os01g02570.1	protein kinase domain containing protein, expressed	Y
LOC_Os01g02570.1	protein kinase domain containing protein, expressed	Y	LOC_Os01g02580.1	protein kinase domain containing protein, expressed	Y
LOC_Os01g02580.1	protein kinase domain containing protein, expressed	Y	LOC_Os01g02590.1	receptor-like kinase, putative, expressed	Y
LOC_Os01g02590.1	receptor-like kinase, putative, expressed	Y	LOC_Os01g02600.1	Ser/Thr receptor-like kinase, putative, expressed	Y
LOC_Os01g02600.1	Ser/Thr receptor-like kinase, putative, expressed	Y	LOC_Os01g02610.1	protein kinase domain containing protein, expressed	Y
LOC_Os01g02610.1	protein kinase domain containing protein, expressed	Y	LOC_Os01g02680.1	protein kinase domain containing protein, expressed	Y
LOC_Os01g02680.1	protein kinase domain containing protein, expressed	Y	LOC_Os01g02690.1	resistance-related receptor-like kinase, putative, expressed	Y
LOC_Os01g02690.1	resistance-related receptor-like kinase, putative, expressed	Y	LOC_Os01g02700.1	protein kinase domain containing protein, expressed	Y
LOC_Os01g02700.1	protein kinase domain containing protein, expressed	Y	LOC_Os01g02710.1	LRk-type protein, putative, expressed	Y
LOC_Os01g02710.1	LRk-type protein, putative, expressed	Y	LOC_Os01g02730.1	TAK14, putative, expressed	Y
LOC_Os01g02730.1	TAK14, putative, expressed	Y	LOC_Os01g02750.1	protein kinase domain containing protein, expressed	Y
LOC_Os01g02750.1	protein kinase domain containing protein, expressed	Y	LOC_Os01g02760.1	receptor-like kinase, putative, expressed	Y
LOC_Os01g02760.1	receptor-like kinase, putative, expressed	Y	LOC_Os01g02770.1	resistance-related receptor-like kinase, putative, expressed	Y
LOC_Os01g02770.1	resistance-related receptor-like kinase, putative, expressed	Y	LOC_Os01g02780.1	TAK33, putative, expressed	Y
LOC_Os01g02780.1	TAK33, putative, expressed	Y	LOC_Os01g02790.1	protein kinase domain containing protein, expressed	Y
LOC_Os01g02790.1	protein kinase domain containing protein, expressed	Y	LOC_Os01g02800.1	receptor-like kinase ARK1AS, putative, expressed	Y
LOC_Os01g02800.1	receptor-like kinase ARK1AS, putative, expressed	Y	LOC_Os01g02810.1	resistance-related receptor-like kinase, putative, expressed	Y
LOC_Os01g02810.1	resistance-related receptor-like kinase, putative, expressed	Y	LOC_Os01g02830.1	receptor-like kinase ARK1AS, putative, expressed	Y
LOC_Os01g02830.1	receptor-like kinase ARK1AS, putative, expressed	Y	LOC_Os01g02840.1	resistance-related receptor-like kinase, putative, expressed	Y
LOC_Os01g02900.1	glycosyltransferase, putative, expressed	Y	LOC_Os01g02910.1	glycosyltransferase, putative, expressed	Y
LOC_Os01g02910.1	glycosyltransferase, putative, expressed	Y	LOC_Os01g02920.1	glycosyltransferase protein, putative, expressed	Y
LOC_Os01g02920.1	glycosyltransferase protein, putative, expressed	Y	LOC_Os01g02930.1	glycosyltransferase protein, putative, expressed	Y
LOC_Os01g02950.1	expressed protein	Y	LOC_Os01g02960.1	expressed protein	Y
LOC_Os01g03170.1	seven in absentia protein family protein, expressed	Y	LOC_Os01g03190.1	expressed protein	Y
LOC_Os01g03210.1	expressed protein	Y	LOC_Os01g03220.1	expressed protein	Y
LOC_Os01g03290.1	seven in absentia protein family domain containing protein, expressed	Y	LOC_Os01g03300.1	seven in absentia protein family protein, expressed	Y
LOC_Os01g03310.1	BBTI1 - Bowman-Birk type bran trypsin inhibitor precursor, expressed	Y	LOC_Os01g03330.1	BBTI3 - Bowman-Birk type bran trypsin inhibitor precursor, expressed	Y
LOC_Os01g03330.1	BBTI3 - Bowman-Birk type bran trypsin inhibitor precursor, expressed	Y	LOC_Os01g03340.1	BBTI4 - Bowman-Birk type bran trypsin inhibitor precursor, expressed	Y
LOC_Os01g03340.1	BBTI4 - Bowman-Birk type bran trypsin inhibitor precursor, expressed	Y	LOC_Os01g03360.1	BBTI5 - Bowman-Birk type bran trypsin inhibitor precursor, expressed	Y
LOC_Os01g03360.1	BBTI5 - Bowman-Birk type bran trypsin inhibitor precursor, expressed	Y	LOC_Os01g03380.1	BBTI6 - Bowman-Birk type bran trypsin inhibitor precursor, putative, expressed	Y
LOC_Os01g03380.1	BBTI6 - Bowman-Birk type bran trypsin inhibitor precursor, putative, expressed	Y	LOC_Os01g03390.1	BBTI7 - Bowman-Birk type bran trypsin inhibitor precursor, expressed	Y
LOC_Os01g03429.1	expressed protein	Y	LOC_Os01g03464.1	expressed protein	Y
LOC_Os01g03530.1	multicopper oxidase domain containing protein, expressed	Y	LOC_Os01g03620.1	multicopper oxidase domain containing protein, expressed	Y
LOC_Os01g03620.1	multicopper oxidase domain containing protein, expressed	Y	LOC_Os01g03630.1	multicopper oxidase domain containing protein, expressed	Y
LOC_Os01g03630.1	multicopper oxidase domain containing protein, expressed	Y	LOC_Os01g03640.1	multicopper oxidase domain containing protein, expressed	Y
LOC_Os01g04040.1	BBTI11 - Bowman-Birk type bran trypsin inhibitor precursor, putative, expressed	Y	LOC_Os01g04050.1	BBTI12 - Bowman-Birk type bran trypsin inhibitor precursor, expressed	Y
LOC_Os01g04210.1	DNA binding protein, putative, expressed	Y	LOC_Os01g04220.1	DNA binding protein, putative, expressed	Y
LOC_Os01g04290.1	glycosyl hydrolase family 10 protein, putative, expressed	Y	LOC_Os01g04300.1	glycosyl hydrolase family 10 protein, putative, expressed	Y
LOC_Os01g04340.1	hsp20/alpha crystallin family protein, putative, expressed	Y	LOC_Os01g04350.1	hsp20/alpha crystallin family protein, putative, expressed	Y
LOC_Os01g04350.1	hsp20/alpha crystallin family protein, putative, expressed	Y	LOC_Os01g04360.1	hsp20/alpha crystallin family protein, putative, expressed	Y
LOC_Os01g04360.1	hsp20/alpha crystallin family protein, putative, expressed	Y	LOC_Os01g04370.1	hsp20/alpha crystallin family protein, putative, expressed	Y
LOC_Os01g04370.1	hsp20/alpha crystallin family protein, putative, expressed	Y	LOC_Os01g04380.1	hsp20/alpha crystallin family protein, putative, expressed	Y
LOC_Os01g04409.1	OsWAK1 - OsWAK receptor-like cytoplasmic kinase OsWAK-RLCK, expressed	Y	LOC_Os01g04430.1	expressed protein	Y
LOC_Os01g04440.1	expressed protein	Y	LOC_Os01g04540.1	serine/threonine-protein kinase At1g18390 precursor, putative, expressed	Y
LOC_Os01g04460.1	Ser/Thr protein kinase, putative, expressed	Y	LOC_Os01g04480.1	expressed protein	Y
LOC_Os01g04470.1	expressed protein	Y	LOC_Os01g04530.1	expressed protein	Y
LOC_Os01g04480.1	expressed protein	Y	LOC_Os01g04490.1	Ser/Thr protein kinase, putative, expressed	Y
LOC_Os01g04490.1	Ser/Thr protein kinase, putative, expressed	Y	LOC_Os01g04520.1	Ser/Thr protein kinase, putative, expressed	Y
LOC_Os01g04520.1	Ser/Thr protein kinase, putative, expressed	Y	LOC_Os01g04550.1	expressed protein	Y
LOC_Os01g04550.1	expressed protein	Y	LOC_Os01g04570.1	Ser/Thr protein kinase, putative, expressed	Y
LOC_Os01g04570.1	Ser/Thr protein kinase, putative, expressed	Y	LOC_Os01g04580.1	Ser/Thr protein kinase, putative, expressed	Y
LOC_Os01g04750.1	B3 DNA binding domain containing protein, expressed	Y	LOC_Os01g04800.1	B3 DNA binding domain containing protein, expressed	Y
LOC_Os01g04814.1	vacuolar protein sorting-associating protein 4B, putative, expressed	Y	LOC_Os01g04840.1	vacuolar protein sorting-associating protein 4B, putative, expressed	Y
LOC_Os01g04990.1	mitochondrial carrier protein, putative, expressed	Y	LOC_Os01g05010.1	mitochondrial glycoprotein, putative, expressed	Y
LOC_Os01g05010.1	mitochondrial glycoprotein, putative, expressed	Y	LOC_Os01g05050.1	mitochondrial glycoprotein, putative, expressed	Y
LOC_Os01g05020.1	expressed protein	Y	LOC_Os01g05040.1	expressed protein	Y
LOC_Os01g05050.1	mitochondrial glycoprotein, putative, expressed	Y	LOC_Os01g05060.1	mitochondrial glycoprotein, putative, expressed	Y
LOC_Os01g05150.1	expressed protein	Y	LOC_Os01g05170.1	expressed protein	Y
LOC_Os01g05170.1	expressed protein	Y	LOC_Os01g05180.1	expressed protein	Y
LOC_Os01g05180.1	expressed protein	Y	LOC_Os01g05210.1	hypothetical protein	N
LOC_Os01g05210.1	hypothetical protein	N	LOC_Os01g05220.1	expressed protein	Y
LOC_Os01g05220.1	expressed protein	Y	LOC_Os01g05280.1	expressed protein	Y
LOC_Os01g05250.1	expressed protein	Y	LOC_Os01g05260.1	expressed protein	Y
LOC_Os01g05280.1	expressed protein	Y	LOC_Os01g05390.1	hypothetical protein	N
LOC_Os01g05440.1	XH domain containing protein, expressed	Y	LOC_Os01g05470.1	transcription factor X1, putative, expressed	Y
LOC_Os01g05450.1	expressed protein	Y	LOC_Os01g05460.1	expressed protein	Y
LOC_Os01g05600.1	NBS-LRR disease resistance protein, putative, expressed	Y	LOC_Os01g05620.1	NBS-LRR disease resistance protein, putative, expressed	Y
LOC_Os01g05610.1	Core histone H2A/H2B/H3/H4 domain containing protein, putative, expressed	Y	LOC_Os01g05630.1	Core histone H2A/H2B/H3/H4 domain containing protein, putative, expressed	Y
LOC_Os01g05694.1	expressed protein	Y	LOC_Os01g05744.1	expressed protein	Y
LOC_Os01g05710.1	expressed protein	Y	LOC_Os01g05720.1	expressed protein	Y
LOC_Os01g05810.1	gamma-glutamyltranspeptidase 1 precursor, putative, expressed	Y	LOC_Os01g05820.1	gamma-glutamyltranspeptidase 1 precursor, putative, expressed	Y
LOC_Os01g05870.1	receptor kinase, putative, expressed	Y	LOC_Os01g05940.1	receptor kinase, putative, expressed	Y
LOC_Os01g05880.1	OsFBX1 - F-box domain containing protein, expressed	Y	LOC_Os01g05890.1	OsFBX2 - F-box domain containing protein, expressed	Y
LOC_Os01g05900.1	Core histone H2A/H2B/H3/H4 domain containing protein, putative, expressed	Y	LOC_Os01g05970.1	OsFBO1 - F-box and other domain containing protein, expressed	Y
LOC_Os01g05940.1	receptor kinase, putative, expressed	Y	LOC_Os01g05960.1	receptor kinase, putative, expressed	Y
LOC_Os01g05960.1	receptor kinase, putative, expressed	Y	LOC_Os01g05980.1	receptor kinase, putative, expressed	Y
LOC_Os01g05970.1	OsFBO1 - F-box and other domain containing protein, expressed	Y	LOC_Os01g06010.1	Core histone H2A/H2B/H3/H4 domain containing protein, putative, expressed	Y
LOC_Os01g06030.1	expressed protein	Y	LOC_Os01g06040.1	expressed protein	Y
LOC_Os01g06040.1	expressed protein	Y	LOC_Os01g06070.1	expressed protein	Y
LOC_Os01g06070.1	expressed protein	Y	LOC_Os01g06080.1	expressed protein	Y
LOC_Os01g06080.1	expressed protein	Y	LOC_Os01g06090.1	expressed protein	Y
LOC_Os01g06090.1	expressed protein	Y	LOC_Os01g06150.1	expressed protein	Y
LOC_Os01g06120.1	expressed protein	Y	LOC_Os01g06140.1	expressed protein	Y
LOC_Os01g06210.1	gibberellin receptor GID1L2, putative, expressed	Y	LOC_Os01g06220.1	gibberellin receptor GID1L2, putative, expressed	Y
LOC_Os01g06340.1	expressed protein	Y	LOC_Os01g06350.1	expressed protein	Y
LOC_Os01g06380.1	expressed protein	Y	LOC_Os01g06400.1	expressed protein	Y
LOC_Os01g06420.1	expressed protein	Y	LOC_Os01g06440.1	expressed protein	Y
LOC_Os01g06720.1	disease resistance protein SlVe2 precursor, putative, expressed	Y	LOC_Os01g06730.1	verticillium wilt disease resistance protein, putative, expressed	Y
LOC_Os01g06790.1	disease resistance protein, putative, expressed	Y	LOC_Os01g06876.1	Cf-2, putative, expressed	Y
LOC_Os01g06820.1	hcr2-0B, putative, expressed	Y	LOC_Os01g06870.1	resistance protein SlVe1 precursor, putative, expressed	Y
LOC_Os01g06876.1	Cf-2, putative, expressed	Y	LOC_Os01g06900.1	verticillium wilt disease resistance protein Ve2, putative, expressed	Y
LOC_Os01g06890.1	leucine-rich repeat family protein, putative, expressed	Y	LOC_Os01g06920.1	resistance protein SlVe1 precursor, putative, expressed	Y
LOC_Os01g06940.1	POEI33 - Pollen Ole e I allergen and extensin family protein precursor, expressed	Y	LOC_Os01g06960.1	POEI34 - Pollen Ole e I allergen and extensin family protein precursor, putative, expressed	Y
LOC_Os01g06960.1	POEI34 - Pollen Ole e I allergen and extensin family protein precursor, putative, expressed	Y	LOC_Os01g06980.1	POEI35 - Pollen Ole e I allergen and extensin family protein precursor, putative, expressed	Y
LOC_Os01g06980.1	POEI35 - Pollen Ole e I allergen and extensin family protein precursor, putative, expressed	Y	LOC_Os01g06990.1	POEI36 - Pollen Ole e I allergen and extensin family protein precursor, putative, expressed	Y
LOC_Os01g06990.1	POEI36 - Pollen Ole e I allergen and extensin family protein precursor, putative, expressed	Y	LOC_Os01g07000.1	POEI37 - Pollen Ole e I allergen and extensin family protein precursor, putative, expressed	Y
LOC_Os01g07000.1	POEI37 - Pollen Ole e I allergen and extensin family protein precursor, putative, expressed	Y	LOC_Os01g07010.1	POEI38 - Pollen Ole e I allergen and extensin family protein precursor, putative, expressed	Y
LOC_Os01g07010.1	POEI38 - Pollen Ole e I allergen and extensin family protein precursor, putative, expressed	Y	LOC_Os01g07020.1	POEI39 - Pollen Ole e I allergen and extensin family protein precursor, putative, expressed	Y
LOC_Os01g07020.1	POEI39 - Pollen Ole e I allergen and extensin family protein precursor, putative, expressed	Y	LOC_Os01g07030.1	POEI40 - Pollen Ole e I allergen and extensin family protein precursor, expressed	Y
LOC_Os01g07030.1	POEI40 - Pollen Ole e I allergen and extensin family protein precursor, expressed	Y	LOC_Os01g07040.1	POEI41 - Pollen Ole e I allergen and extensin family protein precursor, expressed	Y
LOC_Os01g07040.1	POEI41 - Pollen Ole e I allergen and extensin family protein precursor, expressed	Y	LOC_Os01g07050.1	POEI42 - Pollen Ole e I allergen and extensin family protein precursor, expressed	Y
LOC_Os01g07050.1	POEI42 - Pollen Ole e I allergen and extensin family protein precursor, expressed	Y	LOC_Os01g07060.1	POEI43 - Pollen Ole e I allergen and extensin family protein precursor, putative, expressed	Y
LOC_Os01g07160.1	OsFBX3 - F-box domain containing protein, expressed	Y	LOC_Os01g07190.1	expressed protein	Y
LOC_Os01g07200.1	staphylococcal nuclease homologue, putative, expressed	Y	LOC_Os01g07212.1	staphylococcal nuclease homologue, putative, expressed	Y
LOC_Os01g07360.2	KIP1, putative, expressed	Y	LOC_Os01g07370.1	KIP1, putative, expressed	Y
LOC_Os01g07670.1	expressed protein	Y	LOC_Os01g07680.1	expressed protein	Y
LOC_Os01g07980.1	ankyrin, putative, expressed	Y	LOC_Os01g08000.2	fibronectin type 3 and ankyrin repeat domains 1 protein, putative, expressed	Y
LOC_Os01g08090.1	flavonol-3-O-glycoside-7-O-glucosyltransferase 1, putative, expressed	Y	LOC_Os01g08100.1	flavonol-3-O-glycoside-7-O-glucosyltransferase 1, putative, expressed	Y
LOC_Os01g08130.1	phototropic-responsive NPH3 family protein, putative, expressed	Y	LOC_Os01g08140.1	phototropic-responsive NPH3 family protein, putative, expressed	Y
LOC_Os01g08800.1	cytochrome P450, putative, expressed	Y	LOC_Os01g08810.1	cytochrome P450, putative, expressed	Y
LOC_Os01g09340.1	expressed protein	Y	LOC_Os01g09420.1	expressed protein	Y
LOC_Os01g09370.1	ankyrin repeat domain-containing protein 28, putative, expressed	Y	LOC_Os01g09384.1	ankyrin repeat domain containing protein, putative, expressed	Y
LOC_Os01g09384.1	ankyrin repeat domain containing protein, putative, expressed	Y	LOC_Os01g09410.1	expressed protein	Y
LOC_Os01g09900.1	helix-loop-helix DNA-binding domain containing protein, expressed	Y	LOC_Os01g09930.1	helix-loop-helix DNA-binding domain containing protein, expressed	Y
LOC_Os01g09930.1	helix-loop-helix DNA-binding domain containing protein, expressed	Y	LOC_Os01g09940.1	expressed protein	Y
LOC_Os01g09940.1	expressed protein	Y	LOC_Os01g09990.1	helix-loop-helix DNA-binding domain containing protein, expressed	Y
LOC_Os01g10130.1	RNA-dependent RNA polymerase, putative, expressed	Y	LOC_Os01g10140.2	RNA-dependent RNA polymerase, putative, expressed	Y
LOC_Os01g10210.1	lachrymatory factor synthase, putative, expressed	Y	LOC_Os01g10230.1	lachrymatory factor synthase, putative, expressed	Y
LOC_Os01g10260.1	expressed protein	Y	LOC_Os01g10310.1	expressed protein	Y
LOC_Os01g10520.1	expressed protein	Y	LOC_Os01g10530.2	expressed protein	Y
LOC_Os01g10740.1	expressed protein	Y	LOC_Os01g10760.1	expressed protein	Y
LOC_Os01g10760.1	expressed protein	Y	LOC_Os01g10780.1	expressed protein	Y
LOC_Os01g10870.1	CAMK_KIN1/SNF1/Nim1_like.7 - CAMK includes calcium/calmodulin depedent protein kinases, expressed	Y	LOC_Os01g10890.1	CAMK_KIN1/SNF1/Nim1_like.8 - CAMK includes calcium/calmodulin depedent protein kinases, expressed	Y
LOC_Os01g10920.1	peptide-N4-asparagine amidase A, putative, expressed	Y	LOC_Os01g10930.1	peptide-N4-asparagine amidase A, putative, expressed	Y
LOC_Os01g10960.1	peptide-N4-asparagine amidase A, putative, expressed	Y	LOC_Os01g11010.1	peptide-N4-asparagine amidase A, putative, expressed	Y
LOC_Os01g10970.1	auxin-induced protein 5NG4, putative, expressed	Y	LOC_Os01g10980.1	auxin-induced protein 5NG4, putative, expressed	Y
LOC_Os01g11270.1	cytochrome P450, putative, expressed	Y	LOC_Os01g11280.1	cytochrome P450, putative, expressed	Y
LOC_Os01g11280.1	cytochrome P450, putative, expressed	Y	LOC_Os01g11300.1	cytochrome P450, putative, expressed	Y
LOC_Os01g11300.1	cytochrome P450, putative, expressed	Y	LOC_Os01g11340.1	cytochrome P450, putative, expressed	Y
LOC_Os01g11460.1	zinc finger, C3HC4 type domain containing protein, expressed	Y	LOC_Os01g11480.1	zinc finger, C3HC4 type domain containing protein, expressed	Y
LOC_Os01g11480.1	zinc finger, C3HC4 type domain containing protein, expressed	Y	LOC_Os01g11490.1	zinc finger, C3HC4 type domain containing protein, expressed	Y
LOC_Os01g11490.1	zinc finger, C3HC4 type domain containing protein, expressed	Y	LOC_Os01g11500.1	zinc finger, C3HC4 type domain containing protein, expressed	Y
LOC_Os01g11570.1	GDSL-like lipase/acylhydrolase, putative, expressed	Y	LOC_Os01g11660.1	GDSL-like lipase/acylhydrolase, putative, expressed	Y
LOC_Os01g11620.1	GDSL-like lipase/acylhydrolase, putative, expressed	Y	LOC_Os01g11650.1	GDSL-like lipase/acylhydrolase, putative, expressed	Y
LOC_Os01g11650.1	GDSL-like lipase/acylhydrolase, putative, expressed	Y	LOC_Os01g11700.1	GDSL-like lipase/acylhydrolase, putative, expressed	Y
LOC_Os01g11660.1	GDSL-like lipase/acylhydrolase, putative, expressed	Y	LOC_Os01g11710.1	GDSL-like lipase/acylhydrolase, putative, expressed	Y
LOC_Os01g11710.1	GDSL-like lipase/acylhydrolase, putative, expressed	Y	LOC_Os01g11730.1	GDSL-like lipase/acylhydrolase, putative, expressed	Y
LOC_Os01g11730.1	GDSL-like lipase/acylhydrolase, putative, expressed	Y	LOC_Os01g11740.1	GDSL-like lipase/acylhydrolase, putative, expressed	Y
LOC_Os01g11740.1	GDSL-like lipase/acylhydrolase, putative, expressed	Y	LOC_Os01g11750.1	GDSL-like lipase/acylhydrolase, putative, expressed	Y
LOC_Os01g11750.1	GDSL-like lipase/acylhydrolase, putative, expressed	Y	LOC_Os01g11760.1	GDSL-like lipase/acylhydrolase, putative, expressed	Y
LOC_Os01g11760.1	GDSL-like lipase/acylhydrolase, putative, expressed	Y	LOC_Os01g11790.1	GDSL-like lipase/acylhydrolase, putative, expressed	Y
LOC_Os01g11860.1	DJ-1 family protein, putative, expressed	Y	LOC_Os01g11880.1	DJ-1 family protein, putative, expressed	Y
LOC_Os01g11952.1	histone-lysine N-methyltransferase ATX5, putative, expressed	Y	LOC_Os01g11960.1	histone-lysine N-methyltransferase ATX5, putative, expressed	Y
LOC_Os01g12030.1	endoglucanase precursor, putative, expressed	Y	LOC_Os01g12070.1	endoglucanase precursor, putative, expressed	Y
LOC_Os01g12304.1	esterase, putative, expressed	Y	LOC_Os01g12320.1	GDSL-like lipase/acylhydrolase, putative, expressed	Y
LOC_Os01g12320.1	GDSL-like lipase/acylhydrolase, putative, expressed	Y	LOC_Os01g12381.1	GDSL-like lipase/acylhydrolase, putative, expressed	Y
LOC_Os01g12400.2	S-locus lectin protein kinase family protein, putative, expressed	Y	LOC_Os01g12410.1	receptor-like protein kinase, putative, expressed	Y
LOC_Os01g12410.1	receptor-like protein kinase, putative, expressed	Y	LOC_Os01g12420.1	receptor-like protein kinase, putative, expressed	Y
LOC_Os01g12420.1	receptor-like protein kinase, putative, expressed	Y	LOC_Os01g12430.1	receptor-like protein kinase, putative, expressed	Y
LOC_Os01g12560.1	3-methyl-2-oxobutanoate hydroxymethyltransferase, putative, expressed	Y	LOC_Os01g12570.1	3-methyl-2-oxobutanoate hydroxymethyltransferase, putative, expressed	Y
LOC_Os01g12740.1	cytochrome P450, putative, expressed	Y	LOC_Os01g12750.1	cytochrome P450, putative, expressed	Y
LOC_Os01g12760.1	cytochrome P450, putative, expressed	Y	LOC_Os01g12770.1	cytochrome P450, putative, expressed	Y
LOC_Os01g12910.1	thioesterase family protein, putative, expressed	Y	LOC_Os01g12920.1	thioesterase family protein, putative, expressed	Y
LOC_Os01g13120.1	aquaporin protein, putative, expressed	Y	LOC_Os01g13130.1	aquaporin protein, putative, expressed	Y
LOC_Os01g13170.1	ubiquitin-conjugating enzyme E2, putative, expressed	Y	LOC_Os01g13280.1	ubiquitin conjugating enzyme protein, putative, expressed	Y
LOC_Os01g13229.1	cyclin-A1, putative, expressed	Y	LOC_Os01g13260.1	cyclin-A1, putative, expressed	Y
LOC_Os01g13590.1	isoflavone reductase homolog IRL, putative, expressed	Y	LOC_Os01g13610.1	isoflavone reductase homolog IRL, putative, expressed	Y
LOC_Os01g13860.1	expressed protein	Y	LOC_Os01g13870.1	expressed protein	Y
LOC_Os01g14170.1	expressed protein	Y	LOC_Os01g14180.1	expressed protein	Y
LOC_Os01g14220.1	expressed protein	Y	LOC_Os01g14310.1	expressed protein	Y
LOC_Os01g14320.1	expressed protein	Y	LOC_Os01g14340.1	expressed protein	Y
LOC_Os01g14550.1	pathogen-related protein, putative, expressed	Y	LOC_Os01g14590.1	pathogen-related protein, putative, expressed	Y
LOC_Os01g14650.1	expansin precursor, putative, expressed	Y	LOC_Os01g14660.1	expansin precursor, putative, expressed	Y
LOC_Os01g15060.1	expressed protein	Y	LOC_Os01g15100.1	expressed protein	Y
LOC_Os01g15120.1	hydrolase, alpha/beta fold family domain containing protein, expressed	Y	LOC_Os01g15130.1	hydrolase, alpha/beta fold family domain containing protein, expressed	Y
LOC_Os01g15350.1	zinc finger C-x8-C-x5-C-x3-H type family protein, expressed	Y	LOC_Os01g15460.1	zinc finger C-x8-C-x5-C-x3-H type family protein, expressed	Y
LOC_Os01g15680.2	transferase, putative, expressed	Y	LOC_Os01g15709.1	transferase family protein, putative, expressed	Y
LOC_Os01g15709.1	transferase family protein, putative, expressed	Y	LOC_Os01g15740.1	expressed protein	Y
LOC_Os01g15810.1	peroxidase precursor, putative, expressed	Y	LOC_Os01g15830.1	peroxidase precursor, putative, expressed	Y
LOC_Os01g15920.1	expressed protein	Y	LOC_Os01g15950.1	hypothetical protein	N
LOC_Os01g16360.1	disease resistance protein, putative, expressed	Y	LOC_Os01g16370.1	NBS-LRR type disease resistance protein, putative, expressed	Y
LOC_Os01g16370.1	NBS-LRR type disease resistance protein, putative, expressed	Y	LOC_Os01g16380.1	expressed protein	Y
LOC_Os01g16380.1	expressed protein	Y	LOC_Os01g16390.1	NB-ARC domain containing protein, expressed	Y
LOC_Os01g16390.1	NB-ARC domain containing protein, expressed	Y	LOC_Os01g16400.1	NB-ARC domain containing protein, expressed	Y
LOC_Os01g16714.1	flavin monooxygenase, putative, expressed	Y	LOC_Os01g16750.1	flavin monooxygenase, putative, expressed	Y
LOC_Os01g16860.1	AGO4-2, putative, expressed	Y	LOC_Os01g16870.3	argonaute, putative, expressed	Y
LOC_Os01g17030.1	heat shock protein DnaJ, putative, expressed	Y	LOC_Os01g17040.1	heat shock protein DnaJ, putative, expressed	Y
LOC_Os01g18110.1	cinnamoyl CoA reductase, putative, expressed	Y	LOC_Os01g18120.1	cinnamoyl CoA reductase, putative, expressed	Y
LOC_Os01g18640.1	aminotransferase, putative, expressed	Y	LOC_Os01g18660.1	aminotransferase, putative, expressed	Y
LOC_Os01g18890.1	peroxidase precursor, putative, expressed	Y	LOC_Os01g18900.1	stigma specific peroxidase precursor, putative, expressed	Y
LOC_Os01g18900.1	stigma specific peroxidase precursor, putative, expressed	Y	LOC_Os01g18930.1	peroxidase precursor, putative, expressed	Y
LOC_Os01g18930.1	peroxidase precursor, putative, expressed	Y	LOC_Os01g19020.1	peroxidase precursor, putative, expressed	Y
LOC_Os01g18950.1	peroxidase precursor, putative, expressed	Y	LOC_Os01g18970.1	peroxidase precursor, putative, expressed	Y
LOC_Os01g19240.1	integral membrane protein DUF6 containing protein, expressed	Y	LOC_Os01g19290.1	integral membrane protein DUF6 containing protein, expressed	Y
LOC_Os01g19490.1	pentatricopeptide, putative, expressed	Y	LOC_Os01g19529.1	pentatricopeptide, putative, expressed	Y
LOC_Os01g20880.1	OsWAK3 - OsWAK receptor-like cytoplasmic kinase OsWAK-RLCK, expressed	Y	LOC_Os01g20900.1	OsWAK4 - OsWAK receptor-like cytoplasmic kinase OsWAK-RLCK, expressed	Y
LOC_Os01g20980.1	pectinesterase, putative, expressed	Y	LOC_Os01g21034.1	pectinesterase, putative, expressed	Y
LOC_Os01g21300.1	esterase/lipase/thioesterase family protein, putative, expressed	Y	LOC_Os01g21310.1	expressed protein	Y
LOC_Os01g21520.1	esterase/lipase/thioesterase family protein, putative, expressed	Y	LOC_Os01g21560.1	esterase/lipase/thioesterase family protein, putative, expressed	Y
LOC_Os01g21560.1	esterase/lipase/thioesterase family protein, putative, expressed	Y	LOC_Os01g21580.1	esterase/lipase/thioesterase family protein, putative, expressed	Y
LOC_Os01g21650.1	plant protein of unknown function domain containing protein, expressed	Y	LOC_Os01g21670.1	plant protein of unknown function domain containing protein, expressed	Y
LOC_Os01g21700.1	hypothetical protein	N	LOC_Os01g21780.1	expressed protein	Y
LOC_Os01g21780.1	expressed protein	Y	LOC_Os01g21800.1	hypothetical protein	N
LOC_Os01g21790.1	expressed protein	Y	LOC_Os01g21820.1	preprotein translocase subunit secA, chloroplast precursor, putative, expressed	Y
LOC_Os01g21870.1	expressed protein	Y	LOC_Os01g21880.1	expressed protein	Y
LOC_Os01g22230.1	peroxidase precursor, putative, expressed	Y	LOC_Os01g22249.1	peroxidase precursor, putative, expressed	Y
LOC_Os01g22249.1	peroxidase precursor, putative, expressed	Y	LOC_Os01g22336.1	peroxidase precursor, putative, expressed	Y
LOC_Os01g22336.1	peroxidase precursor, putative, expressed	Y	LOC_Os01g22352.1	peroxidase precursor, putative, expressed	Y
LOC_Os01g22352.1	peroxidase precursor, putative, expressed	Y	LOC_Os01g22370.1	peroxidase precursor, putative, expressed	Y
LOC_Os01g22430.1	OsFBDUF3 - F-box and DUF domain containing protein, expressed	Y	LOC_Os01g22480.2	OsFBDUF4 - F-box and DUF domain containing protein, expressed	Y
LOC_Os01g22560.1	glycerol-3-phosphate acyltransferase 1, putative, expressed	Y	LOC_Os01g22570.1	glycerol-3-phosphate acyltransferase, putative, expressed	Y
LOC_Os01g22640.1	GDSL-like lipase/acylhydrolase, putative, expressed	Y	LOC_Os01g22660.1	GDSL-like lipase/acylhydrolase, putative, expressed	Y
LOC_Os01g22660.1	GDSL-like lipase/acylhydrolase, putative, expressed	Y	LOC_Os01g22780.1	GDSL-like lipase/acylhydrolase, putative, expressed	Y
LOC_Os01g22670.1	fruit bromelain precursor, putative, expressed	Y	LOC_Os01g22680.1	fruit bromelain precursor, putative, expressed	Y
LOC_Os01g22700.1	organic cation transporter-related, putative, expressed	Y	LOC_Os01g22710.1	organic cation transporter-related, putative, expressed	Y
LOC_Os01g22954.1	serine carboxypeptidase, putative, expressed	Y	LOC_Os01g22980.1	OsSCP3 - Putative Serine Carboxypeptidase homologue, expressed	Y
LOC_Os01g23370.1	expressed protein	Y	LOC_Os01g23440.1	expressed protein	Y
LOC_Os01g24560.1	fruit bromelain precursor, putative, expressed	Y	LOC_Os01g24570.1	fruit bromelain precursor, putative, expressed	Y
LOC_Os01g24920.1	poly synthetase 2-B, putative, expressed	Y	LOC_Os01g24940.1	poly synthetase 2-A, putative, expressed	Y
LOC_Os01g24960.1	dirigent, putative	N	LOC_Os01g25030.1	dirigent, putative	N
LOC_Os01g25150.1	jacalin-like lectin domain containing protein	N	LOC_Os01g25160.1	jacalin-like lectin domain containing protein, expressed	Y
LOC_Os01g25240.1	expressed protein	Y	LOC_Os01g25260.1	expressed protein	Y
LOC_Os01g25484.1	ferredoxin--nitrite reductase, putative, expressed	Y	LOC_Os01g25520.1	ferredoxin-nitrite reductase, putative, expressed	Y
LOC_Os01g25540.1	RALFL6 - Rapid ALkalinization Factor RALF family protein precursor, expressed	Y	LOC_Os01g25560.1	RALFL7 - Rapid ALkalinization Factor RALF family protein precursor, expressed	Y
LOC_Os01g25630.1	NB-ARC domain containing protein, expressed	Y	LOC_Os01g25720.2	disease resistance protein RGA4, putative, expressed	Y
LOC_Os01g25720.2	disease resistance protein RGA4, putative, expressed	Y	LOC_Os01g25740.1	powdery mildew resistance protein PM3F, putative, expressed	Y
LOC_Os01g25740.1	powdery mildew resistance protein PM3F, putative, expressed	Y	LOC_Os01g25760.1	powdery mildew resistance protein PM3F, putative, expressed	Y
LOC_Os01g25760.1	powdery mildew resistance protein PM3F, putative, expressed	Y	LOC_Os01g25810.1	powdery mildew resistance protein PM3A, putative, expressed	Y
LOC_Os01g26920.1	expressed protein	Y	LOC_Os01g26970.5	expressed protein	Y
LOC_Os01g27100.1	expressed protein	Y	LOC_Os01g27120.1	expressed protein	Y
LOC_Os01g27150.1	cullin, putative, expressed	Y	LOC_Os01g27160.1	cullin, putative, expressed	Y
LOC_Os01g27210.1	glutathione S-transferase, putative, expressed	Y	LOC_Os01g27260.1	glutathione S-transferase, putative, expressed	Y
LOC_Os01g27230.1	12-oxophytodienoate reductase, putative, expressed	Y	LOC_Os01g27240.1	12-oxophytodienoate reductase, putative, expressed	Y
LOC_Os01g27260.1	glutathione S-transferase, putative, expressed	Y	LOC_Os01g27340.1	glutathione S-transferase, putative, expressed	Y
LOC_Os01g27340.1	glutathione S-transferase, putative, expressed	Y	LOC_Os01g27360.1	glutathione S-transferase, putative, expressed	Y
LOC_Os01g27360.1	glutathione S-transferase, putative, expressed	Y	LOC_Os01g27380.1	glutathione S-transferase, putative, expressed	Y
LOC_Os01g27380.1	glutathione S-transferase, putative, expressed	Y	LOC_Os01g27390.1	glutathione S-transferase, putative, expressed	Y
LOC_Os01g27390.1	glutathione S-transferase, putative, expressed	Y	LOC_Os01g27480.1	glutathione S-transferase, putative, expressed	Y
LOC_Os01g27750.1	bifunctional 3-dehydroquinate dehydratase/shikimate dehydrogenase,chloroplast precursor, putative, expressed	Y	LOC_Os01g27760.1	expressed protein	Y
LOC_Os01g28080.1	conserved hypothetical protein	N	LOC_Os01g28089.1	expressed protein	Y
LOC_Os01g28100.1	expressed protein	Y	LOC_Os01g28120.1	expressed protein	Y
LOC_Os01g28450.1	SCP-like extracellular protein, expressed	Y	LOC_Os01g28500.1	SCP-like extracellular protein, expressed	Y
LOC_Os01g29240.1	expressed protein	Y	LOC_Os01g29280.1	expressed protein	Y
LOC_Os01g29280.1	expressed protein	Y	LOC_Os01g29330.1	expressed protein	Y
LOC_Os01g33350.1	zinc-binding protein, putative, expressed	Y	LOC_Os01g33370.1	zinc-binding protein, putative, expressed	Y
LOC_Os01g33520.1	ulp1 protease family, C-terminal catalytic domain containing protein, expressed	Y	LOC_Os01g33530.1	expressed protein	Y
LOC_Os01g33800.1	heat shock protein DnaJ, putative, expressed	Y	LOC_Os01g33840.1	heat shock protein binding protein, putative, expressed	Y
LOC_Os01g33869.1	expressed protein	Y	LOC_Os01g33910.1	expressed protein	Y
LOC_Os01g33910.1	expressed protein	Y	LOC_Os01g34000.1	conserved hypothetical protein	N
LOC_Os01g33930.1	expressed protein	Y	LOC_Os01g34010.1	expressed protein	Y
LOC_Os01g34090.1	expressed protein	Y	LOC_Os01g34110.1	expressed protein	Y
LOC_Os01g34220.1	OsFBX11 - F-box domain containing protein, expressed	Y	LOC_Os01g34270.1	OsFBX12 - F-box domain containing protein, expressed	Y
LOC_Os01g34880.1	callose synthase, putative, expressed	Y	LOC_Os01g34890.1	GLUCAN SYNTHASE-LIKE protein, putative, expressed	Y
LOC_Os01g34890.1	GLUCAN SYNTHASE-LIKE protein, putative, expressed	Y	LOC_Os01g34900.1	GLUCAN SYNTHASE-LIKE protein, putative, expressed	Y
LOC_Os01g34900.1	GLUCAN SYNTHASE-LIKE protein, putative, expressed	Y	LOC_Os01g34930.1	callose synthase, putative, expressed	Y
LOC_Os01g34970.1	MDR-like ABC transporter, putative, expressed	Y	LOC_Os01g35030.1	MDR-like ABC transporter, putative, expressed	Y
LOC_Os01g35100.1	zinc finger, C3HC4 type domain containing protein, expressed	Y	LOC_Os01g35120.1	zinc finger, C3HC4 type domain containing protein, expressed	Y
LOC_Os01g36130.1	expressed protein	Y	LOC_Os01g36220.1	bZIP transcription factor domain containing protein, expressed	Y
LOC_Os01g36294.1	cytochrome P450, putative, expressed	Y	LOC_Os01g36350.1	cytochrome P450, putative, expressed	Y
LOC_Os01g36560.1	auxin-induced protein 5NG4, putative, expressed	Y	LOC_Os01g36580.1	auxin-induced protein 5NG4, putative, expressed	Y
LOC_Os01g36580.1	auxin-induced protein 5NG4, putative, expressed	Y	LOC_Os01g36590.1	nodulin, putative, expressed	Y
LOC_Os01g37000.1	carboxyl-terminal peptidase, putative, expressed	Y	LOC_Os01g37020.1	carboxyl-terminal peptidase, putative, expressed	Y
LOC_Os01g37980.1	vesicle transport v-SNARE protein, putative, expressed	Y	LOC_Os01g37990.1	expressed protein	Y
LOC_Os01g38120.1	plant protein of unknown function domain containing protein, expressed	Y	LOC_Os01g38190.1	plant protein of unknown function domain containing protein, expressed	Y
LOC_Os01g38180.1	peptidyl-prolyl isomerase, putative, expressed	Y	LOC_Os01g38229.1	peptidyl-prolyl isomerase, putative, expressed	Y
LOC_Os01g38229.1	peptidyl-prolyl isomerase, putative, expressed	Y	LOC_Os01g38359.1	peptidyl-prolyl cis-trans isomerase, FKBP-type, putative, expressed	Y
LOC_Os01g38670.1	transporter family protein, putative, expressed	Y	LOC_Os01g38680.1	transporter family protein, putative, expressed	Y
LOC_Os01g38690.1	nucleic acid binding protein, putative, expressed	Y	LOC_Os01g38710.1	nucleic acid binding protein, putative, expressed	Y
LOC_Os01g38700.1	nucleic acid binding protein, putative, expressed	Y	LOC_Os01g38720.1	nucleic acid binding protein, putative, expressed	Y
LOC_Os01g38710.1	nucleic acid binding protein, putative, expressed	Y	LOC_Os01g38760.1	nucleic acid binding protein, putative, expressed	Y
LOC_Os01g38850.1	receptor-like serine-threonine protein kinase, putative, expressed	Y	LOC_Os01g38900.1	TKL_IRAK_DUF26-le.2 - DUF26 kinases have homology to DUF26 containing loci, expressed	Y
LOC_Os01g38900.1	TKL_IRAK_DUF26-le.2 - DUF26 kinases have homology to DUF26 containing loci, expressed	Y	LOC_Os01g38910.1	cysteine-rich receptor-like protein kinase 10 precursor, putative, expressed	Y
LOC_Os01g39040.1	DUF260 domain containing protein, putative, expressed	Y	LOC_Os01g39070.1	DUF260 domain containing protein, putative, expressed	Y
LOC_Os01g39150.1	DUF260 domain containing protein, putative, expressed	Y	LOC_Os01g39160.1	DUF260 domain containing protein, putative, expressed	Y
LOC_Os01g39160.1	DUF260 domain containing protein, putative, expressed	Y	LOC_Os01g39180.1	DUF260 domain containing protein, putative, expressed	Y
LOC_Os01g39180.1	DUF260 domain containing protein, putative, expressed	Y	LOC_Os01g39220.1	DUF260 domain containing protein, putative, expressed	Y
LOC_Os01g39250.1	OsFtsH4 FtsH protease, homologue of AtFtsH4, expressed	Y	LOC_Os01g39260.1	OsFtsH5 FtsH protease, homologue of AtFtsH4, expressed	Y
LOC_Os01g39480.1	anthocyanin regulatory Lc protein, putative, expressed	Y	LOC_Os01g39580.1	anthocyanin regulatory Lc protein, putative, expressed	Y
LOC_Os01g39790.1	esterase/lipase/thioesterase, putative, expressed	Y	LOC_Os01g39800.1	esterase, putative, expressed	Y
LOC_Os01g39990.1	expressed protein	Y	LOC_Os01g40020.1	expressed protein	Y
LOC_Os01g40020.1	expressed protein	Y	LOC_Os01g40030.1	expressed protein	Y
LOC_Os01g40030.1	expressed protein	Y	LOC_Os01g40040.1	expressed protein	Y
LOC_Os01g40150.1	eukaryotic translation initiation factor 5B, putative, expressed	Y	LOC_Os01g40170.1	translation initiation factor, putative, expressed	Y
LOC_Os01g40350.1	hypothetical protein	N	LOC_Os01g40400.1	histone deacetylase 19, putative, expressed	Y
LOC_Os01g40370.1	phosphatase-associated family protein, putative, expressed	Y	LOC_Os01g40390.1	phosphatase-associated family protein, putative, expressed	Y
LOC_Os01g40560.1	hypersensitive-induced response protein, putative, expressed	Y	LOC_Os01g40580.1	hypersensitive-induced response protein, putative, expressed	Y
LOC_Os01g40600.1	coiled-coil domain-containing protein, putative, expressed	Y	LOC_Os01g40610.1	coiled-coil domain-containing protein, putative, expressed	Y
LOC_Os01g40680.1	pentatricopeptide, putative, expressed	Y	LOC_Os01g40720.1	pentatricopeptide, putative, expressed	Y
LOC_Os01g40730.1	expressed protein	Y	LOC_Os01g40740.1	expressed protein	Y
LOC_Os01g40740.1	expressed protein	Y	LOC_Os01g40750.1	expressed protein	Y
LOC_Os01g40880.1	hypothetical protein	N	LOC_Os01g40940.1	expressed protein	Y
LOC_Os01g40940.1	expressed protein	Y	LOC_Os01g40950.1	expressed protein	Y
LOC_Os01g41260.1	OsFBD2 - F-box and FBD domain containing protein, expressed	Y	LOC_Os01g41280.1	OsFBD4 - F-box and FBD domain containing protein, expressed	Y
LOC_Os01g41350.1	expressed protein	Y	LOC_Os01g41370.1	FBD domain containing protein, putative, expressed	Y
LOC_Os01g41400.1	transmembrane amino acid transporter protein, putative, expressed	Y	LOC_Os01g41420.1	transmembrane amino acid transporter protein, putative, expressed	Y
LOC_Os01g41430.1	UDP-glucoronosyl and UDP-glucosyl transferase, putative, expressed	Y	LOC_Os01g41450.1	UDP-glucoronosyl and UDP-glucosyl transferase domain containing protein, expressed	Y
LOC_Os01g41800.1	cytochrome P450, putative, expressed	Y	LOC_Os01g41810.1	cytochrome P450 72A1, putative, expressed	Y
LOC_Os01g41810.1	cytochrome P450 72A1, putative, expressed	Y	LOC_Os01g41820.1	cytochrome P450 72A1, putative, expressed	Y
LOC_Os01g41950.1	expressed protein	Y	LOC_Os01g41970.1	expressed protein	Y
LOC_Os01g42090.1	nodulin MtN3 family protein, putative, expressed	Y	LOC_Os01g42110.1	nodulin MtN3 family protein, putative, expressed	Y
LOC_Os01g42150.1	MEGL13 - Maternally expressed gene MEG family protein precursor, expressed	Y	LOC_Os01g42160.1	MEGL14 - Maternally expressed gene MEG family protein precursor, putative, expressed	Y
LOC_Os01g42350.1	pleiotropic drug resistance protein, putative, expressed	Y	LOC_Os01g42370.1	pleiotropic drug resistance protein, putative, expressed	Y
LOC_Os01g42370.1	pleiotropic drug resistance protein, putative, expressed	Y	LOC_Os01g42380.1	pleiotropic drug resistance protein, putative, expressed	Y
LOC_Os01g42870.1	transferase family protein, putative, expressed	Y	LOC_Os01g42880.1	transferase family protein, putative, expressed	Y
LOC_Os01g43270.1	hydroquinone glucosyltransferase, putative, expressed	Y	LOC_Os01g43280.1	hydroquinone glucosyltransferase, putative, expressed	Y
LOC_Os01g43410.1	CAMK_CAMK_like.9 - CAMK includes calcium/calmodulin depedent protein kinases, expressed	Y	LOC_Os01g43500.1	expressed protein	Y
LOC_Os01g43700.1	cytochrome P450 72A1, putative, expressed	Y	LOC_Os01g43710.1	cytochrome P450 72A1, putative, expressed	Y
LOC_Os01g43710.1	cytochrome P450 72A1, putative, expressed	Y	LOC_Os01g43720.1	cytochrome P450 72A1, putative, expressed	Y
LOC_Os01g43720.1	cytochrome P450 72A1, putative, expressed	Y	LOC_Os01g43740.1	cytochrome P450 72A1, putative, expressed	Y
LOC_Os01g43740.1	cytochrome P450 72A1, putative, expressed	Y	LOC_Os01g43750.1	cytochrome P450 72A1, putative, expressed	Y
LOC_Os01g43750.1	cytochrome P450 72A1, putative, expressed	Y	LOC_Os01g43760.1	cytochrome P450 72A1, putative, expressed	Y
LOC_Os01g43760.1	cytochrome P450 72A1, putative, expressed	Y	LOC_Os01g43774.1	cytochrome P450 72A1, putative, expressed	Y
LOC_Os01g43774.1	cytochrome P450 72A1, putative, expressed	Y	LOC_Os01g43844.1	cytochrome P450 72A1, putative, expressed	Y
LOC_Os01g43844.1	cytochrome P450 72A1, putative, expressed	Y	LOC_Os01g43851.1	cytochrome P450 72A1, putative, expressed	Y
LOC_Os01g43990.1	expressed protein	Y	LOC_Os01g44020.1	expressed protein	Y
LOC_Os01g44370.1	MYB family transcription factor, putative	N	LOC_Os01g44390.2	MYB family transcription factor, putative, expressed	Y
LOC_Os01g44970.1	polygalacturonase, putative, expressed	Y	LOC_Os01g45060.1	polygalacturonase, putative, expressed	Y
LOC_Os01g44980.1	peptide deformylase, putative, expressed	Y	LOC_Os01g45070.1	peptide deformylase, putative, expressed	Y
LOC_Os01g45110.1	anthocyanin 3-O-beta-glucosyltransferase, putative, expressed	Y	LOC_Os01g45140.1	anthocyanin 3-O-beta-glucosyltransferase, putative, expressed	Y
LOC_Os01g45400.1	ubiquitin family protein, putative, expressed	Y	LOC_Os01g45420.1	ubiquitin family protein, putative, expressed	Y
LOC_Os01g45420.1	ubiquitin family protein, putative, expressed	Y	LOC_Os01g45430.1	expressed protein	Y
LOC_Os01g46080.1	GDSL-like lipase/acylhydrolase, putative, expressed	Y	LOC_Os01g46090.1	GDSL-like lipase/acylhydrolase, putative, expressed	Y
LOC_Os01g46090.1	GDSL-like lipase/acylhydrolase, putative, expressed	Y	LOC_Os01g46120.1	GDSL-like lipase/acylhydrolase, putative, expressed	Y
LOC_Os01g46120.1	GDSL-like lipase/acylhydrolase, putative, expressed	Y	LOC_Os01g46169.1	GDSL-like lipase/acylhydrolase, putative, expressed	Y
LOC_Os01g46210.1	GDSL-like lipase/acylhydrolase, putative, expressed	Y	LOC_Os01g46220.1	GDSL-like lipase/acylhydrolase, putative, expressed	Y
LOC_Os01g46240.1	lipase class 3 family protein, putative, expressed	Y	LOC_Os01g46250.1	lipase, putative, expressed	Y
LOC_Os01g46250.1	lipase, putative, expressed	Y	LOC_Os01g46290.1	lipase, putative, expressed	Y
LOC_Os01g46290.1	lipase, putative, expressed	Y	LOC_Os01g46370.2	lipase class 3 family protein, putative, expressed	Y
LOC_Os01g46400.1	expressed protein	Y	LOC_Os01g46410.1	leaf senescence related protein, putative, expressed	Y
LOC_Os01g46450.1	expressed protein	Y	LOC_Os01g46460.1	hypothetical protein	N
LOC_Os01g46460.1	hypothetical protein	N	LOC_Os01g46510.1	peptidase S8 and S53, subtilisin, kexin, sedolisin, putative, expressed	Y
LOC_Os01g46920.1	expressed protein	Y	LOC_Os01g46926.1	ubiquitin-conjugating enzyme, putative, expressed	Y
LOC_Os01g47100.1	3-5 exonuclease domain-containing protein, putative, expressed	Y	LOC_Os01g47180.1	3-5 exonuclease domain-containing protein, putative, expressed	Y
LOC_Os01g47810.1	S-locus-like receptor protein kinase, putative, expressed	Y	LOC_Os01g47820.1	S-locus-like receptor protein kinase, putative, expressed	Y
LOC_Os01g47820.1	S-locus-like receptor protein kinase, putative, expressed	Y	LOC_Os01g47840.1	S-locus-like receptor protein kinase, putative, expressed	Y
LOC_Os01g47840.1	S-locus-like receptor protein kinase, putative, expressed	Y	LOC_Os01g47900.1	S-locus-like receptor protein kinase, putative, expressed	Y
LOC_Os01g48000.1	S-locus-like receptor protein kinase, putative, expressed	Y	LOC_Os01g48020.1	S-locus-like receptor protein kinase, putative, expressed	Y
LOC_Os01g48020.1	S-locus-like receptor protein kinase, putative, expressed	Y	LOC_Os01g48040.1	S-locus-like receptor protein kinase, putative, expressed	Y
LOC_Os01g48940.1	expressed protein	Y	LOC_Os01g48950.1	expressed protein	Y
LOC_Os01g49060.1	prenyltransferase, putative, expressed	Y	LOC_Os01g49110.2	prenyltransferase, putative, expressed	Y
LOC_Os01g49230.1	limonoid UDP-glucosyltransferase, putative, expressed	Y	LOC_Os01g49240.1	limonoid UDP-glucosyltransferase, putative, expressed	Y
LOC_Os01g49529.1	OsWAK10d - OsWAK receptor-like cytoplasmic kinase OsWAK-RLCK, expressed	Y	LOC_Os01g49580.1	Protein kinase domain containing protein, expressed	Y
LOC_Os01g49560.1	expressed protein	Y	LOC_Os01g49600.1	expressed protein	Y
LOC_Os01g49580.1	Protein kinase domain containing protein, expressed	Y	LOC_Os01g49614.1	Protein kinase domain containing protein, expressed	Y
LOC_Os01g49710.1	glutathione S-transferase, putative, expressed	Y	LOC_Os01g49720.1	glutathione S-transferase, putative, expressed	Y
LOC_Os01g49910.1	expressed protein	Y	LOC_Os01g49920.1	protein kinase, putative, expressed	Y
LOC_Os01g50280.1	expressed protein	Y	LOC_Os01g50290.1	expressed protein	Y
LOC_Os01g50290.1	expressed protein	Y	LOC_Os01g50300.1	expressed protein	Y
LOC_Os01g50370.1	STE_MEKK_ste11_MAP3K.4 - STE kinases include homologs to sterile 7, sterile 11 and sterile 20 from yeast, expressed	Y	LOC_Os01g50400.1	STE_MEKK_ste11_MAP3K.5 - STE kinases include homologs to sterile 7, sterile 11 and sterile 20 from yeast, expressed	Y
LOC_Os01g50400.1	STE_MEKK_ste11_MAP3K.5 - STE kinases include homologs to sterile 7, sterile 11 and sterile 20 from yeast, expressed	Y	LOC_Os01g50410.1	STE_MEKK_ste11_MAP3K.6 - STE kinases include homologs to sterile 7, sterile 11 and sterile 20 from yeast, expressed	Y
LOC_Os01g50410.1	STE_MEKK_ste11_MAP3K.6 - STE kinases include homologs to sterile 7, sterile 11 and sterile 20 from yeast, expressed	Y	LOC_Os01g50420.1	STE_MEKK_ste11_MAP3K.7 - STE kinases include homologs to sterile 7, sterile 11 and sterile 20 from yeast, expressed	Y
LOC_Os01g50520.1	cytochrome P450 monooxygenase CYP711A12, putative, expressed	Y	LOC_Os01g50530.1	cytochrome P450, putative, expressed	Y
LOC_Os01g50530.1	cytochrome P450, putative, expressed	Y	LOC_Os01g50570.1	cytochrome P450 monooxygenase CYP711A12, putative, expressed	Y
LOC_Os01g50570.1	cytochrome P450 monooxygenase CYP711A12, putative, expressed	Y	LOC_Os01g50580.1	cytochrome P450, putative, expressed	Y
LOC_Os01g50580.1	cytochrome P450, putative, expressed	Y	LOC_Os01g50590.1	cytochrome P450, putative, expressed	Y
LOC_Os01g51440.1	expressed protein	Y	LOC_Os01g51490.1	expressed protein	Y
LOC_Os01g51460.1	expressed protein	Y	LOC_Os01g51510.1	expressed protein	Y
LOC_Os01g51470.1	expressed protein	Y	LOC_Os01g51520.1	expressed protein	Y
LOC_Os01g51520.1	expressed protein	Y	LOC_Os01g51550.1	peroxidase family protein, expressed	Y
LOC_Os01g51630.1	XIE, putative, expressed	Y	LOC_Os01g51632.1	myosin XI, putative, expressed	Y
LOC_Os01g51632.1	myosin XI, putative, expressed	Y	LOC_Os01g51634.1	myosin-2 heavy chain, non muscle, putative, expressed	Y
LOC_Os01g51980.1	alliin lyase precursor, putative, expressed	Y	LOC_Os01g52010.1	alliin lyase precursor, putative, expressed	Y
LOC_Os01g51990.1	AN1-like zinc finger domain containing protein, expressed	Y	LOC_Os01g52030.1	zinc finger A20 and AN1 domain-containing stress-associated protein, putative, expressed	Y
LOC_Os01g52270.1	NB-ARC domain containing protein, expressed	Y	LOC_Os01g52280.1	NB-ARC domain containing protein, expressed	Y
LOC_Os01g52304.1	NB-ARC domain containing protein, expressed	Y	LOC_Os01g52320.1	NB-ARC domain containing protein, expressed	Y
LOC_Os01g52320.1	NB-ARC domain containing protein, expressed	Y	LOC_Os01g52330.1	NB-ARC domain containing protein, expressed	Y
LOC_Os01g52330.1	NB-ARC domain containing protein, expressed	Y	LOC_Os01g52340.1	NB-ARC domain containing protein, expressed	Y
LOC_Os01g52340.1	NB-ARC domain containing protein, expressed	Y	LOC_Os01g52380.1	expressed protein	Y
LOC_Os01g52430.1	hAT dimerisation domain-containing protein, putative, expressed	Y	LOC_Os01g52440.1	expressed protein	Y
LOC_Os01g52514.1	B3 DNA binding domain containing protein, expressed	Y	LOC_Os01g52540.1	B3 DNA binding domain containing protein, expressed	Y
LOC_Os01g52790.1	cytochrome P450 72A1, putative, expressed	Y	LOC_Os01g52800.1	cytochrome P450 72A1, putative, expressed	Y
LOC_Os01g53330.1	anthocyanidin 5,3-O-glucosyltransferase, putative, expressed	Y	LOC_Os01g53350.1	anthocyanidin 5,3-O-glucosyltransferase, putative, expressed	Y
LOC_Os01g53350.1	anthocyanidin 5,3-O-glucosyltransferase, putative, expressed	Y	LOC_Os01g53370.1	anthocyanidin 5,3-O-glucosyltransferase, putative, expressed	Y
LOC_Os01g53370.1	anthocyanidin 5,3-O-glucosyltransferase, putative, expressed	Y	LOC_Os01g53380.1	anthocyanidin 5,3-O-glucosyltransferase, putative, expressed	Y
LOC_Os01g53380.1	anthocyanidin 5,3-O-glucosyltransferase, putative, expressed	Y	LOC_Os01g53420.1	anthocyanidin 5,3-O-glucosyltransferase, putative, expressed	Y
LOC_Os01g53420.1	anthocyanidin 5,3-O-glucosyltransferase, putative, expressed	Y	LOC_Os01g53430.1	anthocyanidin 5,3-O-glucosyltransferase, putative, expressed	Y
LOC_Os01g53430.1	anthocyanidin 5,3-O-glucosyltransferase, putative, expressed	Y	LOC_Os01g53450.1	aminotransferase, classes I and II, domain containing protein, expressed	Y
LOC_Os01g53450.1	aminotransferase, classes I and II, domain containing protein, expressed	Y	LOC_Os01g53460.1	anthocyanidin 5,3-O-glucosyltransferase, putative, expressed	Y
LOC_Os01g53580.1	3-5 exonuclease domain-containing protein, putative, expressed	Y	LOC_Os01g53590.1	3-5 exonuclease domain-containing protein, putative, expressed	Y
LOC_Os01g53800.1	glutamate carboxypeptidase 2, putative, expressed	Y	LOC_Os01g53810.1	peptidase, putative, expressed	Y
LOC_Os01g54140.1	expressed protein	Y	LOC_Os01g54170.1	expressed protein	Y
LOC_Os01g55440.1	CAMK_KIN1/SNF1/Nim1_like.1 - CAMK includes calcium/calmodulin depedent protein kinases, expressed	Y	LOC_Os01g55450.1	CAMK_KIN1/SNF1/Nim1_like.11 - CAMK includes calcium/calmodulin depedent protein kinases, expressed	Y
LOC_Os01g55600.1	peptide transporter PTR2, putative, expressed	Y	LOC_Os01g55610.1	peptide transporter PTR2, putative, expressed	Y
LOC_Os01g55630.1	glutelin, putative, expressed	Y	LOC_Os01g55690.1	glutelin, putative, expressed	Y
LOC_Os01g56110.1	RNA recognition motif containing protein, putative, expressed	Y	LOC_Os01g56120.1	RNA recognition motif containing protein, putative, expressed	Y
LOC_Os01g56360.1	wax synthase, putative, expressed	Y	LOC_Os01g56370.1	wax synthase, putative, expressed	Y
LOC_Os01g56420.1	ctr copper transporter family protein, putative, expressed	Y	LOC_Os01g56430.1	ctr copper transporter family protein, putative, expressed	Y
LOC_Os01g56710.1	OsFBDUF6 - F-box and DUF domain containing protein, expressed	Y	LOC_Os01g56740.1	OsFBDUF7 - F-box and DUF domain containing protein, expressed	Y
LOC_Os01g56740.1	OsFBDUF7 - F-box and DUF domain containing protein, expressed	Y	LOC_Os01g56750.1	OsFBDUF8 - F-box and DUF domain containing protein, expressed	Y
LOC_Os01g56960.1	acid phosphatase, putative, expressed	Y	LOC_Os01g56980.1	histidine acid phosphatase, putative, expressed	Y
LOC_Os01g57030.1	expressed protein	Y	LOC_Os01g57040.1	expressed protein	Y
LOC_Os01g57073.1	insulin-degrading enzyme, putative, expressed	Y	LOC_Os01g57082.1	insulin-degrading enzyme, putative, expressed	Y
LOC_Os01g57270.1	disease resistance RPP13-like protein 1, putative, expressed	Y	LOC_Os01g57280.1	rp1, putative, expressed	Y
LOC_Os01g57280.1	rp1, putative, expressed	Y	LOC_Os01g57310.2	rp1, putative, expressed	Y
LOC_Os01g57310.2	rp1, putative, expressed	Y	LOC_Os01g57340.1	rp1, putative, expressed	Y
LOC_Os01g57700.1	membrane protein, putative, expressed	Y	LOC_Os01g57710.1	membrane protein, putative, expressed	Y
LOC_Os01g58310.1	expressed protein	Y	LOC_Os01g58370.1	expressed protein	Y
LOC_Os01g58320.1	expressed protein	Y	LOC_Os01g58340.1	expressed protein	Y
LOC_Os01g58340.1	expressed protein	Y	LOC_Os01g58350.1	expressed protein	Y
LOC_Os01g58650.1	LTPL35 - Protease inhibitor/seed storage/LTP family protein precursor, putative	N	LOC_Os01g58660.1	LTPL29 - Protease inhibitor/seed storage/LTP family protein precursor, expressed	Y
LOC_Os01g58680.1	apurinic endonuclease-redox protein, putative, expressed	Y	LOC_Os01g58690.1	endonuclease/exonuclease/phosphatase family domain containing protein, expressed	Y
LOC_Os01g58730.1	glycosyl hydrolases family 17, putative, expressed	Y	LOC_Os01g58740.2	glycerol-3-phosphate dehydrogenase, putative, expressed	Y
LOC_Os01g58950.1	cytochrome P450, putative, expressed	Y	LOC_Os01g58960.1	cytochrome P450, putative, expressed	Y
LOC_Os01g58960.1	cytochrome P450, putative, expressed	Y	LOC_Os01g58970.1	cytochrome P450, putative, expressed	Y
LOC_Os01g58970.1	cytochrome P450, putative, expressed	Y	LOC_Os01g58990.1	cytochrome P450, putative, expressed	Y
LOC_Os01g58990.1	cytochrome P450, putative, expressed	Y	LOC_Os01g59000.1	cytochrome P450, putative, expressed	Y
LOC_Os01g59000.1	cytochrome P450, putative, expressed	Y	LOC_Os01g59020.1	cytochrome P450, putative, expressed	Y
LOC_Os01g59020.1	cytochrome P450, putative, expressed	Y	LOC_Os01g59050.1	cytochrome P450, putative, expressed	Y
LOC_Os01g59370.1	expressed protein	Y	LOC_Os01g59390.1	expressed protein	Y
LOC_Os01g59550.1	senescence-induced receptor-like serine/threonine-protein kinase precursor, putative, expressed	Y	LOC_Os01g59560.1	protein kinase domain containing protein, expressed	Y
LOC_Os01g59560.1	protein kinase domain containing protein, expressed	Y	LOC_Os01g59570.1	senescence-induced receptor-like serine/threonine-protein kinase precursor, putative, expressed	Y
LOC_Os01g59710.1	expressed protein	Y	LOC_Os01g59720.1	expressed protein	Y
LOC_Os01g59950.1	pentatricopeptide repeat-containing protein, putative, expressed	Y	LOC_Os01g60000.1	pentatricopeptide, putative, expressed	Y
LOC_Os01g60040.2	HEAT repeat family protein, putative, expressed	Y	LOC_Os01g60050.1	HEAT, putative, expressed	Y
LOC_Os01g60060.1	leucine-rich repeat family protein, putative, expressed	Y	LOC_Os01g60070.1	conserved hypothetical protein	N
LOC_Os01g60340.1	NTMC2Type1.1 protein, putative, expressed	Y	LOC_Os01g60350.1	expressed protein	Y
LOC_Os01g60520.1	WRKY116, expressed	Y	LOC_Os01g60600.1	WRKY108, expressed	Y
LOC_Os01g61120.1	expressed protein	Y	LOC_Os01g61150.1	phox domain-containing protein, putative, expressed	Y
LOC_Os01g61510.1	ammonium transporter protein, putative, expressed	Y	LOC_Os01g61550.1	ammonium transporter protein, putative, expressed	Y
LOC_Os01g62480.1	laccase precursor protein, putative, expressed	Y	LOC_Os01g62490.1	laccase precursor protein, putative, expressed	Y
LOC_Os01g62490.1	laccase precursor protein, putative, expressed	Y	LOC_Os01g62600.1	laccase precursor protein, putative, expressed	Y
LOC_Os01g62530.1	expressed protein	Y	LOC_Os01g62550.1	expressed protein	Y
LOC_Os01g62550.1	expressed protein	Y	LOC_Os01g62560.1	expressed protein	Y
LOC_Os01g62780.1	expressed protein	Y	LOC_Os01g62790.1	expressed protein	Y
LOC_Os01g62860.1	oxidoreductase, aldo/keto reductase family protein, putative, expressed	Y	LOC_Os01g62870.1	oxidoreductase, aldo/keto reductase family protein, putative, expressed	Y
LOC_Os01g62870.1	oxidoreductase, aldo/keto reductase family protein, putative, expressed	Y	LOC_Os01g62880.1	oxidoreductase, aldo/keto reductase family protein, putative, expressed	Y
LOC_Os01g63770.1	transmembrane amino acid transporter protein, putative, expressed	Y	LOC_Os01g63854.1	transmembrane amino acid transporter protein, putative, expressed	Y
LOC_Os01g64100.1	glycosyl hydrolase, putative, expressed	Y	LOC_Os01g64110.1	glycosyl hydrolase, putative, expressed	Y
LOC_Os01g64450.1	harpin-induced protein 1 domain containing protein, expressed	Y	LOC_Os01g64470.1	harpin-induced protein 1 domain containing protein, expressed	Y
LOC_Os01g64470.1	harpin-induced protein 1 domain containing protein, expressed	Y	LOC_Os01g64480.1	harpin-induced protein 1 domain containing protein, expressed	Y
LOC_Os01g65010.1	serine/threonine-protein kinase receptor precursor, putative, expressed	Y	LOC_Os01g65060.1	S-domain receptor-like protein kinase, putative, expressed	Y
LOC_Os01g65100.1	peptide transporter, putative, expressed	Y	LOC_Os01g65120.1	peptide transporter, putative, expressed	Y
LOC_Os01g65120.1	peptide transporter, putative, expressed	Y	LOC_Os01g65130.1	peptide transporter, putative, expressed	Y
LOC_Os01g65150.1	proton-dependent oligopeptide transport, putative, expressed	Y	LOC_Os01g65169.1	proton-dependent oligopeptide transport, putative, expressed	Y
LOC_Os01g65169.1	proton-dependent oligopeptide transport, putative, expressed	Y	LOC_Os01g65200.3	proton-dependent oligopeptide transport, putative, expressed	Y
LOC_Os01g65530.1	RNA recognition motif containing protein, putative, expressed	Y	LOC_Os01g65550.1	RNA recognition motif containing protein, putative, expressed	Y
LOC_Os01g65660.1	amino acid transporter, putative, expressed	Y	LOC_Os01g65670.1	amino acid transporter, putative, expressed	Y
LOC_Os01g65680.1	4,5-DOPA dioxygenase extradiol, putative, expressed	Y	LOC_Os01g65690.1	4,5-DOPA dioxygenase extradiol, putative, expressed	Y
LOC_Os01g65700.1	expressed protein	Y	LOC_Os01g65710.1	expressed protein	Y
LOC_Os01g66630.1	S-domain receptor-like protein kinase, putative, expressed	Y	LOC_Os01g66640.1	S-domain receptor-like protein kinase, putative, expressed	Y
LOC_Os01g66740.1	inactive receptor kinase At1g27190 precursor, putative, expressed	Y	LOC_Os01g66760.1	inactive receptor kinase At2g26730 precursor, putative, expressed	Y
LOC_Os01g66760.1	inactive receptor kinase At2g26730 precursor, putative, expressed	Y	LOC_Os01g66820.1	inactive receptor kinase At1g27190 precursor, putative, expressed	Y
LOC_Os01g66830.1	pectinacetylesterase domain containing protein, expressed	Y	LOC_Os01g66840.1	pectinacetylesterase domain containing protein, expressed	Y
LOC_Os01g66840.1	pectinacetylesterase domain containing protein, expressed	Y	LOC_Os01g66850.1	pectinacetylesterase domain containing protein, expressed	Y
LOC_Os01g66900.1	expressed protein	Y	LOC_Os01g67010.1	expressed protein	Y
LOC_Os01g67430.1	lipase, putative, expressed	Y	LOC_Os01g67450.1	lipase, putative, expressed	Y
LOC_Os01g67530.1	AMP-binding enzyme, putative, expressed	Y	LOC_Os01g67540.1	AMP-binding domain containing protein, expressed	Y
LOC_Os01g67650.1	gibberellin response modulator protein, putative, expressed	Y	LOC_Os01g67670.1	gibberellin response modulator protein, putative, expressed	Y
LOC_Os01g67660.1	expressed protein	Y	LOC_Os01g67680.1	expressed protein	Y
LOC_Os01g68080.1	harpin-induced protein 1 domain containing protein, expressed	Y	LOC_Os01g68090.1	harpin-induced protein 1 domain containing protein, expressed	Y
LOC_Os01g68400.1	expressed protein	Y	LOC_Os01g68420.1	OsMADS97 - MADS-box family gene with M-beta type-box, expressed	Y
LOC_Os01g68460.1	DC1, putative, expressed	Y	LOC_Os01g68470.1	expressed protein	Y
LOC_Os01g68524.1	pentatricopeptide, putative, expressed	Y	LOC_Os01g68610.1	pentatricopeptide repeat protein PPR1106-17, putative, expressed	Y
LOC_Os01g68900.1	zinc finger, C3HC4 type family protein, expressed	Y	LOC_Os01g69040.1	zinc finger, C3HC4 type domain containing protein, expressed	Y
LOC_Os01g68940.1	ubiquitin family domain containing protein, expressed	Y	LOC_Os01g68950.1	ubiquitin family domain containing protein, expressed	Y
LOC_Os01g69140.1	regulatory protein, putative, expressed	Y	LOC_Os01g69160.1	regulatory protein, putative, expressed	Y
LOC_Os01g69174.1	expressed protein	Y	LOC_Os01g69190.1	regulatory protein, putative, expressed	Y
LOC_Os01g70180.1	exostosin family domain containing protein, expressed	Y	LOC_Os01g70190.1	exostosin family domain containing protein, expressed	Y
LOC_Os01g70190.1	exostosin family domain containing protein, expressed	Y	LOC_Os01g70200.1	exostosin family domain containing protein, expressed	Y
LOC_Os01g70360.1	serine palmitoyltransferase 2, putative, expressed	Y	LOC_Os01g70370.1	serine palmitoyltransferase 2, putative, expressed	Y
LOC_Os01g70370.1	serine palmitoyltransferase 2, putative, expressed	Y	LOC_Os01g70380.1	serine palmitoyltransferase 2, putative, expressed	Y
LOC_Os01g70600.1	DUF567 domain containing protein, putative, expressed	Y	LOC_Os01g70610.1	conserved hypothetical protein	N
LOC_Os01g70840.1	esterase, putative, expressed	Y	LOC_Os01g70850.1	esterase, putative, expressed	Y
LOC_Os01g70880.1	histone-like transcription factor and archaeal histone, putative, expressed	Y	LOC_Os01g70890.1	histone-like transcription factor and archaeal histone, putative, expressed	Y
LOC_Os01g71060.1	xylanase inhibitor, putative, expressed	Y	LOC_Os01g71070.1	xylanase inhibitor, putative, expressed	Y
LOC_Os01g71070.1	xylanase inhibitor, putative, expressed	Y	LOC_Os01g71080.1	xylanase inhibitor, putative, expressed	Y
LOC_Os01g71080.1	xylanase inhibitor, putative, expressed	Y	LOC_Os01g71090.1	xylanase inhibitor, putative, expressed	Y
LOC_Os01g71130.1	xylanase inhibitor 725OS, putative, expressed	Y	LOC_Os01g71140.1	xylanase inhibitor, putative, expressed	Y
LOC_Os01g71140.1	xylanase inhibitor, putative, expressed	Y	LOC_Os01g71160.1	xylanase inhibitor, putative, expressed	Y
LOC_Os01g71340.1	glycosyl hydrolases family 17, putative, expressed	Y	LOC_Os01g71350.1	glycosyl hydrolases family 17, putative, expressed	Y
LOC_Os01g71350.1	glycosyl hydrolases family 17, putative, expressed	Y	LOC_Os01g71380.1	glycosyl hydrolases family 17, putative, expressed	Y
LOC_Os01g71380.1	glycosyl hydrolases family 17, putative, expressed	Y	LOC_Os01g71400.1	glycosyl hydrolases family 17, putative, expressed	Y
LOC_Os01g71400.1	glycosyl hydrolases family 17, putative, expressed	Y	LOC_Os01g71410.1	glycosyl hydrolases family 17, putative, expressed	Y
LOC_Os01g71430.1	OsFBDUF9 - F-box and DUF domain containing protein, expressed	Y	LOC_Os01g71440.1	OsFBDUF10 - F-box and DUF domain containing protein, expressed	Y
LOC_Os01g71440.1	OsFBDUF10 - F-box and DUF domain containing protein, expressed	Y	LOC_Os01g71450.1	OsFBX33 - F-box domain containing protein, expressed	Y
LOC_Os01g71490.1	expressed protein	Y	LOC_Os01g71570.1	expressed protein	Y
LOC_Os01g71540.1	expressed protein	Y	LOC_Os01g71590.1	expressed protein	Y
LOC_Os01g71650.1	glycosyl hydrolases family 17, putative, expressed	Y	LOC_Os01g71670.1	glycosyl hydrolases family 17, putative, expressed	Y
LOC_Os01g71670.1	glycosyl hydrolases family 17, putative, expressed	Y	LOC_Os01g71680.1	glycosyl hydrolases family 17, putative, expressed	Y
LOC_Os01g71680.1	glycosyl hydrolases family 17, putative, expressed	Y	LOC_Os01g71690.2	recA protein, expressed	Y
LOC_Os01g71690.2	recA protein, expressed	Y	LOC_Os01g71810.1	glycosyl hydrolases family 17, putative, expressed	Y
LOC_Os01g71700.1	amino acid permease family protein, putative, expressed	Y	LOC_Os01g71710.1	amino acid permease family protein, putative, expressed	Y
LOC_Os01g71710.1	amino acid permease family protein, putative, expressed	Y	LOC_Os01g71720.1	amino acid permease family protein, putative, expressed	Y
LOC_Os01g71720.1	amino acid permease family protein, putative, expressed	Y	LOC_Os01g71740.1	amino acid permease family protein, putative, expressed	Y
LOC_Os01g71740.1	amino acid permease family protein, putative, expressed	Y	LOC_Os01g71760.1	amino acid permease family protein, putative, expressed	Y
LOC_Os01g71810.1	glycosyl hydrolases family 17, putative, expressed	Y	LOC_Os01g71820.1	glycosyl hydrolases family 17, putative, expressed	Y
LOC_Os01g71820.1	glycosyl hydrolases family 17, putative, expressed	Y	LOC_Os01g71830.1	glycosyl hydrolases family 17, putative, expressed	Y
LOC_Os01g71830.1	glycosyl hydrolases family 17, putative, expressed	Y	LOC_Os01g71860.1	glycosyl hydrolases family 17, putative, expressed	Y
LOC_Os01g71860.1	glycosyl hydrolases family 17, putative, expressed	Y	LOC_Os01g71930.1	glycosyl hydrolases family 17 protein, expressed	Y
LOC_Os01g72120.1	glutathione S-transferase, putative, expressed	Y	LOC_Os01g72130.1	glutathione S-transferase, putative, expressed	Y
LOC_Os01g72130.1	glutathione S-transferase, putative, expressed	Y	LOC_Os01g72140.1	glutathione S-transferase, putative, expressed	Y
LOC_Os01g72140.1	glutathione S-transferase, putative, expressed	Y	LOC_Os01g72150.1	glutathione S-transferase, putative, expressed	Y
LOC_Os01g72150.1	glutathione S-transferase, putative, expressed	Y	LOC_Os01g72160.1	glutathione S-transferase, putative, expressed	Y
LOC_Os01g72160.1	glutathione S-transferase, putative, expressed	Y	LOC_Os01g72170.1	glutathione S-transferase, putative, expressed	Y
LOC_Os01g72240.1	uridine 5-monophosphate synthase, putative, expressed	Y	LOC_Os01g72250.1	uridine 5-monophosphate synthase, putative, expressed	Y
LOC_Os01g72260.1	cytochrome P450, putative, expressed	Y	LOC_Os01g72270.1	cytochrome P450, putative, expressed	Y
LOC_Os01g72430.1	NADPH quinone oxidoreductase, putative, expressed	Y	LOC_Os01g72460.1	NADPH quinone oxidoreductase, putative, expressed	Y
LOC_Os01g72530.1	OsCML31 - Calmodulin-related calcium sensor protein, expressed	Y	LOC_Os01g72540.1	OsCML23 - Calmodulin-related calcium sensor protein, expressed	Y
LOC_Os01g72540.1	OsCML23 - Calmodulin-related calcium sensor protein, expressed	Y	LOC_Os01g72550.1	OsCML19 - Calmodulin-related calcium sensor protein, expressed	Y
LOC_Os01g72730.1	cytochrome P450, putative, expressed	Y	LOC_Os01g72740.1	cytochrome P450, putative, expressed	Y
LOC_Os01g72900.1	abscisic stress-ripening, putative, expressed	Y	LOC_Os01g72910.1	abscisic stress-ripening, putative, expressed	Y
LOC_Os01g73170.1	peroxidase precursor, putative, expressed	Y	LOC_Os01g73190.1	peroxidase precursor, putative, expressed	Y
LOC_Os01g73190.1	peroxidase precursor, putative, expressed	Y	LOC_Os01g73200.1	peroxidase precursor, putative, expressed	Y
LOC_Os01g73200.1	peroxidase precursor, putative, expressed	Y	LOC_Os01g73220.1	peroxidase precursor, putative, expressed	Y
LOC_Os01g73800.1	expressed protein	Y	LOC_Os01g73860.1	expressed protein	Y
LOC_Os02g01300.1	invertase/pectin methylesterase inhibitor family protein, putative, expressed	Y	LOC_Os02g01310.1	invertase/pectin methylesterase inhibitor family protein, putative, expressed	Y
LOC_Os02g01530.1	expressed protein	Y	LOC_Os02g01550.1	OsFBL6 - F-box domain and LRR containing protein, expressed	Y
LOC_Os02g01790.2	expressed protein	Y	LOC_Os02g01870.1	expressed protein	Y
LOC_Os02g01870.1	expressed protein	Y	LOC_Os02g01900.1	expressed protein	Y
LOC_Os02g02240.1	expressed protein	Y	LOC_Os02g02270.1	expressed protein	Y
LOC_Os02g02630.1	THION20 - Plant thionin family protein precursor, putative, expressed	Y	LOC_Os02g02650.1	THION21 - Plant thionin family protein precursor, putative	N
LOC_Os02g02640.1	NBS-LRR disease resistance protein, putative, expressed	Y	LOC_Os02g02670.1	NBS-LRR disease resistance protein, putative, expressed	Y
LOC_Os02g03140.1	inhibitor I family protein, putative, expressed	Y	LOC_Os02g03150.1	inhibitor I family protein, putative, expressed	Y
LOC_Os02g03150.1	inhibitor I family protein, putative, expressed	Y	LOC_Os02g03170.1	inhibitor I family protein, putative, expressed	Y
LOC_Os02g03170.1	inhibitor I family protein, putative, expressed	Y	LOC_Os02g03180.1	inhibitor I family protein, putative, expressed	Y
LOC_Os02g03200.1	FAD-binding and arabino-lactone oxidase domains containing protein, putative, expressed	Y	LOC_Os02g03210.1	FAD-binding and arabino-lactone oxidase domains containing protein, putative, expressed	Y
LOC_Os02g03490.1	major ampullate spidroin 3, putative, expressed	Y	LOC_Os02g03500.1	expressed protein	Y
LOC_Os02g03500.1	expressed protein	Y	LOC_Os02g03510.1	fibroin heavy chain precursor, putative, expressed	Y
LOC_Os02g03810.1	OsFBX34 - F-box domain containing protein, expressed	Y	LOC_Os02g03910.1	OsFBX35 - F-box domain containing protein, expressed	Y
LOC_Os02g03980.1	OsFBX36 - F-box domain containing protein, expressed	Y	LOC_Os02g04000.1	OsFBX37 - F-box domain containing protein, expressed	Y
LOC_Os02g04020.1	expressed protein	Y	LOC_Os02g04030.1	phosphatidylinositol transfer, putative, expressed	Y
LOC_Os02g04040.1	RecF/RecN/SMC N terminal domain containing protein, expressed	Y	LOC_Os02g04060.1	RecF/RecN/SMC N terminal domain containing protein, expressed	Y
LOC_Os02g04050.1	chromosome segregation protein, putative, expressed	Y	LOC_Os02g04080.1	chromosome segregation protein sudA, putative, expressed	Y
LOC_Os02g04560.1	marker Xucw84, putative, expressed	Y	LOC_Os02g04620.1	marker Xucw84, putative	N
LOC_Os02g04690.1	cycloartenol synthase, putative, expressed	Y	LOC_Os02g04710.1	cycloartenol synthase, putative, expressed	Y
LOC_Os02g04710.1	cycloartenol synthase, putative, expressed	Y	LOC_Os02g04730.1	cycloartenol synthase, putative, expressed	Y
LOC_Os02g04730.1	cycloartenol synthase, putative, expressed	Y	LOC_Os02g04760.1	cycloartenol synthase, putative, expressed	Y
LOC_Os02g04970.1	expressed protein	Y	LOC_Os02g05020.1	hypothetical protein	N
LOC_Os02g04990.1	expressed protein	Y	LOC_Os02g05000.1	expressed protein	Y
LOC_Os02g05070.1	expressed protein	Y	LOC_Os02g05080.1	expressed protein	Y
LOC_Os02g05120.1	expressed protein	Y	LOC_Os02g05190.1	expressed protein	Y
LOC_Os02g05310.4	splicing factor 3B subunit 1, putative, expressed	Y	LOC_Os02g05410.1	splicing factor 3B subunit 1, putative, expressed	Y
LOC_Os02g05320.1	phosphatidate cytidylyltransferase family protein, putative, expressed	Y	LOC_Os02g05400.1	transmembrane protein 15, putative, expressed	Y
LOC_Os02g05350.1	expressed protein	Y	LOC_Os02g05360.1	expressed protein	Y
LOC_Os02g05360.1	expressed protein	Y	LOC_Os02g05430.1	expressed protein	Y
LOC_Os02g05910.1	phytosulfokine receptor precursor, putative, expressed	Y	LOC_Os02g05920.1	phytosulfokine receptor precursor, putative, expressed	Y
LOC_Os02g05920.1	phytosulfokine receptor precursor, putative, expressed	Y	LOC_Os02g05930.1	phytosulfokine receptor precursor, putative, expressed	Y
LOC_Os02g05930.1	phytosulfokine receptor precursor, putative, expressed	Y	LOC_Os02g05940.1	phytosulfokine receptor precursor, putative, expressed	Y
LOC_Os02g05940.1	phytosulfokine receptor precursor, putative, expressed	Y	LOC_Os02g05950.1	phytosulfokine receptor precursor, putative, expressed	Y
LOC_Os02g05950.1	phytosulfokine receptor precursor, putative, expressed	Y	LOC_Os02g05960.1	phytosulfokine receptor precursor, putative, expressed	Y
LOC_Os02g05960.1	phytosulfokine receptor precursor, putative, expressed	Y	LOC_Os02g05970.1	phytosulfokine receptor precursor, putative, expressed	Y
LOC_Os02g05970.1	phytosulfokine receptor precursor, putative, expressed	Y	LOC_Os02g05980.1	phytosulfokine receptor precursor, putative, expressed	Y
LOC_Os02g05980.1	phytosulfokine receptor precursor, putative, expressed	Y	LOC_Os02g06030.1	phytosulfokine receptor precursor, putative, expressed	Y
LOC_Os02g06030.1	phytosulfokine receptor precursor, putative, expressed	Y	LOC_Os02g06070.1	phytosulfokine receptor precursor, putative, expressed	Y
LOC_Os02g06070.1	phytosulfokine receptor precursor, putative, expressed	Y	LOC_Os02g06090.1	phytosulfokine receptor precursor, putative, expressed	Y
LOC_Os02g06090.1	phytosulfokine receptor precursor, putative, expressed	Y	LOC_Os02g06120.1	Leucine Rich Repeat family protein, expressed	Y
LOC_Os02g06120.1	Leucine Rich Repeat family protein, expressed	Y	LOC_Os02g06150.1	brassinosteroid LRR receptor kinase precursor, putative, expressed	Y
LOC_Os02g06130.1	phytosulfokine receptor precursor, putative, expressed	Y	LOC_Os02g06205.1	phytosulfokine receptor precursor, putative, expressed	Y
LOC_Os02g06150.1	brassinosteroid LRR receptor kinase precursor, putative, expressed	Y	LOC_Os02g06180.1	phytosulfokine receptor precursor, putative, expressed	Y
LOC_Os02g06180.1	phytosulfokine receptor precursor, putative, expressed	Y	LOC_Os02g06190.1	phytosulfokine receptor precursor, putative, expressed	Y
LOC_Os02g06190.1	phytosulfokine receptor precursor, putative, expressed	Y	LOC_Os02g06200.1	phytosulfokine receptor precursor, putative, expressed	Y
LOC_Os02g06200.1	phytosulfokine receptor precursor, putative, expressed	Y	LOC_Os02g06210.1	phytosulfokine receptor precursor, putative, expressed	Y
LOC_Os02g06210.1	phytosulfokine receptor precursor, putative, expressed	Y	LOC_Os02g06220.1	receptor protein kinase-like protein At4g34220 precursor, putative, expressed	Y
LOC_Os02g06220.1	receptor protein kinase-like protein At4g34220 precursor, putative, expressed	Y	LOC_Os02g06250.1	phytosulfokine receptor precursor, putative, expressed	Y
LOC_Os02g06250.1	phytosulfokine receptor precursor, putative, expressed	Y	LOC_Os02g06260.1	phytosulfokine receptor precursor, putative, expressed	Y
LOC_Os02g06260.1	phytosulfokine receptor precursor, putative, expressed	Y	LOC_Os02g06270.1	phytosulfokine receptor precursor, putative, expressed	Y
LOC_Os02g06610.1	expressed protein	Y	LOC_Os02g06630.1	peroxidase precursor, putative, expressed	Y
LOC_Os02g07580.1	expressed protein	Y	LOC_Os02g07624.1	gamma-thionin family domain containing protein, expressed	Y
LOC_Os02g09100.1	isoleucyl-tRNA synthetase, cytoplasmic, putative, expressed	Y	LOC_Os02g09120.1	isoleucyl-tRNA synthetase, cytoplasmic, putative, expressed	Y
LOC_Os02g09190.1	cytochrome P450, putative, expressed	Y	LOC_Os02g09200.1	cytochrome P450 71D10, putative, expressed	Y
LOC_Os02g09200.1	cytochrome P450 71D10, putative, expressed	Y	LOC_Os02g09220.1	cytochrome P450, putative, expressed	Y
LOC_Os02g09220.1	cytochrome P450, putative, expressed	Y	LOC_Os02g09250.1	cytochrome P450 71D10, putative, expressed	Y
LOC_Os02g09230.1	expressed protein	Y	LOC_Os02g09240.1	cytochrome P450 71D8, putative, expressed	Y
LOC_Os02g09250.1	cytochrome P450 71D10, putative, expressed	Y	LOC_Os02g09260.1	cytochrome P450 71A1, putative, expressed	Y
LOC_Os02g09260.1	cytochrome P450 71A1, putative, expressed	Y	LOC_Os02g09310.1	cytochrome P450, putative, expressed	Y
LOC_Os02g09310.1	cytochrome P450, putative, expressed	Y	LOC_Os02g09320.1	cytochrome P450, putative, expressed	Y
LOC_Os02g09320.1	cytochrome P450, putative, expressed	Y	LOC_Os02g09330.1	cytochrome P450, putative, expressed	Y
LOC_Os02g09330.1	cytochrome P450, putative, expressed	Y	LOC_Os02g09390.1	cytochrome P450, putative, expressed	Y
LOC_Os02g09390.1	cytochrome P450, putative, expressed	Y	LOC_Os02g09400.1	cytochrome P450, putative, expressed	Y
LOC_Os02g09400.1	cytochrome P450, putative, expressed	Y	LOC_Os02g09410.1	cytochrome P450, putative, expressed	Y
LOC_Os02g09610.1	GDSL-like lipase/acylhydrolase, putative, expressed	Y	LOC_Os02g09620.1	GDSL-like lipase/acylhydrolase, putative, expressed	Y
LOC_Os02g09710.1	expressed protein	Y	LOC_Os02g09720.1	multidrug resistance protein, putative, expressed	Y
LOC_Os02g09910.1	PHD-finger domain containing protein, putative, expressed	Y	LOC_Os02g09920.1	PHD-finger domain containing protein, putative, expressed	Y
LOC_Os02g09980.1	expressed protein	Y	LOC_Os02g09990.1	expressed protein	Y
LOC_Os02g10450.1	expressed protein	Y	LOC_Os02g10460.1	expressed protein	Y
LOC_Os02g10550.1	expressed protein	Y	LOC_Os02g10580.1	NB-ARC domain containing disease resistance protein, putative, expressed	Y
LOC_Os02g10950.1	expressed protein	Y	LOC_Os02g10960.1	expressed protein	Y
LOC_Os02g11110.2	flavonol-3-O-glycoside-7-O-glucosyltransferase 1, putative, expressed	Y	LOC_Os02g11130.1	cytokinin-O-glucosyltransferase 3, putative, expressed	Y
LOC_Os02g11130.1	cytokinin-O-glucosyltransferase 3, putative, expressed	Y	LOC_Os02g11640.1	UDP-glucoronosyl and UDP-glucosyl transferase, putative, expressed	Y
LOC_Os02g11640.1	UDP-glucoronosyl and UDP-glucosyl transferase, putative, expressed	Y	LOC_Os02g11670.1	glucosyltransferase, putative, expressed	Y
LOC_Os02g11670.1	glucosyltransferase, putative, expressed	Y	LOC_Os02g11680.1	glucosyltransferase, putative, expressed	Y
LOC_Os02g11680.1	glucosyltransferase, putative, expressed	Y	LOC_Os02g11700.1	cytokinin-O-glucosyltransferase 3, putative, expressed	Y
LOC_Os02g11830.2	coatomer subunit beta, putative, expressed	Y	LOC_Os02g11840.1	coatomer subunit beta-2, putative, expressed	Y
LOC_Os02g11859.1	expressed protein	Y	LOC_Os02g11880.1	expressed protein	Y
LOC_Os02g11930.1	receptor-like protein kinase precursor, putative, expressed	Y	LOC_Os02g11980.1	receptor-like protein kinase precursor, putative, expressed	Y
LOC_Os02g11980.1	receptor-like protein kinase precursor, putative, expressed	Y	LOC_Os02g12010.1	receptor-like protein kinase precursor, putative, expressed	Y
LOC_Os02g12010.1	receptor-like protein kinase precursor, putative, expressed	Y	LOC_Os02g12030.1	receptor-like protein kinase precursor, putative, expressed	Y
LOC_Os02g12030.1	receptor-like protein kinase precursor, putative, expressed	Y	LOC_Os02g12040.1	receptor-like protein kinase precursor, putative, expressed	Y
LOC_Os02g12080.1	expressed protein	Y	LOC_Os02g12090.1	expressed protein	Y
LOC_Os02g12100.1	expressed protein	Y	LOC_Os02g12200.1	kinesin heavy chain, putative, expressed	Y
LOC_Os02g12150.1	expressed protein	Y	LOC_Os02g12180.1	hypothetical protein	N
LOC_Os02g12180.1	hypothetical protein	N	LOC_Os02g12270.1	expressed protein	Y
LOC_Os02g12270.1	expressed protein	Y	LOC_Os02g12280.1	expressed protein	Y
LOC_Os02g12340.1	conserved hypothetical protein	N	LOC_Os02g12400.1	receptor-like protein kinase precursor, putative, expressed	Y
LOC_Os02g12350.1	histone deacetylase, putative, expressed	Y	LOC_Os02g12380.1	histone deacetylase, putative, expressed	Y
LOC_Os02g12400.1	receptor-like protein kinase precursor, putative, expressed	Y	LOC_Os02g12420.1	receptor-like protein kinase precursor, putative, expressed	Y
LOC_Os02g12420.1	receptor-like protein kinase precursor, putative, expressed	Y	LOC_Os02g12440.1	receptor kinase, putative, expressed	Y
LOC_Os02g12440.1	receptor kinase, putative, expressed	Y	LOC_Os02g12450.1	receptor-like protein kinase 2 precursor, putative, expressed	Y
LOC_Os02g12530.1	cytochrome P450 71D6, putative, expressed	Y	LOC_Os02g12540.1	cytochrome P450, putative, expressed	Y
LOC_Os02g12680.1	cytochrome P450, putative, expressed	Y	LOC_Os02g12690.1	cytochrome P450, putative, expressed	Y
LOC_Os02g12700.1	interferon-related developmental regulator family protein, putative, expressed	Y	LOC_Os02g12710.1	interferon-related developmental regulator family protein, putative, expressed	Y
LOC_Os02g12794.3	elongation factor 1-gamma, putative, expressed	Y	LOC_Os02g12800.1	elongation factor 1-gamma, putative, expressed	Y
LOC_Os02g13190.1	F-box family protein, putative, expressed	Y	LOC_Os02g13220.1	F-box family protein, putative, expressed	Y
LOC_Os02g13220.1	F-box family protein, putative, expressed	Y	LOC_Os02g13260.1	F-box family protein, putative, expressed	Y
LOC_Os02g13410.1	leucine-rich repeat family protein, putative, expressed	Y	LOC_Os02g13420.1	leucine-rich repeat receptor protein kinase EXS precursor, putative, expressed	Y
LOC_Os02g13420.1	leucine-rich repeat receptor protein kinase EXS precursor, putative, expressed	Y	LOC_Os02g13460.1	receptor-like protein kinase 2 precursor, putative, expressed	Y
LOC_Os02g13430.1	receptor-like protein kinase 5 precursor, putative, expressed	Y	LOC_Os02g13510.1	receptor-like protein kinase 5 precursor, putative, expressed	Y
LOC_Os02g14160.1	peroxidase precursor, putative, expressed	Y	LOC_Os02g14170.1	peroxidase precursor, putative, expressed	Y
LOC_Os02g14170.1	peroxidase precursor, putative, expressed	Y	LOC_Os02g14180.1	peroxidase precursor, putative, expressed	Y
LOC_Os02g14430.1	peroxidase precursor, putative, expressed	Y	LOC_Os02g14440.1	peroxidase precursor, putative, expressed	Y
LOC_Os02g14440.1	peroxidase precursor, putative, expressed	Y	LOC_Os02g14460.1	peroxidase precursor, putative, expressed	Y
LOC_Os02g14540.1	UDP-glucoronosyl and UDP-glucosyl transferase domain containing protein, expressed	Y	LOC_Os02g14570.1	hydroquinone glucosyltransferase, putative, expressed	Y
LOC_Os02g14570.1	hydroquinone glucosyltransferase, putative, expressed	Y	LOC_Os02g14590.1	UDP-glucoronosyl and UDP-glucosyl transferase domain containing protein, expressed	Y
LOC_Os02g14590.1	UDP-glucoronosyl and UDP-glucosyl transferase domain containing protein, expressed	Y	LOC_Os02g14630.1	hydroquinone glucosyltransferase, putative, expressed	Y
LOC_Os02g14630.1	hydroquinone glucosyltransferase, putative, expressed	Y	LOC_Os02g14680.1	UDP-glucoronosyl and UDP-glucosyl transferase domain containing protein, expressed	Y
LOC_Os02g14700.1	expressed protein	Y	LOC_Os02g14810.1	expressed protein	Y
LOC_Os02g14810.1	expressed protein	Y	LOC_Os02g14870.1	expressed protein	Y
LOC_Os02g14990.1	zinc finger, C3HC4 type domain containing protein, expressed	Y	LOC_Os02g15000.1	zinc finger, C3HC4 type domain containing protein, expressed	Y
LOC_Os02g15000.1	zinc finger, C3HC4 type domain containing protein, expressed	Y	LOC_Os02g15060.1	zinc finger, C3HC4 type domain containing protein, expressed	Y
LOC_Os02g15010.1	zinc finger, C3HC4 type domain containing protein, expressed	Y	LOC_Os02g15020.1	zinc finger, C3HC4 type domain containing protein, expressed	Y
LOC_Os02g15020.1	zinc finger, C3HC4 type domain containing protein, expressed	Y	LOC_Os02g15080.1	zinc finger, C3HC4 type domain containing protein, expressed	Y
LOC_Os02g15060.1	zinc finger, C3HC4 type domain containing protein, expressed	Y	LOC_Os02g15100.1	zinc finger, C3HC4 type domain containing protein, expressed	Y
LOC_Os02g15070.1	glutelin, putative, expressed	Y	LOC_Os02g15090.1	glutelin, putative, expressed	Y
LOC_Os02g15080.1	zinc finger, C3HC4 type domain containing protein, expressed	Y	LOC_Os02g15110.1	zinc finger, C3HC4 type domain containing protein, expressed	Y
LOC_Os02g15090.1	glutelin, putative, expressed	Y	LOC_Os02g15150.1	glutelin, putative, expressed	Y
LOC_Os02g15150.1	glutelin, putative, expressed	Y	LOC_Os02g15169.1	glutelin, putative, expressed	Y
LOC_Os02g15280.1	VQ domain containing protein, putative, expressed	Y	LOC_Os02g15290.1	VQ domain containing protein, putative, expressed	Y
LOC_Os02g15430.1	expressed protein	Y	LOC_Os02g15500.1	plant protein of unknown function domain containing protein, expressed	Y
LOC_Os02g15440.1	hypothetical protein	N	LOC_Os02g15460.1	expressed protein	Y
LOC_Os02g15620.1	CAPIP1, putative, expressed	Y	LOC_Os02g15640.1	CAPIP1, putative, expressed	Y
LOC_Os02g15710.1	plastocyanin-like domain containing protein, putative, expressed	Y	LOC_Os02g15730.1	plastocyanin-like domain containing protein, putative, expressed	Y
LOC_Os02g16100.1	xa1, putative, expressed	Y	LOC_Os02g16110.1	xa1, putative, expressed	Y
LOC_Os02g16110.1	xa1, putative, expressed	Y	LOC_Os02g16260.1	xa1, putative, expressed	Y
LOC_Os02g16260.1	xa1, putative, expressed	Y	LOC_Os02g16330.1	xa1, putative, expressed	Y
LOC_Os02g16730.1	expansin precursor, putative, expressed	Y	LOC_Os02g16780.1	expansin precursor, putative, expressed	Y
LOC_Os02g16760.1	OsFBX41 - F-box domain containing protein, expressed	Y	LOC_Os02g16770.1	expressed protein	Y
LOC_Os02g16780.1	expansin precursor, putative, expressed	Y	LOC_Os02g16800.1	expansin precursor, putative, expressed	Y
LOC_Os02g16800.1	expansin precursor, putative, expressed	Y	LOC_Os02g16809.1	expansin precursor, putative, expressed	Y
LOC_Os02g16809.1	expansin precursor, putative, expressed	Y	LOC_Os02g16839.1	expansin precursor, putative, expressed	Y
LOC_Os02g16820.1	glutelin, putative, expressed	Y	LOC_Os02g16830.1	glutelin, putative, expressed	Y
LOC_Os02g16839.1	expansin precursor, putative, expressed	Y	LOC_Os02g16850.1	expansin precursor, putative, expressed	Y
LOC_Os02g17534.1	xyloglucan fucosyltransferase, putative, expressed	Y	LOC_Os02g17600.1	galactoside 2-alpha-L-fucosyltransferase, putative, expressed	Y
LOC_Os02g17620.1	isochorismatase family protein, putative, expressed	Y	LOC_Os02g17640.1	isochorismatase family protein, putative, expressed	Y
LOC_Os02g17880.1	glycosyl hydrolases family 16, putative, expressed	Y	LOC_Os02g17900.1	glycosyl hydrolases family 16, putative, expressed	Y
LOC_Os02g18000.1	disease resistance protein RGA2, putative, expressed	Y	LOC_Os02g18070.1	NB-ARC domain containing protein, expressed	Y
LOC_Os02g18630.1	OsFBX44 - F-box domain containing protein, expressed	Y	LOC_Os02g18640.1	OsFBX45 - F-box domain containing protein, expressed	Y
LOC_Os02g18690.1	BURP domain containing protein, expressed	Y	LOC_Os02g18750.1	expressed protein	Y
LOC_Os02g18870.1	GDSL-like lipase/acylhydrolase, putative, expressed	Y	LOC_Os02g18954.1	GDSL-like lipase/acylhydrolase, putative, expressed	Y
LOC_Os02g18880.1	calcineurin B, putative, expressed	Y	LOC_Os02g18930.1	calcineurin B, putative, expressed	Y
LOC_Os02g18954.1	GDSL-like lipase/acylhydrolase, putative, expressed	Y	LOC_Os02g19040.1	GDSL-like lipase/acylhydrolase, putative, expressed	Y
LOC_Os02g18990.1	GDSL-like lipase/acylhydrolase, putative, expressed	Y	LOC_Os02g19000.1	expressed protein	Y
LOC_Os02g19220.1	expressed protein	Y	LOC_Os02g19330.2	expressed protein	Y
LOC_Os02g19924.1	aminotransferase, classes I and II, domain containing protein, expressed	Y	LOC_Os02g19970.1	aminotransferase, classes I and II, domain containing protein, expressed	Y
LOC_Os02g20280.1	expressed protein	Y	LOC_Os02g20330.1	expressed protein	Y
LOC_Os02g20290.1	expressed protein	Y	LOC_Os02g20340.1	expressed protein	Y
LOC_Os02g20590.1	MBTB1 - Bric-a-Brac, Tramtrack, Broad Complex BTB domain with Meprin and TRAF Homology MATH domain, expressed	Y	LOC_Os02g20600.1	BTB/POZ domain containing protein, putative, expressed	Y
LOC_Os02g20600.1	BTB/POZ domain containing protein, putative, expressed	Y	LOC_Os02g20620.1	speckle-type POZ protein, putative, expressed	Y
LOC_Os02g20620.1	speckle-type POZ protein, putative, expressed	Y	LOC_Os02g20690.1	speckle-type POZ protein, putative	N
LOC_Os02g20690.1	speckle-type POZ protein, putative	N	LOC_Os02g20720.1	MBTB2 - Bric-a-Brac, Tramtrack, Broad Complex BTB domain with Meprin and TRAF Homology MATH domain, expressed	Y
LOC_Os02g21220.1	expressed protein	Y	LOC_Os02g21230.1	F-box domain containing protein, expressed	Y
LOC_Os02g21230.1	F-box domain containing protein, expressed	Y	LOC_Os02g21310.1	expressed protein	Y
LOC_Os02g21340.1	ABC-2 type transporter family protein, expressed	Y	LOC_Os02g21350.1	pleiotropic drug resistance protein 5, putative, expressed	Y
LOC_Os02g25820.1	B3 DNA binding domain containing protein, expressed	Y	LOC_Os02g25830.1	expressed protein	Y
LOC_Os02g25910.1	histone H3, putative, expressed	Y	LOC_Os02g25940.1	Core histone H2A/H2B/H3/H4 domain containing protein, putative, expressed	Y
LOC_Os02g26770.1	cytochrome P450, putative, expressed	Y	LOC_Os02g26810.1	cytochrome P450, putative, expressed	Y
LOC_Os02g27500.1	Leucine Rich Repeat family protein, expressed	Y	LOC_Os02g27540.1	NB-ARC domain containing protein, expressed	Y
LOC_Os02g27680.1	NB-ARC domain containing protein	N	LOC_Os02g27690.1	Leucine Rich Repeat family protein, expressed	Y
LOC_Os02g27690.1	Leucine Rich Repeat family protein, expressed	Y	LOC_Os02g27710.1	disease resistance protein, putative, expressed	Y
LOC_Os02g27820.1	expressed protein	Y	LOC_Os02g27880.1	EF hand family protein, expressed	Y
LOC_Os02g27880.1	EF hand family protein, expressed	Y	LOC_Os02g27940.1	calcineurin B, putative	N
LOC_Os02g28170.1	transferase family protein, putative, expressed	Y	LOC_Os02g28200.1	transferase family protein, putative, expressed	Y
LOC_Os02g28200.1	transferase family protein, putative, expressed	Y	LOC_Os02g28220.1	transferase family protein, putative, expressed	Y
LOC_Os02g28220.1	transferase family protein, putative, expressed	Y	LOC_Os02g28240.1	transferase family protein, putative, expressed	Y
LOC_Os02g28240.1	transferase family protein, putative, expressed	Y	LOC_Os02g28300.1	transferase family protein, putative, expressed	Y
LOC_Os02g28300.1	transferase family protein, putative, expressed	Y	LOC_Os02g28340.1	transferase family protein, putative, expressed	Y
LOC_Os02g28340.1	transferase family protein, putative, expressed	Y	LOC_Os02g28410.1	transferase family protein, putative, expressed	Y
LOC_Os02g28410.1	transferase family protein, putative, expressed	Y	LOC_Os02g28470.1	transferase family protein, putative, expressed	Y
LOC_Os02g28580.1	expressed protein	Y	LOC_Os02g28660.1	expressed protein	Y
LOC_Os02g29000.1	Cupin domain containing protein, expressed	Y	LOC_Os02g29020.1	Cupin domain containing protein, expressed	Y
LOC_Os02g29110.1	ankyrin repeat family protein, putative, expressed	Y	LOC_Os02g29130.1	ankyrin, putative, expressed	Y
LOC_Os02g29130.1	ankyrin, putative, expressed	Y	LOC_Os02g29140.1	ankyrin, putative, expressed	Y
LOC_Os02g29140.1	ankyrin, putative, expressed	Y	LOC_Os02g29160.1	ankyrin, putative, expressed	Y
LOC_Os02g29190.1	ankyrin, putative, expressed	Y	LOC_Os02g29210.1	ankyrin, putative, expressed	Y
LOC_Os02g30080.1	cytochrome P450, putative, expressed	Y	LOC_Os02g30090.1	cytochrome P450, putative, expressed	Y
LOC_Os02g30090.1	cytochrome P450, putative, expressed	Y	LOC_Os02g30100.1	cytochrome P450, putative, expressed	Y
LOC_Os02g30100.1	cytochrome P450, putative, expressed	Y	LOC_Os02g30110.1	cytochrome P450, putative, expressed	Y
LOC_Os02g30470.1	expressed protein	Y	LOC_Os02g30550.1	expressed protein	Y
LOC_Os02g30550.1	expressed protein	Y	LOC_Os02g30600.1	expressed protein	Y
LOC_Os02g30670.1	expressed protein	Y	LOC_Os02g30690.1	steroleosin, putative, expressed	Y
LOC_Os02g30690.1	steroleosin, putative, expressed	Y	LOC_Os02g30714.1	dehydrogenase/reductase, putative, expressed	Y
LOC_Os02g31910.2	potassium transporter, putative, expressed	Y	LOC_Os02g31940.1	potassium transporter, putative, expressed	Y
LOC_Os02g32280.1	expressed protein	Y	LOC_Os02g32290.1	expressed protein	Y
LOC_Os02g33310.1	OsFBD7 - F-box and FBD domain containing protein, expressed	Y	LOC_Os02g33400.1	OsFBL9 - F-box domain and LRR containing protein, expressed	Y
LOC_Os02g33400.1	OsFBL9 - F-box domain and LRR containing protein, expressed	Y	LOC_Os02g33410.1	expressed protein	Y
LOC_Os02g34360.1	expressed protein	Y	LOC_Os02g34370.1	expressed protein	Y
LOC_Os02g34750.1	leucine-rich repeat receptor-like protein kinase 1, putative, expressed	Y	LOC_Os02g34790.1	receptor-like protein kinase 5 precursor, putative, expressed	Y
LOC_Os02g35329.1	RING-H2 finger protein ATL3F, putative, expressed	Y	LOC_Os02g35347.1	RING-H2 finger protein ATL3F, putative	N
LOC_Os02g36030.1	cytochrome P450, putative, expressed	Y	LOC_Os02g36070.1	cytochrome P450, putative, expressed	Y
LOC_Os02g36070.1	cytochrome P450, putative, expressed	Y	LOC_Os02g36110.1	cytochrome P450, putative, expressed	Y
LOC_Os02g36150.1	cytochrome P450, putative, expressed	Y	LOC_Os02g36190.1	cytochrome P450, putative, expressed	Y
LOC_Os02g36190.1	cytochrome P450, putative, expressed	Y	LOC_Os02g36280.1	cytochrome P450, putative, expressed	Y
LOC_Os02g36220.1	terpene synthase, putative, expressed	Y	LOC_Os02g36264.1	terpene synthase, putative, expressed	Y
LOC_Os02g36414.1	transporter family protein, putative, expressed	Y	LOC_Os02g36440.1	transporter family protein, putative, expressed	Y
LOC_Os02g36440.1	transporter family protein, putative, expressed	Y	LOC_Os02g36450.1	transporter family protein, putative, expressed	Y
LOC_Os02g36810.1	cytokinin-O-glucosyltransferase 2, putative, expressed	Y	LOC_Os02g36830.1	cytokinin-O-glucosyltransferase 2, putative, expressed	Y
LOC_Os02g36830.1	cytokinin-O-glucosyltransferase 2, putative, expressed	Y	LOC_Os02g36840.1	cytokinin-O-glucosyltransferase 2, putative, expressed	Y
LOC_Os02g36940.1	uncharacterized Cys-rich domain containing protein, putative, expressed	Y	LOC_Os02g36950.1	uncharacterized Cys-rich domain containing protein, putative, expressed	Y
LOC_Os02g37160.1	heavy metal transport/detoxification protein, putative, expressed	Y	LOC_Os02g37180.1	expressed protein	Y
LOC_Os02g37180.1	expressed protein	Y	LOC_Os02g37280.1	heavy metal transport/detoxification protein, putative, expressed	Y
LOC_Os02g37250.1	hypothetical protein	N	LOC_Os02g37260.1	hypothetical protein	N
LOC_Os02g37280.1	heavy metal transport/detoxification protein, putative, expressed	Y	LOC_Os02g37290.1	heavy metal associated domain containing protein, expressed	Y
LOC_Os02g37290.1	heavy metal associated domain containing protein, expressed	Y	LOC_Os02g37300.1	heavy metal associated domain containing protein, expressed	Y
LOC_Os02g37300.1	heavy metal associated domain containing protein, expressed	Y	LOC_Os02g37320.1	heavy metal associated domain containing protein, expressed	Y
LOC_Os02g37320.1	heavy metal associated domain containing protein, expressed	Y	LOC_Os02g37330.1	heavy metal associated domain containing protein, expressed	Y
LOC_Os02g37360.1	expressed protein	Y	LOC_Os02g37390.1	expressed protein	Y
LOC_Os02g37500.1	expressed protein	Y	LOC_Os02g37550.1	expressed protein	Y
LOC_Os02g37540.1	expressed protein	Y	LOC_Os02g37570.1	keratin-associated protein 5-3, putative, expressed	Y
LOC_Os02g37654.1	lecithin:cholesterol acyltransferase, putative, expressed	Y	LOC_Os02g37700.1	lecithin:cholesterol acyltransferase, putative, expressed	Y
LOC_Os02g37700.1	lecithin:cholesterol acyltransferase, putative, expressed	Y	LOC_Os02g37750.1	lecithine cholesterol acyltransferase, putative, expressed	Y
LOC_Os02g37750.1	lecithine cholesterol acyltransferase, putative, expressed	Y	LOC_Os02g37760.1	lecithine cholesterol acyltransferase, putative, expressed	Y
LOC_Os02g37760.1	lecithine cholesterol acyltransferase, putative, expressed	Y	LOC_Os02g37780.1	lecithine cholesterol acyltransferase, putative, expressed	Y
LOC_Os02g37780.1	lecithine cholesterol acyltransferase, putative, expressed	Y	LOC_Os02g37800.1	lecithin:cholesterol acyltransferase, putative, expressed	Y
LOC_Os02g37810.1	expressed protein	Y	LOC_Os02g37820.1	expressed protein	Y
LOC_Os02g37990.1	histamine oxidase, putative	N	LOC_Os02g38010.1	copper methylamine oxidase precursor, putative, expressed	Y
LOC_Os02g38140.1	glycosyl transferase family 17 protein, putative, expressed	Y	LOC_Os02g38160.1	glycosyl transferase family 17 protein, putative, expressed	Y
LOC_Os02g38494.1	protein phosphatase 2C, putative, expressed	Y	LOC_Os02g38580.1	protein phosphatase 2C, putative, expressed	Y
LOC_Os02g38574.1	EMB2423, putative, expressed	Y	LOC_Os02g38680.1	EMB2423, putative, expressed	Y
LOC_Os02g38710.1	protein phosphatase 2C containing protein, expressed	Y	LOC_Os02g38780.1	protein phosphatase 2C containing protein, expressed	Y
LOC_Os02g38740.1	expressed protein	Y	LOC_Os02g38760.1	expressed protein	Y
LOC_Os02g38760.1	expressed protein	Y	LOC_Os02g38770.1	expressed protein	Y
LOC_Os02g38780.1	protein phosphatase 2C containing protein, expressed	Y	LOC_Os02g38804.1	protein phosphatase 2C containing protein, expressed	Y
LOC_Os02g39150.1	expressed protein	Y	LOC_Os02g39170.1	GDSL-like lipase/acylhydrolase, putative, expressed	Y
LOC_Os02g39230.1	cyclin-F1-4, putative, expressed	Y	LOC_Os02g39240.1	cyclin, putative, expressed	Y
LOC_Os02g39410.1	protein phosphatase 2C, putative, expressed	Y	LOC_Os02g39480.1	protein phosphatase 2C, putative, expressed	Y
LOC_Os02g39430.1	cyclin, putative, expressed	Y	LOC_Os02g39470.1	cyclin, N-terminal domain containing protein, expressed	Y
LOC_Os02g40180.1	receptor-like protein kinase 5 precursor, putative, expressed	Y	LOC_Os02g40200.1	receptor-like protein kinase precursor, putative, expressed	Y
LOC_Os02g40200.1	receptor-like protein kinase precursor, putative, expressed	Y	LOC_Os02g40240.1	receptor kinase, putative, expressed	Y
LOC_Os02g40340.1	expressed protein	Y	LOC_Os02g40400.1	expressed protein	Y
LOC_Os02g40710.1	ammonium transporter protein, putative, expressed	Y	LOC_Os02g40730.1	ammonium transporter protein, putative, expressed	Y
LOC_Os02g41630.2	phenylalanine ammonia-lyase, putative, expressed	Y	LOC_Os02g41650.3	phenylalanine ammonia-lyase, putative, expressed	Y
LOC_Os02g41650.3	phenylalanine ammonia-lyase, putative, expressed	Y	LOC_Os02g41670.1	phenylalanine ammonia-lyase, putative, expressed	Y
LOC_Os02g41670.1	phenylalanine ammonia-lyase, putative, expressed	Y	LOC_Os02g41680.1	phenylalanine ammonia-lyase, putative, expressed	Y
LOC_Os02g42330.1	nitrilase, putative, expressed	Y	LOC_Os02g42350.1	nitrilase, putative, expressed	Y
LOC_Os02g42430.1	GEM, putative, expressed	Y	LOC_Os02g42440.1	GEM, putative, expressed	Y
LOC_Os02g43050.1	kinesin motor domain containing protein, expressed	Y	LOC_Os02g43130.1	kinesin motor domain containing protein, expressed	Y
LOC_Os02g43194.1	aldehyde dehydrogenase, putative, expressed	Y	LOC_Os02g43280.1	aldehyde dehydrogenase, putative, expressed	Y
LOC_Os02g43710.1	enoyl-CoA hydratase/isomerase family protein, putative, expressed	Y	LOC_Os02g43720.1	enoyl-CoA hydratase/isomerase family protein, putative, expressed	Y
LOC_Os02g43940.1	AP2 domain containing protein, expressed	Y	LOC_Os02g43970.1	AP2 domain containing protein, expressed	Y
LOC_Os02g44106.1	expansin precursor, putative, expressed	Y	LOC_Os02g44108.1	expansin precursor, putative, expressed	Y
LOC_Os02g44134.1	thioesterase family protein, putative, expressed	Y	LOC_Os02g44200.1	thioesterase family protein, putative, expressed	Y
LOC_Os02g44360.1	scarecrow transcription factor family protein, putative, expressed	Y	LOC_Os02g44370.1	scarecrow, putative, expressed	Y
LOC_Os02g44850.1	GDSL-like lipase/acylhydrolase, putative, expressed	Y	LOC_Os02g44860.1	GDSL-like lipase/acylhydrolase, putative, expressed	Y
LOC_Os02g45150.2	expressed protein	Y	LOC_Os02g45160.1	aluminum-activated malate transporter, putative, expressed	Y
LOC_Os02g46180.1	DUF581 domain containing protein, expressed	Y	LOC_Os02g46210.1	DUF581 domain containing protein, expressed	Y
LOC_Os02g46720.1	ara54-like RING finger protein, putative, expressed	Y	LOC_Os02g46730.1	expressed protein	Y
LOC_Os02g46850.1	oligopeptide transporter, putative, expressed	Y	LOC_Os02g46860.1	oligopeptide transporter 4, putative, expressed	Y
LOC_Os02g47530.1	expressed protein	Y	LOC_Os02g47550.1	hypothetical protein	N
LOC_Os02g47790.1	monodehydroascorbate reductase, putative, expressed	Y	LOC_Os02g47800.1	monodehydroascorbate reductase, putative, expressed	Y
LOC_Os02g48200.1	lectin-like protein kinase, putative, expressed	Y	LOC_Os02g48210.1	lectin-like protein kinase, putative, expressed	Y
LOC_Os02g48520.1	hypothetical protein	N	LOC_Os02g48530.1	expressed protein	Y
LOC_Os02g48910.1	ubiquitin-conjugating enzyme, putative, expressed	Y	LOC_Os02g48920.1	ubiquitin-conjugating enzyme, putative, expressed	Y
LOC_Os02g49200.1	hypothetical protein	N	LOC_Os02g49210.1	expressed protein	Y
LOC_Os02g50140.1	caleosin related protein, putative, expressed	Y	LOC_Os02g50150.1	caleosin related protein, putative, expressed	Y
LOC_Os02g50150.1	caleosin related protein, putative, expressed	Y	LOC_Os02g50174.1	caleosin related protein, putative, expressed	Y
LOC_Os02g50390.1	expressed protein	Y	LOC_Os02g50400.1	expressed protein	Y
LOC_Os02g50404.1	expressed protein	Y	LOC_Os02g50430.1	expressed protein	Y
LOC_Os02g50840.2	BAH domain containing protein, putative, expressed	Y	LOC_Os02g50850.2	BAH domain containing protein, putative, expressed	Y
LOC_Os02g51210.1	expressed protein	Y	LOC_Os02g51280.1	TCP-domain protein, putative, expressed	Y
LOC_Os02g51900.1	cytokinin-O-glucosyltransferase 2, putative, expressed	Y	LOC_Os02g51910.1	cytokinin-O-glucosyltransferase 2, putative, expressed	Y
LOC_Os02g51970.1	phosphate-induced protein 1 conserved region domain containing protein, expressed	Y	LOC_Os02g52000.1	phosphate-induced protein 1 conserved region domain containing protein, expressed	Y
LOC_Os02g52000.1	phosphate-induced protein 1 conserved region domain containing protein, expressed	Y	LOC_Os02g52010.1	phosphate-induced protein 1 conserved region domain containing protein, expressed	Y
LOC_Os02g52430.2	regulator of ribonuclease, putative, expressed	Y	LOC_Os02g52450.2	regulator of ribonuclease, putative, expressed	Y
LOC_Os02g52560.1	xyloglucan fucosyltransferase, putative, expressed	Y	LOC_Os02g52590.1	xyloglucan fucosyltransferase, putative, expressed	Y
LOC_Os02g52590.1	xyloglucan fucosyltransferase, putative, expressed	Y	LOC_Os02g52610.1	xyloglucan fucosyltransferase, putative, expressed	Y
LOC_Os02g52610.1	xyloglucan fucosyltransferase, putative, expressed	Y	LOC_Os02g52630.1	xyloglucan fucosyltransferase, putative, expressed	Y
LOC_Os02g52700.1	alpha-amylase precursor, putative, expressed	Y	LOC_Os02g52710.1	alpha-amylase precursor, putative, expressed	Y
LOC_Os02g53440.1	expressed protein	Y	LOC_Os02g53480.1	expressed protein	Y
LOC_Os02g53860.1	OsSub22 - Putative Subtilisin homologue, expressed	Y	LOC_Os02g53910.1	OsSub23 - Putative Subtilisin homologue, expressed	Y
LOC_Os02g53870.1	expressed protein	Y	LOC_Os02g53880.1	expressed protein	Y
LOC_Os02g53880.1	expressed protein	Y	LOC_Os02g53950.1	expressed protein	Y
LOC_Os02g53910.1	OsSub23 - Putative Subtilisin homologue, expressed	Y	LOC_Os02g53970.1	OsSub24 - Putative Subtilisin homologue, expressed	Y
LOC_Os02g54390.1	hypro1, putative, expressed	Y	LOC_Os02g54420.1	hypro1, putative, expressed	Y
LOC_Os02g54420.1	hypro1, putative, expressed	Y	LOC_Os02g54450.1	hypro1, putative, expressed	Y
LOC_Os02g54530.1	SCP-like extracellular protein, expressed	Y	LOC_Os02g54560.1	SCP-like extracellular protein, expressed	Y
LOC_Os02g54690.1	RNA recognition motif containing protein, putative, expressed	Y	LOC_Os02g54700.2	RNA recognition motif containing protein, putative, expressed	Y
LOC_Os02g55220.1	carboxyl-terminal proteinase, putative	N	LOC_Os02g55230.1	carboxyl-terminal proteinase, putative, expressed	Y
LOC_Os02g55270.1	NLI interacting factor-like phosphatase, putative, expressed	Y	LOC_Os02g55280.1	NLI interacting factor-like phosphatase, putative, expressed	Y
LOC_Os02g55540.2	F-box/LRR-repeat protein 14, putative, expressed	Y	LOC_Os02g55550.1	F-box/LRR-repeat protein 14, putative, expressed	Y
LOC_Os02g55640.1	proteasome maturation factor UMP1 family protein, expressed	Y	LOC_Os02g55720.1	cyclin, N-terminal domain containing protein, expressed	Y
LOC_Os02g55670.1	expressed protein	Y	LOC_Os02g55710.1	expressed protein	Y
LOC_Os02g55689.1	expressed protein	Y	LOC_Os02g55729.1	expressed protein	Y
LOC_Os02g55710.1	expressed protein	Y	LOC_Os02g55770.1	expressed protein	Y
LOC_Os02g55729.1	expressed protein	Y	LOC_Os02g55790.1	expressed protein	Y
LOC_Os02g56350.1	OsWAK19 - OsWAK short gene, expressed	Y	LOC_Os02g56420.1	OsWAK23 - OsWAK short gene, expressed	Y
LOC_Os02g56680.1	dehydrogenase, putative, expressed	Y	LOC_Os02g56690.1	dihydroflavonol-4-reductase, putative, expressed	Y
LOC_Os02g56690.1	dihydroflavonol-4-reductase, putative, expressed	Y	LOC_Os02g56700.1	dehydrogenase, putative, expressed	Y
LOC_Os02g56700.1	dehydrogenase, putative, expressed	Y	LOC_Os02g56720.2	cinnamoyl CoA reductase, putative, expressed	Y
LOC_Os02g56760.1	OsFBX66 - F-box domain containing protein, expressed	Y	LOC_Os02g56800.1	F-box protein PP2-B2, putative, expressed	Y
LOC_Os02g56800.1	F-box protein PP2-B2, putative, expressed	Y	LOC_Os02g56810.1	OsFBX68 - F-box domain containing protein, expressed	Y
LOC_Os02g56810.1	OsFBX68 - F-box domain containing protein, expressed	Y	LOC_Os02g56820.1	OsFBX69 - F-box domain containing protein, expressed	Y
LOC_Os02g56820.1	OsFBX69 - F-box domain containing protein, expressed	Y	LOC_Os02g56840.1	OsFBX70 - F-box domain containing protein, expressed	Y
LOC_Os02g56930.1	expressed protein	Y	LOC_Os02g56940.1	expressed protein	Y
LOC_Os02g57860.1	OsFBX71 - F-box domain containing protein, expressed	Y	LOC_Os02g57870.1	expressed protein	Y
LOC_Os02g57870.1	expressed protein	Y	LOC_Os02g57880.1	expressed protein	Y
LOC_Os02g57880.1	expressed protein	Y	LOC_Os02g57890.1	OsFBX72 - F-box domain containing protein, expressed	Y
LOC_Os02g57890.1	OsFBX72 - F-box domain containing protein, expressed	Y	LOC_Os02g57910.1	OsFBX73 - F-box domain containing protein, expressed	Y
LOC_Os02g57910.1	OsFBX73 - F-box domain containing protein, expressed	Y	LOC_Os02g57940.1	OsFBX74 - F-box domain containing protein, expressed	Y
LOC_Os02g57940.1	OsFBX74 - F-box domain containing protein, expressed	Y	LOC_Os02g57960.1	Leucine Rich Repeat family protein, expressed	Y
LOC_Os02g57960.1	Leucine Rich Repeat family protein, expressed	Y	LOC_Os02g58040.1	OsFBX75 - F-box domain containing protein, expressed	Y
LOC_Os02g58260.1	metallo-beta-lactamase family protein, putative, expressed	Y	LOC_Os02g58270.1	metallo-beta-lactamase family protein, putative, expressed	Y
LOC_Os02g58360.1	expressed protein	Y	LOC_Os02g58380.1	expressed protein	Y
LOC_Os03g01260.1	expansin precursor, putative, expressed	Y	LOC_Os03g01270.1	expansin precursor, putative, expressed	Y
LOC_Os03g01610.1	expansin precursor, putative, expressed	Y	LOC_Os03g01640.1	expansin precursor, putative, expressed	Y
LOC_Os03g01640.1	expansin precursor, putative, expressed	Y	LOC_Os03g01650.1	expansin precursor, putative, expressed	Y
LOC_Os03g02920.1	peroxidase precursor, putative, expressed	Y	LOC_Os03g02939.1	peroxidase precursor, putative, expressed	Y
LOC_Os03g04120.1	AMP-binding enzyme, putative, expressed	Y	LOC_Os03g04130.1	AMP-binding domain containing protein, expressed	Y
LOC_Os03g04220.1	glutathione S-transferase, putative, expressed	Y	LOC_Os03g04240.1	glutathione S-transferase, putative, expressed	Y
LOC_Os03g04240.1	glutathione S-transferase, putative, expressed	Y	LOC_Os03g04250.1	glutathione S-transferase, putative, expressed	Y
LOC_Os03g04630.1	cytochrome P450 protein, putative, expressed	Y	LOC_Os03g04640.1	cytochrome P450 protein, putative, expressed	Y
LOC_Os03g04640.1	cytochrome P450 protein, putative, expressed	Y	LOC_Os03g04650.1	cytochrome P450 protein, putative, expressed	Y
LOC_Os03g04650.1	cytochrome P450 protein, putative, expressed	Y	LOC_Os03g04660.1	cytochrome P450 86A1, putative, expressed	Y
LOC_Os03g04660.1	cytochrome P450 86A1, putative, expressed	Y	LOC_Os03g04680.1	cytochrome P450, putative, expressed	Y
LOC_Os03g04840.1	expressed protein	Y	LOC_Os03g04850.1	expressed protein	Y
LOC_Os03g04850.1	expressed protein	Y	LOC_Os03g04870.1	expressed protein	Y
LOC_Os03g05060.1	exostosin family domain containing protein, expressed	Y	LOC_Os03g05070.1	exostosin family domain containing protein, expressed	Y
LOC_Os03g05210.1	WD domain, G-beta repeat domain containing protein, expressed	Y	LOC_Os03g05250.1	expressed protein	Y
LOC_Os03g05500.1	DUF260 domain containing protein, putative, expressed	Y	LOC_Os03g05510.1	DUF260 domain containing protein, putative, expressed	Y
LOC_Os03g05610.1	inorganic phosphate transporter, putative, expressed	Y	LOC_Os03g05620.1	inorganic phosphate transporter, putative, expressed	Y
LOC_Os03g05620.1	inorganic phosphate transporter, putative, expressed	Y	LOC_Os03g05640.1	inorganic phosphate transporter, putative, expressed	Y
LOC_Os03g05840.1	FAD dependent oxidoreductase domain containing protein, expressed	Y	LOC_Os03g05860.1	expressed protein	Y
LOC_Os03g05860.1	expressed protein	Y	LOC_Os03g05880.1	monooxygenase, putative, expressed	Y
LOC_Os03g05880.1	monooxygenase, putative, expressed	Y	LOC_Os03g05900.1	expressed protein	Y
LOC_Os03g05900.1	expressed protein	Y	LOC_Os03g05910.1	expressed protein	Y
LOC_Os03g05910.1	expressed protein	Y	LOC_Os03g05920.1	expressed protein	Y
LOC_Os03g05920.1	expressed protein	Y	LOC_Os03g05990.1	expressed protein	Y
LOC_Os03g06000.1	expansin precursor, putative, expressed	Y	LOC_Os03g06010.1	expansin precursor, putative, expressed	Y
LOC_Os03g06010.1	expansin precursor, putative, expressed	Y	LOC_Os03g06020.1	expansin precursor, putative, expressed	Y
LOC_Os03g06020.1	expansin precursor, putative, expressed	Y	LOC_Os03g06040.1	expansin precursor, putative, expressed	Y
LOC_Os03g06040.1	expansin precursor, putative, expressed	Y	LOC_Os03g06050.1	expansin precursor, putative, expressed	Y
LOC_Os03g06050.1	expansin precursor, putative, expressed	Y	LOC_Os03g06060.1	expansin precursor, putative, expressed	Y
LOC_Os03g06700.1	3-ketoacyl-CoA synthase, putative, expressed	Y	LOC_Os03g06705.1	3-ketoacyl-CoA synthase, putative, expressed	Y
LOC_Os03g06810.1	expressed protein	Y	LOC_Os03g06830.1	expressed protein	Y
LOC_Os03g06820.1	expressed protein	Y	LOC_Os03g06870.1	expressed protein	Y
LOC_Os03g06990.1	oxidoreductase, putative, expressed	Y	LOC_Os03g07000.1	oxidoreductase, putative, expressed	Y
LOC_Os03g07340.1	ribosomal L18p/L5e family protein, putative, expressed	Y	LOC_Os03g07350.1	CSLA4 - cellulose synthase-like family A; mannan synthase, expressed	Y
LOC_Os03g07510.1	expressed protein	Y	LOC_Os03g07540.1	bHLH family protein, putative, expressed	Y
LOC_Os03g07650.1	expressed protein	Y	LOC_Os03g07660.1	expressed protein	Y
LOC_Os03g08090.2	hydrolase, alpha/beta fold family protein, putative, expressed	Y	LOC_Os03g08100.1	hydrolase, alpha/beta fold family protein, putative, expressed	Y
LOC_Os03g08310.1	ZIM domain containing protein, putative, expressed	Y	LOC_Os03g08320.1	ZIM domain containing protein, putative, expressed	Y
LOC_Os03g08320.1	ZIM domain containing protein, putative, expressed	Y	LOC_Os03g08330.1	ZIM domain containing protein, putative, expressed	Y
LOC_Os03g08460.1	AP2 domain containing protein, expressed	Y	LOC_Os03g08470.1	AP2 domain containing protein, expressed	Y
LOC_Os03g08470.1	AP2 domain containing protein, expressed	Y	LOC_Os03g08490.1	AP2 domain containing protein, expressed	Y
LOC_Os03g08490.1	AP2 domain containing protein, expressed	Y	LOC_Os03g08500.2	AP2 domain containing protein, expressed	Y
LOC_Os03g08624.1	dihydroflavonol-4-reductase, putative, expressed	Y	LOC_Os03g08630.1	NAD-dependent epimerase/dehydratase, putative, expressed	Y
LOC_Os03g08999.1	dehydrogenase, putative, expressed	Y	LOC_Os03g09020.1	dehydrogenase, putative, expressed	Y
LOC_Os03g09880.1	AIR12, putative, expressed	Y	LOC_Os03g09900.1	membrane protein, putative, expressed	Y
LOC_Os03g09930.1	sulfate transporter, putative, expressed	Y	LOC_Os03g09940.1	sulfate transporter, putative, expressed	Y
LOC_Os03g09940.1	sulfate transporter, putative, expressed	Y	LOC_Os03g09980.1	sulfate transporter, putative, expressed	Y
LOC_Os03g10090.1	transporter family protein, putative, expressed	Y	LOC_Os03g10100.1	transporter family protein, putative, expressed	Y
LOC_Os03g10440.1	glycosyl hydrolase family 10 protein, putative, expressed	Y	LOC_Os03g10469.1	glycosyl hydrolase family 10 protein, putative, expressed	Y
LOC_Os03g10469.1	glycosyl hydrolase family 10 protein, putative, expressed	Y	LOC_Os03g10478.1	glycosyl hydrolase family 10 protein, putative, expressed	Y
LOC_Os03g10710.1	expressed protein	Y	LOC_Os03g10740.1	expressed protein	Y
LOC_Os03g11030.1	cyclin, putative, expressed	Y	LOC_Os03g11040.1	cyclin, putative, expressed	Y
LOC_Os03g12190.1	OsFBX80 - F-box domain containing protein, expressed	Y	LOC_Os03g12200.1	OsFBX81 - F-box domain containing protein, expressed	Y
LOC_Os03g12900.1	squalene monooxygenase, putative, expressed	Y	LOC_Os03g12910.1	squalene monooxygenase, putative, expressed	Y
LOC_Os03g13140.1	non-symbiotic hemoglobin 2, putative, expressed	Y	LOC_Os03g13150.1	non-symbiotic hemoglobin 2, putative, expressed	Y
LOC_Os03g13150.1	non-symbiotic hemoglobin 2, putative, expressed	Y	LOC_Os03g13160.1	non-symbiotic hemoglobin 2, putative, expressed	Y
LOC_Os03g13180.1	peroxidase precursor, putative, expressed	Y	LOC_Os03g13200.1	peroxidase precursor, putative, expressed	Y
LOC_Os03g13200.1	peroxidase precursor, putative, expressed	Y	LOC_Os03g13210.1	peroxidase precursor, putative, expressed	Y
LOC_Os03g13250.1	peptide transporter PTR2, putative, expressed	Y	LOC_Os03g13274.2	peptide transporter PTR2, putative, expressed	Y
LOC_Os03g13360.1	expressed protein	Y	LOC_Os03g13370.1	tetratricopeptide repeat domain containing protein, expressed	Y
LOC_Os03g14030.1	thaumatin, putative, expressed	Y	LOC_Os03g14050.1	thaumatin-like protein 1 precursor, putative, expressed	Y
LOC_Os03g14300.1	THION29 - Plant thionin family protein precursor, expressed	Y	LOC_Os03g14334.1	expressed protein	Y
LOC_Os03g14400.1	cytochrome P450, putative, expressed	Y	LOC_Os03g14420.1	cytochrome P450, putative, expressed	Y
LOC_Os03g14642.1	LTPL107 - Protease inhibitor/seed storage/LTP family protein precursor, expressed	Y	LOC_Os03g14654.1	LTPL108 - Protease inhibitor/seed storage/LTP family protein precursor, expressed	Y
LOC_Os03g15210.1	DUF292 domain containing protein, expressed	Y	LOC_Os03g15220.1	DUF292 domain containing protein, expressed	Y
LOC_Os03g15220.1	DUF292 domain containing protein, expressed	Y	LOC_Os03g15230.1	DUF292 domain containing protein, expressed	Y
LOC_Os03g15960.1	hsp20/alpha crystallin family protein, putative, expressed	Y	LOC_Os03g16020.1	hsp20/alpha crystallin family protein, putative, expressed	Y
LOC_Os03g16020.1	hsp20/alpha crystallin family protein, putative, expressed	Y	LOC_Os03g16030.1	hsp20/alpha crystallin family protein, putative, expressed	Y
LOC_Os03g16030.1	hsp20/alpha crystallin family protein, putative, expressed	Y	LOC_Os03g16040.1	hsp20/alpha crystallin family protein, putative, expressed	Y
LOC_Os03g16210.1	tropinone reductase, putative, expressed	Y	LOC_Os03g16220.1	oxidoreductase, short chain dehydrogenase/reductase family domain containing protein, expressed	Y
LOC_Os03g16220.1	oxidoreductase, short chain dehydrogenase/reductase family domain containing protein, expressed	Y	LOC_Os03g16230.1	oxidoreductase, short chain dehydrogenase/reductase family protein, putative, expressed	Y
LOC_Os03g16860.1	DnaK family protein, putative, expressed	Y	LOC_Os03g16880.1	DnaK family protein, putative, expressed	Y
LOC_Os03g16880.1	DnaK family protein, putative, expressed	Y	LOC_Os03g16920.1	DnaK family protein, putative, expressed	Y
LOC_Os03g16950.1	cysteine-rich repeat secretory protein 55 precursor, putative, expressed	Y	LOC_Os03g16960.1	cysteine-rich repeat secretory protein 55 precursor, putative, expressed	Y
LOC_Os03g16980.1	NAD dependent epimerase/dehydratase family domain containing protein, expressed	Y	LOC_Os03g17000.2	NAD dependent epimerase/dehydratase family domain containing protein, expressed	Y
LOC_Os03g17460.1	IN2-1 protein, putative, expressed	Y	LOC_Os03g17470.1	IN2-1 protein, putative, expressed	Y
LOC_Os03g17470.1	IN2-1 protein, putative, expressed	Y	LOC_Os03g17480.1	IN2-1 protein, putative, expressed	Y
LOC_Os03g18570.1	40S ribosomal protein S7, putative, expressed	Y	LOC_Os03g18580.1	40S ribosomal protein S7, putative, expressed	Y
LOC_Os03g19000.1	peroxisomal biogenesis factor 11, putative, expressed	Y	LOC_Os03g19010.1	peroxisomal biogenesis factor 11, putative, expressed	Y
LOC_Os03g19240.1	AMP-binding enzyme, putative, expressed	Y	LOC_Os03g19250.1	AMP-binding enzyme, putative, expressed	Y
LOC_Os03g19310.1	glycosyltransferase, putative, expressed	Y	LOC_Os03g19330.1	glycosyltransferase, putative, expressed	Y
LOC_Os03g19420.2	nicotianamine synthase, putative, expressed	Y	LOC_Os03g19427.1	nicotianamine synthase, putative, expressed	Y
LOC_Os03g20210.1	aspartic proteinase nepenthesin precursor, putative, expressed	Y	LOC_Os03g20230.1	aspartic proteinase nepenthesin-1 precursor, putative, expressed	Y
LOC_Os03g20230.1	aspartic proteinase nepenthesin-1 precursor, putative, expressed	Y	LOC_Os03g20260.1	aspartic proteinase nepenthesin-1 precursor, putative, expressed	Y
LOC_Os03g20260.1	aspartic proteinase nepenthesin-1 precursor, putative, expressed	Y	LOC_Os03g20270.1	aspartic proteinase nepenthesin-1 precursor, putative, expressed	Y
LOC_Os03g20270.1	aspartic proteinase nepenthesin-1 precursor, putative, expressed	Y	LOC_Os03g20290.1	aspartic proteinase nepenthesin-1 precursor, putative, expressed	Y
LOC_Os03g20780.1	ethylene-insensitive 3, putative, expressed	Y	LOC_Os03g20790.1	ethylene-insensitive 3, putative, expressed	Y
LOC_Os03g20920.1	stress responsive protein, putative, expressed	Y	LOC_Os03g20940.1	stress responsive protein, putative, expressed	Y
LOC_Os03g20949.1	phospholipid-transporting ATPase, putative, expressed	Y	LOC_Os03g20970.1	phospholipid-transporting ATPase 1, putative, expressed	Y
LOC_Os03g21030.1	no apical meristem protein, putative, expressed	Y	LOC_Os03g21060.1	No apical meristem protein, putative, expressed	Y
LOC_Os03g21140.1	RNA-binding zinc finger protein, putative, expressed	Y	LOC_Os03g21160.2	RNA-binding zinc finger protein, putative, expressed	Y
LOC_Os03g21570.1	DNA-binding protein, putative, expressed	Y	LOC_Os03g21610.1	expressed protein	Y
LOC_Os03g21580.1	expressed protein	Y	LOC_Os03g21620.1	AGC_AGC_other_RS6K_like.1 - ACG kinases include homologs to PKA, PKG and PKC, expressed	Y
LOC_Os03g22010.1	peroxidase precursor, putative, expressed	Y	LOC_Os03g22020.1	peroxidase precursor, putative, expressed	Y
LOC_Os03g22080.1	RING-H2 finger protein, putative, expressed	Y	LOC_Os03g22110.1	zinc finger, C3HC4 type domain containing protein, expressed	Y
LOC_Os03g22210.1	POEI46 - Pollen Ole e I allergen and extensin family protein precursor, expressed	Y	LOC_Os03g22230.1	POEI47 - Pollen Ole e I allergen and extensin family protein precursor, expressed	Y
LOC_Os03g22620.1	terpene synthase family, metal binding domain containing protein, expressed	Y	LOC_Os03g22634.1	terpene synthase, putative, expressed	Y
LOC_Os03g22730.1	nucleolar protein NOP5-1, putative, expressed	Y	LOC_Os03g22740.1	nucleolar protein NOP5-1, putative, expressed	Y
LOC_Os03g22930.1	expressed protein	Y	LOC_Os03g22940.1	expressed protein	Y
LOC_Os03g22950.1	acyl carrier protein, putative, expressed	Y	LOC_Os03g23000.1	expressed protein	Y
LOC_Os03g23900.1	expressed protein	Y	LOC_Os03g23920.1	expressed protein	Y
LOC_Os03g23920.1	expressed protein	Y	LOC_Os03g23935.1	WD domain, G-beta repeat domain containing protein, expressed	Y
LOC_Os03g24160.1	phosphatidylinositol-4-phosphate 5-kinase, putative, expressed	Y	LOC_Os03g24170.1	phosphatidylinositol-4-phosphate 5-kinase, putative, expressed	Y
LOC_Os03g24640.1	terpene synthase, putative, expressed	Y	LOC_Os03g24650.1	terpene synthase family, metal binding domain containing protein, expressed	Y
LOC_Os03g24650.1	terpene synthase family, metal binding domain containing protein, expressed	Y	LOC_Os03g24680.1	terpene synthase, putative, expressed	Y
LOC_Os03g24680.1	terpene synthase, putative, expressed	Y	LOC_Os03g24690.1	terpene synthase, putative, expressed	Y
LOC_Os03g24690.1	terpene synthase, putative, expressed	Y	LOC_Os03g24710.1	terpene synthase, N-terminal domain containing protein	N
LOC_Os03g24710.1	terpene synthase, N-terminal domain containing protein	N	LOC_Os03g24720.1	expressed protein	Y
LOC_Os03g24720.1	expressed protein	Y	LOC_Os03g24760.1	terpene synthase, putative, expressed	Y
LOC_Os03g24730.1	expressed protein	Y	LOC_Os03g24820.1	expressed protein	Y
LOC_Os03g24860.1	transporter family protein, putative, expressed	Y	LOC_Os03g24870.1	transporter family protein, putative, expressed	Y
LOC_Os03g25000.1	GDSL-like lipase/acylhydrolase, putative, expressed	Y	LOC_Os03g25030.1	GDSL-like lipase/acylhydrolase, putative, expressed	Y
LOC_Os03g25030.1	GDSL-like lipase/acylhydrolase, putative, expressed	Y	LOC_Os03g25040.1	GDSL-like lipase/acylhydrolase, putative, expressed	Y
LOC_Os03g25220.1	OsFBX88 - F-box domain containing protein, expressed	Y	LOC_Os03g25240.1	OsFBX89 - F-box domain containing protein, expressed	Y
LOC_Os03g25280.1	peroxidase precursor, putative, expressed	Y	LOC_Os03g25300.1	peroxidase precursor, putative, expressed	Y
LOC_Os03g25300.1	peroxidase precursor, putative, expressed	Y	LOC_Os03g25330.1	peroxidase precursor, putative, expressed	Y
LOC_Os03g25330.1	peroxidase precursor, putative, expressed	Y	LOC_Os03g25340.1	peroxidase precursor, putative, expressed	Y
LOC_Os03g25340.1	peroxidase precursor, putative, expressed	Y	LOC_Os03g25360.1	peroxidase precursor, putative, expressed	Y
LOC_Os03g25360.1	peroxidase precursor, putative, expressed	Y	LOC_Os03g25370.1	peroxidase precursor, putative, expressed	Y
LOC_Os03g25480.1	cytochrome P450, putative, expressed	Y	LOC_Os03g25490.1	cytochrome P450 72A1, putative, expressed	Y
LOC_Os03g25490.1	cytochrome P450 72A1, putative, expressed	Y	LOC_Os03g25500.1	cytochrome P450 72A1, putative, expressed	Y
LOC_Os03g25820.1	amino acid permease family protein, putative, expressed	Y	LOC_Os03g25840.1	amino acid permease family protein, putative, expressed	Y
LOC_Os03g25840.1	amino acid permease family protein, putative, expressed	Y	LOC_Os03g25869.1	amino acid permease family protein, putative, expressed	Y
LOC_Os03g25869.1	amino acid permease family protein, putative, expressed	Y	LOC_Os03g25920.1	amino acid permease family protein, putative, expressed	Y
LOC_Os03g26000.1	expressed protein	Y	LOC_Os03g26030.1	expressed protein	Y
LOC_Os03g26530.1	3-ketoacyl-CoA synthase, putative, expressed	Y	LOC_Os03g26620.1	3-ketoacyl-CoA synthase, putative, expressed	Y
LOC_Os03g26680.1	expressed protein	Y	LOC_Os03g26720.1	hypothetical protein	N
LOC_Os03g26720.1	hypothetical protein	N	LOC_Os03g26784.1	expressed protein	Y
LOC_Os03g26800.1	LTPL51 - Protease inhibitor/seed storage/LTP family protein precursor, expressed	Y	LOC_Os03g26820.1	LTPL52 - Protease inhibitor/seed storage/LTP family protein precursor, expressed	Y
LOC_Os03g26920.1	OsSCP12 - Putative Serine Carboxypeptidase homologue, expressed	Y	LOC_Os03g26930.1	OsSCP13 - Putative Serine Carboxypeptidase homologue, expressed	Y
LOC_Os03g27170.1	ICE-like protease p20 domain containing protein, putative, expressed	Y	LOC_Os03g27210.1	LOL3, putative, expressed	Y
LOC_Os03g27480.1	OsSCP14 - Putative Serine Carboxypeptidase homologue, expressed	Y	LOC_Os03g27550.1	OsSCP17 - Putative Serine Carboxypeptidase homologue, expressed	Y
LOC_Os03g27550.1	OsSCP17 - Putative Serine Carboxypeptidase homologue, expressed	Y	LOC_Os03g27590.1	OsSCP18 - Putative Serine Carboxypeptidase homologue, expressed	Y
LOC_Os03g27570.1	expressed protein	Y	LOC_Os03g27580.1	expressed protein	Y
LOC_Os03g27680.1	conserved hypothetical protein	N	LOC_Os03g27690.1	expressed protein	Y
LOC_Os03g28160.2	jacalin-like lectin domain containing protein, expressed	Y	LOC_Os03g28170.1	expressed protein	Y
LOC_Os03g28180.1	expressed protein	Y	LOC_Os03g28190.1	dirigent, putative, expressed	Y
LOC_Os03g29150.1	NAD dependent epimerase/dehydratase family protein, putative, expressed	Y	LOC_Os03g29170.1	sterol-4-alpha-carboxylate 3-dehydrogenase, decarboxylating, putative, expressed	Y
LOC_Os03g29190.1	PDI, putative, expressed	Y	LOC_Os03g29240.1	PDI, putative, expressed	Y
LOC_Os03g30250.1	COBRA-like protein precursor, putative, expressed	Y	LOC_Os03g30260.1	COBRA-like protein precursor, putative, expressed	Y
LOC_Os03g30630.1	expressed protein	Y	LOC_Os03g30640.1	expressed protein	Y
LOC_Os03g30650.1	expressed protein	Y	LOC_Os03g30660.1	expressed protein	Y
LOC_Os03g31000.1	protein kinase, putative, expressed	Y	LOC_Os03g31070.1	protein kinase, putative, expressed	Y
LOC_Os03g32140.1	expressed protein	Y	LOC_Os03g32150.1	expressed protein	Y
LOC_Os03g37411.1	MATE efflux family protein, putative, expressed	Y	LOC_Os03g37470.1	MATE efflux family protein, putative, expressed	Y
LOC_Os03g37470.1	MATE efflux family protein, putative, expressed	Y	LOC_Os03g37490.1	MATE efflux family protein, putative, expressed	Y
LOC_Os03g37830.1	potassium transporter, putative, expressed	Y	LOC_Os03g37840.1	potassium transporter, putative, expressed	Y
LOC_Os03g37840.1	potassium transporter, putative, expressed	Y	LOC_Os03g37930.1	potassium transporter, putative, expressed	Y
LOC_Os03g38250.1	disease resistance RPP13-like protein 1, putative, expressed	Y	LOC_Os03g38330.1	disease resistance RPP13-like protein 1, putative, expressed	Y
LOC_Os03g38390.1	GDSL-like lipase/acylhydrolase, putative, expressed	Y	LOC_Os03g38470.1	GDSL-like lipase/acylhydrolase, putative, expressed	Y
LOC_Os03g38590.1	secretory carrier-associated membrane protein 4, putative, expressed	Y	LOC_Os03g38600.1	secretory carrier-associated membrane protein, putative, expressed	Y
LOC_Os03g39050.1	no apical meristem protein, expressed	Y	LOC_Os03g39100.1	no apical meristem protein, expressed	Y
LOC_Os03g39129.1	frigida, putative, expressed	Y	LOC_Os03g39160.1	frigida, putative, expressed	Y
LOC_Os03g39160.1	frigida, putative, expressed	Y	LOC_Os03g39170.1	frigida, putative, expressed	Y
LOC_Os03g39650.1	cytochrome P450, putative, expressed	Y	LOC_Os03g39690.1	cytochrome P450, putative, expressed	Y
LOC_Os03g39690.1	cytochrome P450, putative, expressed	Y	LOC_Os03g39760.1	cytochrome P450, putative, expressed	Y
LOC_Os03g40370.1	OsFBDUF15 - F-box and DUF domain containing protein, expressed	Y	LOC_Os03g40410.1	expressed protein	Y
LOC_Os03g41064.1	natural resistance-associated macrophage protein, putative, expressed	Y	LOC_Os03g41070.1	metal transporter Nramp2, putative, expressed	Y
LOC_Os03g41419.1	serpin domain containing protein, putative, expressed	Y	LOC_Os03g41438.1	serpin domain containing protein, putative, expressed	Y
LOC_Os03g42230.1	B3 DNA binding domain containing protein, expressed	Y	LOC_Os03g42240.1	B3 DNA binding domain containing protein, expressed	Y
LOC_Os03g42280.1	B3 DNA binding domain containing protein, expressed	Y	LOC_Os03g42290.1	B3 DNA binding domain containing protein, expressed	Y
LOC_Os03g42370.1	B3 DNA binding domain containing protein, expressed	Y	LOC_Os03g42400.1	expressed protein	Y
LOC_Os03g42420.1	B3 DNA binding domain containing protein, expressed	Y	LOC_Os03g42430.1	B3 DNA binding domain containing protein, expressed	Y
LOC_Os03g42440.1	expressed protein	Y	LOC_Os03g42480.1	expressed protein	Y
LOC_Os03g42450.1	expressed protein	Y	LOC_Os03g42490.1	expressed protein	Y
LOC_Os03g42490.1	expressed protein	Y	LOC_Os03g42500.1	expressed protein	Y
LOC_Os03g42760.1	zinc finger protein-related, putative, expressed	Y	LOC_Os03g42780.1	zinc finger protein-related, putative, expressed	Y
LOC_Os03g43970.1	amino acid permease family protein, putative, expressed	Y	LOC_Os03g43980.1	AAT1, putative, expressed	Y
LOC_Os03g44900.1	CCR4-NOT transcription factor, putative, expressed	Y	LOC_Os03g44944.1	CCR4-NOT transcription factor, putative, expressed	Y
LOC_Os03g44920.1	OsFBX98 - F-box domain containing protein, expressed	Y	LOC_Os03g44980.1	OsFBX99 - F-box domain containing protein, expressed	Y
LOC_Os03g45528.1	expressed protein	Y	LOC_Os03g45619.2	cytochrome P450, putative, expressed	Y
LOC_Os03g45830.1	OsSAUR15 - Auxin-responsive SAUR gene family member	N	LOC_Os03g45850.1	OsSAUR16 - Auxin-responsive SAUR gene family member, expressed	Y
LOC_Os03g45850.1	OsSAUR16 - Auxin-responsive SAUR gene family member, expressed	Y	LOC_Os03g45860.1	OsSAUR17 - Auxin-responsive SAUR gene family member, expressed	Y
LOC_Os03g46120.1	OsFBX100 - F-box domain containing protein	N	LOC_Os03g46140.1	OsFBX101 - F-box domain containing protein, expressed	Y
LOC_Os03g46200.1	acetyltransferase, GNAT family, putative, expressed	Y	LOC_Os03g46250.1	acetyltransferase, GNAT family, putative, expressed	Y
LOC_Os03g46460.1	ubiquitin carboxyl-terminal hydrolase, family 1, putative, expressed	Y	LOC_Os03g46560.1	RPD1, putative, expressed	Y
LOC_Os03g46500.1	OsFBX102 - F-box domain containing protein, expressed	Y	LOC_Os03g46510.1	OsFBX103 - F-box domain containing protein, expressed	Y
LOC_Os03g46510.1	OsFBX103 - F-box domain containing protein, expressed	Y	LOC_Os03g46530.1	OsFBX104 - F-box domain containing protein, expressed	Y
LOC_Os03g47016.1	homeobox protein knotted-1-like 10, putative, expressed	Y	LOC_Os03g47022.1	homeobox protein rough sheath 1, putative, expressed	Y
LOC_Os03g47022.1	homeobox protein rough sheath 1, putative, expressed	Y	LOC_Os03g47036.1	homeotic protein knotted-1, putative, expressed	Y
LOC_Os03g47360.1	expressed protein	Y	LOC_Os03g47420.1	OsFBX107 - F-box domain containing protein, expressed	Y
LOC_Os03g47614.1	hypothetical protein	N	LOC_Os03g47629.1	expressed protein	Y
LOC_Os03g47620.1	ankyrin, putative, expressed	Y	LOC_Os03g47640.1	expressed protein	Y
LOC_Os03g47820.1	PINHEAD, putative, expressed	Y	LOC_Os03g47830.1	argonaute, putative, expressed	Y
LOC_Os03g48220.1	expressed protein	Y	LOC_Os03g48280.1	expressed protein	Y
LOC_Os03g48320.1	disease resistance RPP13-like protein 1, putative, expressed	Y	LOC_Os03g48370.1	disease resistance RPP13-like protein 1, putative, expressed	Y
LOC_Os03g48750.1	Cupin domain containing protein, expressed	Y	LOC_Os03g48760.1	Cupin domain containing protein, expressed	Y
LOC_Os03g48760.1	Cupin domain containing protein, expressed	Y	LOC_Os03g48770.1	Cupin domain containing protein, expressed	Y
LOC_Os03g48770.1	Cupin domain containing protein, expressed	Y	LOC_Os03g48780.1	Cupin domain containing protein, expressed	Y
LOC_Os03g49070.1	expressed protein	Y	LOC_Os03g49126.1	expressed protein	Y
LOC_Os03g49260.1	lipoxygenase, putative, expressed	Y	LOC_Os03g49350.1	lipozygenase protein, putative, expressed	Y
LOC_Os03g49270.1	THION36 - Plant thionin family protein precursor, expressed	Y	LOC_Os03g49300.1	THION38 - Plant thionin family protein precursor, putative, expressed	Y
LOC_Os03g49300.1	THION38 - Plant thionin family protein precursor, putative, expressed	Y	LOC_Os03g49310.1	THION39 - Plant thionin family protein precursor, expressed	Y
LOC_Os03g49350.1	lipozygenase protein, putative, expressed	Y	LOC_Os03g49380.1	lipoxygenase, putative, expressed	Y
LOC_Os03g50140.1	plastocyanin-like domain containing protein, putative, expressed	Y	LOC_Os03g50160.1	plastocyanin-like domain containing protein, putative, expressed	Y
LOC_Os03g50340.1	coatomer alpha subunit, putative, expressed	Y	LOC_Os03g50350.1	coatomer alpha subunit, putative, expressed	Y
LOC_Os03g50600.1	expressed protein	Y	LOC_Os03g50610.1	expressed protein	Y
LOC_Os03g51490.1	expressed protein	Y	LOC_Os03g51495.1	expressed protein	Y
LOC_Os03g51950.1	expressed protein	Y	LOC_Os03g51960.1	expressed protein	Y
LOC_Os03g52040.2	OsSCP19 - Putative Serine Carboxypeptidase homologue, expressed	Y	LOC_Os03g52070.3	OsSCP20 - Putative Serine Carboxypeptidase homologue, expressed	Y
LOC_Os03g52070.3	OsSCP20 - Putative Serine Carboxypeptidase homologue, expressed	Y	LOC_Os03g52080.1	OsSCP21 - Putative Serine Carboxypeptidase homologue, expressed	Y
LOC_Os03g52170.1	4-hydroxy-3-methylbut-2-enyl diphosphate reductase, putative, expressed	Y	LOC_Os03g52180.1	4-hydroxy-3-methylbut-2-enyl diphosphate reductase, putative, expressed	Y
LOC_Os03g52355.1	hypothetical protein	N	LOC_Os03g52360.1	PIII3 - Proteinase inhibitor II family protein precursor, putative, expressed	Y
LOC_Os03g52720.1	magnesium-dependent phosphatase 1, putative, expressed	Y	LOC_Os03g52730.1	magnesium-dependent phosphatase 1, putative, expressed	Y
LOC_Os03g53510.2	WD domain, G-beta repeat domain containing protein, expressed	Y	LOC_Os03g53530.1	WD domain, G-beta repeat domain containing protein, expressed	Y
LOC_Os03g53790.1	periplasmic beta-glucosidase precursor, putative, expressed	Y	LOC_Os03g53800.3	periplasmic beta-glucosidase precursor, putative, expressed	Y
LOC_Os03g53800.3	periplasmic beta-glucosidase precursor, putative, expressed	Y	LOC_Os03g53860.1	periplasmic beta-glucosidase precursor, putative, expressed	Y
LOC_Os03g54160.1	OsMADS14 - MADS-box family gene with MIKCc type-box, expressed	Y	LOC_Os03g54170.1	OsMADS34 - MADS-box family gene with MIKCc type-box, expressed	Y
LOC_Os03g54190.1	expressed protein	Y	LOC_Os03g54200.1	expressed protein	Y
LOC_Os03g54850.1	NLI interacting factor-like phosphatase, putative, expressed	Y	LOC_Os03g54870.1	NLI interacting factor-like phosphatase, putative, expressed	Y
LOC_Os03g54860.1	60S ribosomal protein L13a-2, putative, expressed	Y	LOC_Os03g54890.1	ribosomal protein L13, putative, expressed	Y
LOC_Os03g55010.1	UDP-glucoronosyl and UDP-glucosyl transferase domain containing protein, expressed	Y	LOC_Os03g55030.1	UDP-glucoronosyl and UDP-glucosyl transferase domain containing protein, expressed	Y
LOC_Os03g55020.1	UDP-glucoronosyl and UDP-glucosyl transferase domain containing protein, expressed	Y	LOC_Os03g55034.1	expressed protein	Y
LOC_Os03g55040.1	UDP-glucoronosyl and UDP-glucosyl transferase domain containing protein, expressed	Y	LOC_Os03g55050.1	UDP-glucoronosyl and UDP-glucosyl transferase domain containing protein, expressed	Y
LOC_Os03g55230.1	cytochrome P450, putative, expressed	Y	LOC_Os03g55240.1	cytochrome P450, putative, expressed	Y
LOC_Os03g55240.1	cytochrome P450, putative, expressed	Y	LOC_Os03g55250.1	cytochrome P450 81E1, putative, expressed	Y
LOC_Os03g55250.1	cytochrome P450 81E1, putative, expressed	Y	LOC_Os03g55260.1	cytochrome P450, putative, expressed	Y
LOC_Os03g55389.1	casein kinase II subunit alpha-1, putative, expressed	Y	LOC_Os03g55490.1	casein kinase II subunit alpha-2, putative, expressed	Y
LOC_Os03g55410.1	peroxidase precursor, putative, expressed	Y	LOC_Os03g55420.1	peroxidase precursor, putative, expressed	Y
LOC_Os03g55734.1	SSA3 - 2S albumin seed storage family protein precursor, expressed	Y	LOC_Os03g55740.1	SSA4 - 2S albumin seed storage family protein precursor, expressed	Y
LOC_Os03g56110.1	homeobox protein knotted-1, putative, expressed	Y	LOC_Os03g56140.1	homeobox protein rough sheath 1, putative, expressed	Y
LOC_Os03g56710.1	expressed protein	Y	LOC_Os03g56714.1	expressed protein	Y
LOC_Os03g56714.1	expressed protein	Y	LOC_Os03g56720.1	hypothetical protein	N
LOC_Os03g56720.1	hypothetical protein	N	LOC_Os03g56730.2	expressed protein	Y
LOC_Os03g56730.2	expressed protein	Y	LOC_Os03g56760.1	expressed protein	Y
LOC_Os03g56760.1	expressed protein	Y	LOC_Os03g56770.1	expressed protein	Y
LOC_Os03g56974.1	latent nuclear antigen, putative, expressed	Y	LOC_Os03g57010.1	expressed protein	Y
LOC_Os03g57360.1	expressed protein	Y	LOC_Os03g57400.1	expressed protein	Y
LOC_Os03g57460.1	fasciclin domain containing protein, expressed	Y	LOC_Os03g57490.1	fasciclin domain containing protein, expressed	Y
LOC_Os03g57540.1	expressed protein	Y	LOC_Os03g57560.1	piwi domain containing protein, expressed	Y
LOC_Os03g57600.1	expressed protein	Y	LOC_Os03g57620.1	expressed protein	Y
LOC_Os03g57630.1	hypothetical protein	N	LOC_Os03g57640.1	gibberellin receptor GID1L2, putative, expressed	Y
LOC_Os03g57680.1	aldehyde oxidase, putative, expressed	Y	LOC_Os03g57690.1	aldehyde oxidase, putative, expressed	Y
LOC_Os03g57690.1	aldehyde oxidase, putative, expressed	Y	LOC_Os03g57720.1	aldehyde oxidase 2, putative, expressed	Y
LOC_Os03g58010.1	acetyltransferase, GNAT family, putative, expressed	Y	LOC_Os03g58020.1	acetyltransferase, GNAT family, putative, expressed	Y
LOC_Os03g58020.1	acetyltransferase, GNAT family, putative, expressed	Y	LOC_Os03g58030.1	acetyltransferase, GNAT family, putative, expressed	Y
LOC_Os03g58140.1	transmembrane BAX inhibitor motif-containing protein, putative, expressed	Y	LOC_Os03g58150.1	transmembrane BAX inhibitor motif-containing protein, putative, expressed	Y
LOC_Os03g58260.2	indole-3-glycerol phosphate lyase, chloroplast precursor, putative, expressed	Y	LOC_Os03g58290.1	indole-3-glycerol phosphate lyase, chloroplast precursor, putative, expressed	Y
LOC_Os03g58290.1	indole-3-glycerol phosphate lyase, chloroplast precursor, putative, expressed	Y	LOC_Os03g58300.1	indole-3-glycerol phosphate lyase, chloroplast precursor, putative, expressed	Y
LOC_Os03g58300.1	indole-3-glycerol phosphate lyase, chloroplast precursor, putative, expressed	Y	LOC_Os03g58320.1	indole-3-glycerol phosphate lyase, chloroplast precursor, putative, expressed	Y
LOC_Os03g58880.1	oxidoreductase, putative, expressed	Y	LOC_Os03g58890.2	oxidoreductase, putative, expressed	Y
LOC_Os03g58900.1	galactosyltransferase family protein, putative, expressed	Y	LOC_Os03g58920.2	galactosyltransferase family protein, putative, expressed	Y
LOC_Os03g58980.1	Cupin domain containing protein, expressed	Y	LOC_Os03g58990.1	cupin domain containing protein, expressed	Y
LOC_Os03g58990.1	cupin domain containing protein, expressed	Y	LOC_Os03g59010.1	Cupin domain containing protein, expressed	Y
LOC_Os03g59100.1	pheophorbide a oxygenase, chloroplast precursor, putative, expressed	Y	LOC_Os03g59110.1	pheophorbide a oxygenase, chloroplast precursor, putative, expressed	Y
LOC_Os03g59110.1	pheophorbide a oxygenase, chloroplast precursor, putative, expressed	Y	LOC_Os03g59120.1	pheophorbide a oxygenase, chloroplast precursor, putative, expressed	Y
LOC_Os03g59120.1	pheophorbide a oxygenase, chloroplast precursor, putative, expressed	Y	LOC_Os03g59152.1	lethal leaf spot 1, putative, expressed	Y
LOC_Os03g59590.1	ATP/GTP/Ca++ binding protein, putative, expressed	Y	LOC_Os03g59600.1	mitochondrial Rho GTPase 1, putative, expressed	Y
LOC_Os03g59770.1	EF hand family protein, putative, expressed	Y	LOC_Os03g59790.1	EF hand family protein, putative, expressed	Y
LOC_Os03g60340.1	leaf senescence related protein, putative, expressed	Y	LOC_Os03g60350.1	leaf senescence related protein, putative, expressed	Y
LOC_Os03g60976.1	expressed protein	Y	LOC_Os03g60992.1	expressed protein	Y
LOC_Os03g61270.1	OsMan04 - Endo-Beta-Mannanase, expressed	Y	LOC_Os03g61280.1	OsMan05 - Endo-Beta-Mannanase, expressed	Y
LOC_Os03g61430.1	uncharacterized Cys-rich domain containing protein, putative, expressed	Y	LOC_Os03g61440.1	uncharacterized Cys-rich domain containing protein, putative, expressed	Y
LOC_Os03g61470.1	uncharacterized Cys-rich domain containing protein, putative, expressed	Y	LOC_Os03g61480.1	uncharacterized Cys-rich domain containing protein, putative, expressed	Y
LOC_Os03g61480.1	uncharacterized Cys-rich domain containing protein, putative, expressed	Y	LOC_Os03g61490.1	expressed protein	Y
LOC_Os03g61490.1	expressed protein	Y	LOC_Os03g61500.1	uncharacterized Cys-rich domain containing protein, putative, expressed	Y
LOC_Os03g62060.1	hydrolase, putative, expressed	Y	LOC_Os03g62070.1	hydrolase, putative, expressed	Y
LOC_Os03g62120.1	heat shock protein DnaJ, putative, expressed	Y	LOC_Os03g62130.1	heat shock protein DnaJ, putative, expressed	Y
LOC_Os03g62130.1	heat shock protein DnaJ, putative, expressed	Y	LOC_Os03g62140.1	heat shock protein DnaJ, putative, expressed	Y
LOC_Os03g62440.1	expressed protein	Y	LOC_Os03g62470.1	no apical meristem protein, putative, expressed	Y
LOC_Os03g62522.1	expressed protein	Y	LOC_Os03g62539.1	expressed protein	Y
LOC_Os03g62530.1	expressed protein	Y	LOC_Os03g62570.1	expressed protein	Y
LOC_Os03g63140.1	nitrate-induced NOI protein, expressed	Y	LOC_Os03g63160.1	expressed protein	Y
LOC_Os03g64030.1	receptor protein kinase, putative, expressed	Y	LOC_Os03g64050.1	receptor protein kinase, putative, expressed	Y
LOC_Os04g01310.1	serine/threonine-protein kinase receptor precursor, putative, expressed	Y	LOC_Os04g01320.1	serine/threonine-protein kinase receptor precursor, putative, expressed	Y
LOC_Os04g01480.1	zinc finger C-x8-C-x5-C-x3-H type family protein, expressed	Y	LOC_Os04g01490.1	zinc finger, C3HC4 type, domain containing protein, expressed	Y
LOC_Os04g01600.2	erythronate-4-phosphate dehydrogenase domain containing protein, expressed	Y	LOC_Os04g01650.1	erythronate-4-phosphate dehydrogenase domain containing protein, expressed	Y
LOC_Os04g01650.1	erythronate-4-phosphate dehydrogenase domain containing protein, expressed	Y	LOC_Os04g01660.1	erythronate-4-phosphate dehydrogenase domain containing protein, expressed	Y
LOC_Os04g01860.1	cysteine-rich receptor-like protein kinase 7 precursor, putative, expressed	Y	LOC_Os04g01874.1	protein kinase, putative, expressed	Y
LOC_Os04g02520.1	Leucine Rich Repeat family protein, expressed	Y	LOC_Os04g02550.1	expressed protein	Y
LOC_Os04g02580.1	expressed protein	Y	LOC_Os04g02650.1	expressed protein	Y
LOC_Os04g02754.1	amidase family protein, putative, expressed	Y	LOC_Os04g02780.1	amidase family protein, putative, expressed	Y
LOC_Os04g03320.1	jacalin-like lectin domain containing protein, expressed	Y	LOC_Os04g03360.1	jacalin-like lectin domain containing protein, expressed	Y
LOC_Os04g03870.1	cytochrome P450, putative, expressed	Y	LOC_Os04g03890.1	cytochrome P450, putative, expressed	Y
LOC_Os04g04050.1	expressed protein	Y	LOC_Os04g04060.1	dynamin family protein, putative, expressed	Y
LOC_Os04g04240.1	sterol 3-beta-glucosyltransferase, putative, expressed	Y	LOC_Os04g04254.1	sterol 3-beta-glucosyltransferase, putative, expressed	Y
LOC_Os04g05360.1	expressed protein	Y	LOC_Os04g05400.1	expressed protein	Y
LOC_Os04g05500.1	MEGL8 - Maternally expressed gene MEG family protein precursor, expressed	Y	LOC_Os04g05550.1	MEGL10 - Maternally expressed gene MEG family protein precursor, expressed	Y
LOC_Os04g05560.1	kinase, putative, expressed	Y	LOC_Os04g05580.1	kinase, putative, expressed	Y
LOC_Os04g05700.1	expressed protein	Y	LOC_Os04g05770.1	expressed protein	Y
LOC_Os04g06490.1	expressed protein	Y	LOC_Os04g06530.1	MEGL12 - Maternally expressed gene MEG family protein precursor, expressed	Y
LOC_Os04g06510.1	expressed protein	Y	LOC_Os04g06590.1	expressed protein	Y
LOC_Os04g06840.1	expressed protein	Y	LOC_Os04g06900.1	expressed protein	Y
LOC_Os04g06900.1	expressed protein	Y	LOC_Os04g06990.1	expressed protein	Y
LOC_Os04g07110.1	expressed protein	Y	LOC_Os04g07130.1	expressed protein	Y
LOC_Os04g07150.1	AGAP002737-PA, putative, expressed	Y	LOC_Os04g07280.1	AGAP002737-PA, putative, expressed	Y
LOC_Os04g07500.1	expressed protein	Y	LOC_Os04g07540.1	expressed protein	Y
LOC_Os04g07830.1	expressed protein	Y	LOC_Os04g07920.1	expressed protein	Y
LOC_Os04g08070.1	expressed protein	Y	LOC_Os04g08110.1	expressed protein	Y
LOC_Os04g08080.1	expressed protein	Y	LOC_Os04g08190.1	expressed protein	Y
LOC_Os04g08110.1	expressed protein	Y	LOC_Os04g08160.1	expressed protein	Y
LOC_Os04g08190.1	expressed protein	Y	LOC_Os04g08200.1	expressed protein	Y
LOC_Os04g08240.1	expressed protein	Y	LOC_Os04g08250.1	expressed protein	Y
LOC_Os04g08370.1	Leucine Rich Repeat family protein, expressed	Y	LOC_Os04g08390.1	Leucine Rich Repeat family protein, expressed	Y
LOC_Os04g08470.1	OsFBX116 - F-box domain containing protein, expressed	Y	LOC_Os04g08500.1	conserved hypothetical protein	N
LOC_Os04g08824.1	cytochrome P450, putative, expressed	Y	LOC_Os04g08828.1	cytochrome P450, putative, expressed	Y
LOC_Os04g08828.1	cytochrome P450, putative, expressed	Y	LOC_Os04g08836.1	cytochrome P450 79A1, putative, expressed	Y
LOC_Os04g09604.1	O-methyltransferase, putative, expressed	Y	LOC_Os04g09654.1	O-methyltransferase, putative, expressed	Y
LOC_Os04g09654.1	O-methyltransferase, putative, expressed	Y	LOC_Os04g09670.1	O-methyltransferase, putative, expressed	Y
LOC_Os04g09670.1	O-methyltransferase, putative, expressed	Y	LOC_Os04g09680.1	caffeic acid 3-O-methyltransferase, putative, expressed	Y
LOC_Os04g10000.1	sex determination protein tasselseed-2, putative, expressed	Y	LOC_Os04g10010.1	sex determination protein tasselseed-2, putative, expressed	Y
LOC_Os04g10260.1	basic region leucine zipper domain containing protein, expressed	Y	LOC_Os04g10310.1	conserved hypothetical protein	N
LOC_Os04g10300.1	hypothetical protein	N	LOC_Os04g10350.1	1-aminocyclopropane-1-carboxylate oxidase homolog 2, putative, expressed	Y
LOC_Os04g10310.1	conserved hypothetical protein	N	LOC_Os04g10320.1	expressed protein	Y
LOC_Os04g10410.1	amidase, putative, expressed	Y	LOC_Os04g10434.1	amidase family protein, putative, expressed	Y
LOC_Os04g10434.1	amidase family protein, putative, expressed	Y	LOC_Os04g10460.1	amidase, putative, expressed	Y
LOC_Os04g10460.1	amidase, putative, expressed	Y	LOC_Os04g10530.1	amidase, putative, expressed	Y
LOC_Os04g10530.1	amidase, putative, expressed	Y	LOC_Os04g10569.1	glutamyl-tRNA amidotransferase, putative, expressed	Y
LOC_Os04g10569.1	glutamyl-tRNA amidotransferase, putative, expressed	Y	LOC_Os04g10630.1	expressed protein	Y
LOC_Os04g10630.1	expressed protein	Y	LOC_Os04g10640.1	amidase family protein, putative, expressed	Y
LOC_Os04g10690.1	inorganic phosphate transporter, putative, expressed	Y	LOC_Os04g10750.2	inorganic phosphate transporter, putative, expressed	Y
LOC_Os04g10750.2	inorganic phosphate transporter, putative, expressed	Y	LOC_Os04g10800.1	inorganic phosphate transporter, putative, expressed	Y
LOC_Os04g10924.1	expressed protein	Y	LOC_Os04g10940.1	expressed protein	Y
LOC_Os04g11510.1	methyl-CpG binding domain containing protein, expressed	Y	LOC_Os04g11640.1	methyl-CpG binding domain containing protein, expressed	Y
LOC_Os04g11640.1	methyl-CpG binding domain containing protein, expressed	Y	LOC_Os04g11730.1	methyl-CpG binding domain containing protein, expressed	Y
LOC_Os04g12499.1	amino acid transporter protein, putative, expressed	Y	LOC_Os04g12530.1	amino acid transporter family protein, putative, expressed	Y
LOC_Os04g12540.1	receptor-like protein kinase, putative, expressed	Y	LOC_Os04g12560.1	receptor-like protein kinase, putative, expressed	Y
LOC_Os04g12570.1	hypothetical protein	N	LOC_Os04g12589.1	expressed protein	Y
LOC_Os04g12690.1	N-hydroxythioamide S-beta-glucosyltransferase, putative, expressed	Y	LOC_Os04g12710.1	indole-3-acetate beta-glucosyltransferase, putative, expressed	Y
LOC_Os04g12710.1	indole-3-acetate beta-glucosyltransferase, putative, expressed	Y	LOC_Os04g12720.1	indole-3-acetate beta-glucosyltransferase, putative, expressed	Y
LOC_Os04g12950.1	indole-3-acetate beta-glucosyltransferase, putative, expressed	Y	LOC_Os04g12960.1	UDP-glucoronosyl/UDP-glucosyl transferase, putative, expressed	Y
LOC_Os04g12960.1	UDP-glucoronosyl/UDP-glucosyl transferase, putative, expressed	Y	LOC_Os04g12970.1	UDP-glucoronosyl/UDP-glucosyl transferase, putative, expressed	Y
LOC_Os04g12970.1	UDP-glucoronosyl/UDP-glucosyl transferase, putative, expressed	Y	LOC_Os04g12980.1	UDP-glucoronosyl/UDP-glucosyl transferase, putative, expressed	Y
LOC_Os04g13090.1	vignain precursor, putative, expressed	Y	LOC_Os04g13140.1	vignain precursor, putative, expressed	Y
LOC_Os04g13160.1	OsFBD9 - F-box and FBD domain containing protein, expressed	Y	LOC_Os04g13170.1	OsFBD10 - F-box and FBD domain containing protein, expressed	Y
LOC_Os04g14110.1	TRAF-type zinc finger family protein, expressed	Y	LOC_Os04g14190.1	TRAF-type zinc finger family protein, expressed	Y
LOC_Os04g14140.1	expressed protein	Y	LOC_Os04g14180.1	expressed protein	Y
LOC_Os04g14180.1	expressed protein	Y	LOC_Os04g14200.1	expressed protein	Y
LOC_Os04g14360.1	expressed protein	Y	LOC_Os04g14410.1	expressed protein	Y
LOC_Os04g14690.1	flavin-containing monooxygenase family protein, putative, expressed	Y	LOC_Os04g14710.1	flavin-containing monooxygenase family protein, putative, expressed	Y
LOC_Os04g15630.1	xa21, putative, expressed	Y	LOC_Os04g15650.1	Leucine Rich Repeat family protein, expressed	Y
LOC_Os04g15650.1	Leucine Rich Repeat family protein, expressed	Y	LOC_Os04g15660.1	receptor kinase, putative, expressed	Y
LOC_Os04g16760.1	photosystem I P700 chlorophyll a apoprotein A1, putative, expressed	Y	LOC_Os04g16762.1	photosystem I assembly protein ycf3, putative	N
LOC_Os04g16762.1	photosystem I assembly protein ycf3, putative	N	LOC_Os04g16770.1	photosynthetic reaction center protein, putative, expressed	Y
LOC_Os04g19750.1	OsFBL11 - F-box domain and LRR containing protein, expressed	Y	LOC_Os04g19800.1	F-box domain containing protein, expressed	Y
LOC_Os04g20330.1	UDP-glucoronosyl/UDP-glucosyl transferase, putative, expressed	Y	LOC_Os04g20400.1	cytokinin-O-glucosyltransferase 1, putative, expressed	Y
LOC_Os04g21880.1	expressed protein	Y	LOC_Os04g21910.1	pentatricopeptide, putative, expressed	Y
LOC_Os04g22220.1	SCP-like extracellular protein, expressed	Y	LOC_Os04g22230.1	SCP-like extracellular protein, expressed	Y
LOC_Os04g22380.1	short chain dehydrogenase/reductase protein, putative, expressed	Y	LOC_Os04g22390.1	short chain dehydrogenase/reductase protein, putative, expressed	Y
LOC_Os04g22660.1	tropinone reductase, putative, expressed	Y	LOC_Os04g22730.1	tropinone reductase, putative, expressed	Y
LOC_Os04g22670.1	hypothetical protein	N	LOC_Os04g22750.1	hypothetical protein	N
LOC_Os04g22730.1	tropinone reductase, putative, expressed	Y	LOC_Os04g22740.1	conserved hypothetical protein	N
LOC_Os04g22800.1	expressed protein	Y	LOC_Os04g22870.1	rpp14 family protein, expressed	Y
LOC_Os04g23590.1	hypothetical protein	N	LOC_Os04g23630.1	expressed protein	Y
LOC_Os04g24319.1	jasmonate-induced protein, putative, expressed	Y	LOC_Os04g24328.1	jasmonate-induced protein, putative, expressed	Y
LOC_Os04g24790.1	OsMADS81 - MADS-box family gene with M-gamma type-box, expressed	Y	LOC_Os04g24800.1	OsMADS82 - MADS-box family gene with M-gamma type-box, expressed	Y
LOC_Os04g24800.1	OsMADS82 - MADS-box family gene with M-gamma type-box, expressed	Y	LOC_Os04g24810.1	OsMADS83 - MADS-box family gene with M-gamma type-box	N
LOC_Os04g24840.1	glycosyltransferase, putative, expressed	Y	LOC_Os04g24850.1	cytokinin-O-glucosyltransferase 2, putative, expressed	Y
LOC_Os04g25150.1	pollen allergen, putative, expressed	Y	LOC_Os04g25160.1	pollen allergen, putative, expressed	Y
LOC_Os04g25160.1	pollen allergen, putative, expressed	Y	LOC_Os04g25190.1	pollen allergen, putative, expressed	Y
LOC_Os04g25370.1	cytokinin-O-glucosyltransferase 2, putative, expressed	Y	LOC_Os04g25380.1	cytokinin-O-glucosyltransferase 2, putative, expressed	Y
LOC_Os04g25380.1	cytokinin-O-glucosyltransferase 2, putative, expressed	Y	LOC_Os04g25440.1	cytokinin-O-glucosyltransferase 2, putative, expressed	Y
LOC_Os04g25440.1	cytokinin-O-glucosyltransferase 2, putative, expressed	Y	LOC_Os04g25490.1	cytokinin-O-glucosyltransferase 2, putative, expressed	Y
LOC_Os04g25800.1	cytokinin-O-glucosyltransferase 2, putative, expressed	Y	LOC_Os04g25820.1	glycosyltransferase, putative, expressed	Y
LOC_Os04g25870.1	OsMADS84 - MADS-box family gene with M-gamma type-box, expressed	Y	LOC_Os04g25920.1	OsMADS85 - MADS-box family gene with M-gamma type-box, expressed	Y
LOC_Os04g25920.1	OsMADS85 - MADS-box family gene with M-gamma type-box, expressed	Y	LOC_Os04g25930.1	OsMADS99 - MADS-box family gene with M-gamma type-box	N
LOC_Os04g25970.1	cytokinin-O-glucosyltransferase 2, putative, expressed	Y	LOC_Os04g25980.1	cytokinin-O-glucosyltransferase 2, putative, expressed	Y
LOC_Os04g26190.1	pollen allergen, putative, expressed	Y	LOC_Os04g26220.1	pollen allergen, putative, expressed	Y
LOC_Os04g26220.1	pollen allergen, putative, expressed	Y	LOC_Os04g26230.1	pollen allergen, putative, expressed	Y
LOC_Os04g26240.1	OsFBDUF21 - F-box and DUF domain containing protein, expressed	Y	LOC_Os04g26260.1	expressed protein	Y
LOC_Os04g26380.1	aspartic proteinase-like protein 2 precursor, putative, expressed	Y	LOC_Os04g26490.1	expressed protein	Y
LOC_Os04g26790.1	eukaryotic aspartyl protease domain containing protein, expressed	Y	LOC_Os04g26834.1	eukaryotic aspartyl protease domain containing protein, expressed	Y
LOC_Os04g26841.1	importin-8, putative, expressed	Y	LOC_Os04g26850.2	SAD2, putative, expressed	Y
LOC_Os04g26870.1	oxidoreductase, aldo/keto reductase family protein, putative, expressed	Y	LOC_Os04g26890.1	IN2-2 protein, putative, expressed	Y
LOC_Os04g26890.1	IN2-2 protein, putative, expressed	Y	LOC_Os04g26910.1	oxidoreductase, aldo/keto reductase family protein, putative, expressed	Y
LOC_Os04g26910.1	oxidoreductase, aldo/keto reductase family protein, putative, expressed	Y	LOC_Os04g26920.3	oxidoreductase, aldo/keto reductase family protein, putative, expressed	Y
LOC_Os04g26960.1	terpene synthase, putative, expressed	Y	LOC_Os04g26980.1	terpene synthase, putative, expressed	Y
LOC_Os04g26980.1	terpene synthase, putative, expressed	Y	LOC_Os04g27070.1	terpene synthase, putative, expressed	Y
LOC_Os04g27070.1	terpene synthase, putative, expressed	Y	LOC_Os04g27190.1	terpene synthase, putative, expressed	Y
LOC_Os04g27340.1	terpene synthase, putative, expressed	Y	LOC_Os04g27400.1	terpene synthase, putative, expressed	Y
LOC_Os04g27400.1	terpene synthase, putative, expressed	Y	LOC_Os04g27430.1	terpene synthase, putative, expressed	Y
LOC_Os04g27430.1	terpene synthase, putative, expressed	Y	LOC_Os04g27470.1	terpene synthase 8, putative	N
LOC_Os04g27470.1	terpene synthase 8, putative	N	LOC_Os04g27480.1	terpene synthase 7, putative	N
LOC_Os04g27480.1	terpene synthase 7, putative	N	LOC_Os04g27540.1	terpene synthase, putative, expressed	Y
LOC_Os04g27670.1	terpene synthase family, metal binding domain containing protein, expressed	Y	LOC_Os04g27720.1	terpene synthase, putative, expressed	Y
LOC_Os04g27720.1	terpene synthase, putative, expressed	Y	LOC_Os04g27760.1	terpene synthase, putative, expressed	Y
LOC_Os04g27760.1	terpene synthase, putative, expressed	Y	LOC_Os04g27790.1	terpene synthase, putative, expressed	Y
LOC_Os04g27960.1	B3 DNA binding domain containing protein, expressed	Y	LOC_Os04g27990.1	B3 DNA binding domain containing protein, expressed	Y
LOC_Os04g28120.1	response regulator receiver domain containing protein, expressed	Y	LOC_Os04g28130.1	two-component response regulator, putative, expressed	Y
LOC_Os04g28130.1	two-component response regulator, putative, expressed	Y	LOC_Os04g28140.1	conserved hypothetical protein	N
LOC_Os04g28140.1	conserved hypothetical protein	N	LOC_Os04g28150.1	expressed protein	Y
LOC_Os04g28150.1	expressed protein	Y	LOC_Os04g28160.1	response regulator receiver domain containing protein, expressed	Y
LOC_Os04g28234.2	Rf1, mitochondrial precursor, putative, expressed	Y	LOC_Os04g28300.1	Rf1, mitochondrial precursor, putative, expressed	Y
LOC_Os04g28310.1	expressed protein	Y	LOC_Os04g28320.1	expressed protein	Y
LOC_Os04g28320.1	expressed protein	Y	LOC_Os04g28330.1	expressed protein	Y
LOC_Os04g28330.1	expressed protein	Y	LOC_Os04g28360.1	expressed protein	Y
LOC_Os04g28805.1	expressed protein	Y	LOC_Os04g28850.1	RALFL36 - Rapid ALkalinization Factor RALF family protein precursor, expressed	Y
LOC_Os04g28870.1	dehydrogenase, putative, expressed	Y	LOC_Os04g28990.1	dehydrogenase, putative, expressed	Y
LOC_Os04g28990.1	dehydrogenase, putative, expressed	Y	LOC_Os04g29030.1	dehydrogenase, putative, expressed	Y
LOC_Os04g29550.1	RIPER2 - Ripening-related family protein precursor, expressed	Y	LOC_Os04g29560.1	hypothetical protein	N
LOC_Os04g29930.1	OsWAK42 - OsWAK receptor-like protein kinase, expressed	Y	LOC_Os04g30000.1	expressed protein	Y
LOC_Os04g30180.1	F-box/LRR-repeat protein 14, putative, expressed	Y	LOC_Os04g30200.1	OsFBL14 - F-box domain and LRR containing protein, expressed	Y
LOC_Os04g30200.1	OsFBL14 - F-box domain and LRR containing protein, expressed	Y	LOC_Os04g30210.1	OsFBL15 - F-box domain and LRR containing protein, expressed	Y
LOC_Os04g30210.1	OsFBL15 - F-box domain and LRR containing protein, expressed	Y	LOC_Os04g30230.1	F-box/LRR-repeat protein 14, putative, expressed	Y
LOC_Os04g30230.1	F-box/LRR-repeat protein 14, putative, expressed	Y	LOC_Os04g30320.1	F-box/LRR-repeat protein 14, putative, expressed	Y
LOC_Os04g30530.1	disease resistance protein RGA2, putative, expressed	Y	LOC_Os04g30540.1	Leucine Rich Repeat family protein, expressed	Y
LOC_Os04g30540.1	Leucine Rich Repeat family protein, expressed	Y	LOC_Os04g30610.1	disease resistance protein RGA2, putative, expressed	Y
LOC_Os04g30570.1	transferase family protein, putative, expressed	Y	LOC_Os04g30600.1	expressed protein	Y
LOC_Os04g30610.1	disease resistance protein RGA2, putative, expressed	Y	LOC_Os04g30660.1	NBS type disease resistance protein, putative, expressed	Y
LOC_Os04g30660.1	NBS type disease resistance protein, putative, expressed	Y	LOC_Os04g30690.1	NBS type disease resistance protein, putative, expressed	Y
LOC_Os04g31160.1	hypothetical protein	N	LOC_Os04g31170.1	expressed protein	Y
LOC_Os04g31530.1	expressed protein	Y	LOC_Os04g31570.1	F-box protein interaction domain containing protein, expressed	Y
LOC_Os04g31540.1	OsFBX130 - F-box domain containing protein, expressed	Y	LOC_Os04g31580.1	OsFBX131 - F-box domain containing protein, expressed	Y
LOC_Os04g31790.1	expressed protein	Y	LOC_Os04g31804.1	OsMADS64 - MADS-box family gene with M-alpha type-box, expressed	Y
LOC_Os04g31820.1	expressed protein	Y	LOC_Os04g31870.1	expressed protein	Y
LOC_Os04g31960.1	thiamine pyrophosphate enzyme, C-terminal TPP binding domain containing protein, expressed	Y	LOC_Os04g32010.1	thiamine pyrophosphate enzyme, C-terminal TPP binding domain containing protein, expressed	Y
LOC_Os04g32160.1	expressed protein	Y	LOC_Os04g32190.1	expressed protein	Y
LOC_Os04g32170.1	hypothetical protein	N	LOC_Os04g32200.1	expressed protein	Y
LOC_Os04g32190.1	expressed protein	Y	LOC_Os04g32210.1	expressed protein	Y
LOC_Os04g32250.1	expressed protein	Y	LOC_Os04g32260.1	expressed protein	Y
LOC_Os04g32800.1	basic proline-rich protein, putative, expressed	Y	LOC_Os04g32810.1	expressed protein	Y
LOC_Os04g32980.1	protein binding protein, putative, expressed	Y	LOC_Os04g33030.1	protein binding protein, putative, expressed	Y
LOC_Os04g33420.1	DNA-binding protein S1FA, putative, expressed	Y	LOC_Os04g33440.2	DNA-binding protein S1FA, putative, expressed	Y
LOC_Os04g33590.1	hydrolase, alpha/beta fold family protein, putative, expressed	Y	LOC_Os04g33600.1	hydrolase, alpha/beta fold family protein, putative, expressed	Y
LOC_Os04g33720.1	glycosyl hydrolases, putative, expressed	Y	LOC_Os04g33740.1	glycosyl hydrolases, putative, expressed	Y
LOC_Os04g33920.1	LTPL102 - Protease inhibitor/seed storage/LTP family protein precursor, expressed	Y	LOC_Os04g33930.1	LTPL103 - Protease inhibitor/seed storage/LTP family protein precursor, expressed	Y
LOC_Os04g34250.1	serine/threonine-protein kinase receptor precursor, putative, expressed	Y	LOC_Os04g34270.1	serine/threonine-protein kinase receptor precursor, putative, expressed	Y
LOC_Os04g34270.1	serine/threonine-protein kinase receptor precursor, putative, expressed	Y	LOC_Os04g34290.1	protein kinase, putative, expressed	Y
LOC_Os04g34290.1	protein kinase, putative, expressed	Y	LOC_Os04g34300.1	serine/threonine-protein kinase receptor precursor, putative, expressed	Y
LOC_Os04g34300.1	serine/threonine-protein kinase receptor precursor, putative, expressed	Y	LOC_Os04g34330.1	serine/threonine-protein kinase receptor precursor, putative, expressed	Y
LOC_Os04g34330.1	serine/threonine-protein kinase receptor precursor, putative, expressed	Y	LOC_Os04g34360.1	serine/threonine-protein kinase receptor precursor, putative, expressed	Y
LOC_Os04g34360.1	serine/threonine-protein kinase receptor precursor, putative, expressed	Y	LOC_Os04g34370.1	serine/threonine-protein kinase receptor precursor, putative, expressed	Y
LOC_Os04g34370.1	serine/threonine-protein kinase receptor precursor, putative, expressed	Y	LOC_Os04g34390.1	serine/threonine-protein kinase receptor precursor, putative, expressed	Y
LOC_Os04g34390.1	serine/threonine-protein kinase receptor precursor, putative, expressed	Y	LOC_Os04g34410.1	serine/threonine-protein kinase receptor precursor, putative, expressed	Y
LOC_Os04g34410.1	serine/threonine-protein kinase receptor precursor, putative, expressed	Y	LOC_Os04g34420.1	serine/threonine-protein kinase receptor precursor, putative, expressed	Y
LOC_Os04g34550.1	expressed protein	Y	LOC_Os04g34570.1	expressed protein	Y
LOC_Os04g35020.1	CSLH2 - cellulose synthase-like family H, expressed	Y	LOC_Os04g35030.1	CSLH3 - cellulose synthase-like family H, expressed	Y
LOC_Os04g35310.1	MBTB4 - Bric-a-Brac, Tramtrack, Broad Complex BTB domain with Meprin and TRAF Homology MATH domain, expressed	Y	LOC_Os04g35340.1	MrBTB1 - Bric-a-Brac, Tramtrack, Broad Complex BTB domain with Meprin and TRAF Homology MATH-related domain, expressed	Y
LOC_Os04g35340.1	MrBTB1 - Bric-a-Brac, Tramtrack, Broad Complex BTB domain with Meprin and TRAF Homology MATH-related domain, expressed	Y	LOC_Os04g35370.1	MBTB5 - Bric-a-Brac, Tramtrack, Broad Complex BTB domain with Meprin and TRAF Homology MATH domain, expressed	Y
LOC_Os04g35610.1	pentatricopeptide, putative, expressed	Y	LOC_Os04g35650.1	pentatricopeptide, putative, expressed	Y
LOC_Os04g35840.1	T-complex protein 11, putative, expressed	Y	LOC_Os04g35860.1	T-complex protein 11, putative, expressed	Y
LOC_Os04g35990.1	OsFBX136 - F-box domain containing protein, expressed	Y	LOC_Os04g36000.1	OsFBX137 - F-box domain containing protein, expressed	Y
LOC_Os04g36000.1	OsFBX137 - F-box domain containing protein, expressed	Y	LOC_Os04g36010.1	expressed protein	Y
LOC_Os04g37460.1	glutamate decarboxylase, putative, expressed	Y	LOC_Os04g37500.1	glutamate decarboxylase, putative, expressed	Y
LOC_Os04g37470.1	oxidoreductase, aldo/keto reductase family protein, putative, expressed	Y	LOC_Os04g37480.1	oxidoreductase, aldo/keto reductase family protein, putative, expressed	Y
LOC_Os04g37480.1	oxidoreductase, aldo/keto reductase family protein, putative, expressed	Y	LOC_Os04g37490.1	oxidoreductase, aldo/keto reductase family protein, putative, expressed	Y
LOC_Os04g37930.1	expressed protein	Y	LOC_Os04g37940.1	expressed protein	Y
LOC_Os04g37970.1	transporter family protein, putative, expressed	Y	LOC_Os04g37980.1	transporter family protein, putative, expressed	Y
LOC_Os04g37980.1	transporter family protein, putative, expressed	Y	LOC_Os04g37990.1	transporter family protein, putative, expressed	Y
LOC_Os04g37990.1	transporter family protein, putative, expressed	Y	LOC_Os04g38010.1	transporter family protein, putative, expressed	Y
LOC_Os04g38010.1	transporter family protein, putative, expressed	Y	LOC_Os04g38026.1	transporter family protein, putative, expressed	Y
LOC_Os04g38220.1	transporter family protein, putative, expressed	Y	LOC_Os04g38280.1	expressed protein	Y
LOC_Os04g38230.1	expressed protein	Y	LOC_Os04g38300.1	hypothetical protein	N
LOC_Os04g38360.1	wound/stress protein, putative, expressed	Y	LOC_Os04g38370.1	wound/stress protein, putative, expressed	Y
LOC_Os04g38370.1	wound/stress protein, putative, expressed	Y	LOC_Os04g38390.1	wound/stress protein, putative, expressed	Y
LOC_Os04g38530.1	aldose 1-epimerase, putative, expressed	Y	LOC_Os04g38540.1	aldose 1-epimerase, putative, expressed	Y
LOC_Os04g38660.1	transmembrane amino acid transporter protein, putative, expressed	Y	LOC_Os04g38670.1	amino acid transporter family protein, putative, expressed	Y
LOC_Os04g38670.1	amino acid transporter family protein, putative, expressed	Y	LOC_Os04g38680.1	transmembrane amino acid transporter protein, putative, expressed	Y
LOC_Os04g38770.1	OsMADS61 - MADS-box family gene with MIKCc type-box, expressed	Y	LOC_Os04g38780.1	transcription factor, putative, expressed	Y
LOC_Os04g38980.1	pentatricopeptide, putative, expressed	Y	LOC_Os04g39000.1	pentatricopeptide, putative, expressed	Y
LOC_Os04g39290.1	heavy metal transport/detoxification protein, putative, expressed	Y	LOC_Os04g39300.1	heavy metal transport/detoxification protein, putative, expressed	Y
LOC_Os04g39300.1	heavy metal transport/detoxification protein, putative, expressed	Y	LOC_Os04g39350.1	heavy metal associated domain containing protein, expressed	Y
LOC_Os04g39350.1	heavy metal associated domain containing protein, expressed	Y	LOC_Os04g39360.1	heavy metal transport/detoxification protein, putative, expressed	Y
LOC_Os04g39360.1	heavy metal transport/detoxification protein, putative, expressed	Y	LOC_Os04g39370.1	heavy metal associated domain containing protein, expressed	Y
LOC_Os04g39814.1	Os4bglu9 - beta-glucosidase homologue, similar to Os4Bglu12 exoglucanase/beta-glucosidase, expressed	Y	LOC_Os04g39840.1	Os4bglu10 - beta-glucosidase homologue, similar to Os4Bglu12 exoglucanase/beta-glucosidase, expressed	Y
LOC_Os04g39840.1	Os4bglu10 - beta-glucosidase homologue, similar to Os4Bglu12 exoglucanase/beta-glucosidase, expressed	Y	LOC_Os04g39864.1	Os4bglu11 - beta-glucosidase homologue, similar to Os4Bglu12 exoglucanase/beta-glucosidase, expressed	Y
LOC_Os04g39864.1	Os4bglu11 - beta-glucosidase homologue, similar to Os4Bglu12 exoglucanase/beta-glucosidase, expressed	Y	LOC_Os04g39880.1	Os4bglu12 - beta-glucosidase, exo-beta-glucanase, expressed	Y
LOC_Os04g39880.1	Os4bglu12 - beta-glucosidase, exo-beta-glucanase, expressed	Y	LOC_Os04g39900.1	Os4bglu13 - beta-glucosidase homologue, similar to Os4Bglu12 exoglucanase/b-glucosidase, expressed	Y
LOC_Os04g40330.1	OsFBX141 - F-box domain containing protein, expressed	Y	LOC_Os04g40370.1	OsFBX142 - F-box domain containing protein, expressed	Y
LOC_Os04g40460.1	cytochrome P450, putative, expressed	Y	LOC_Os04g40470.1	cytochrome P450, putative, expressed	Y
LOC_Os04g40490.1	glycosyl hydrolase family 5 protein, putative, expressed	Y	LOC_Os04g40500.1	glycosyl hydrolase family 5 protein, putative, expressed	Y
LOC_Os04g40580.1	O-acyltransferase, putative, expressed	Y	LOC_Os04g40590.1	wax synthase isoform 1, putative, expressed	Y
LOC_Os04g40600.1	peptide methionine sulfoxide reductase, putative, expressed	Y	LOC_Os04g40620.1	peptide methionine sulfoxide reductase, putative, expressed	Y
LOC_Os04g40680.2	expressed protein	Y	LOC_Os04g40790.1	conserved hypothetical protein	N
LOC_Os04g40760.1	OsFBX143 - F-box domain containing protein, expressed	Y	LOC_Os04g40770.1	OsFBX144 - F-box domain containing protein, expressed	Y
LOC_Os04g40770.1	OsFBX144 - F-box domain containing protein, expressed	Y	LOC_Os04g40780.1	OsFBX145 - F-box domain containing protein, expressed	Y
LOC_Os04g41050.1	zinc finger, C3HC4 type domain containing protein, expressed	Y	LOC_Os04g41070.1	zinc finger, C3HC4 type domain containing protein, expressed	Y
LOC_Os04g41400.1	peptide transporter PTR2, putative, expressed	Y	LOC_Os04g41450.1	TGF-beta receptor, type I/II extracellular region, putative, expressed	Y
LOC_Os04g41620.1	CHIT2 - Chitinase family protein precursor, expressed	Y	LOC_Os04g41680.1	CHIT3 - Chitinase family protein precursor, expressed	Y
LOC_Os04g41710.1	expressed protein	Y	LOC_Os04g41740.1	expressed protein	Y
LOC_Os04g41740.1	expressed protein	Y	LOC_Os04g41750.1	expressed protein	Y
LOC_Os04g41750.1	expressed protein	Y	LOC_Os04g41759.1	expressed protein	Y
LOC_Os04g41759.1	expressed protein	Y	LOC_Os04g41770.1	expressed protein	Y
LOC_Os04g43080.1	hypothetical protein	N	LOC_Os04g43120.1	expressed protein	Y
LOC_Os04g43360.1	Os4bglu14 - monolignol beta-glucoside homologue without catalytic acid/base, expressed	Y	LOC_Os04g43390.2	Os4bglu16 - monolignol beta-glucoside homologue, expressed	Y
LOC_Os04g43390.2	Os4bglu16 - monolignol beta-glucoside homologue, expressed	Y	LOC_Os04g43410.1	Os4bglu18 - monolignol beta-glucoside homologue, expressed	Y
LOC_Os04g43760.1	phenylalanine ammonia-lyase, putative, expressed	Y	LOC_Os04g43800.1	phenylalanine ammonia-lyase, putative, expressed	Y
LOC_Os04g44240.1	cytokinin-O-glucosyltransferase 3, putative, expressed	Y	LOC_Os04g44250.1	cytokinin-O-glucosyltransferase 3, putative, expressed	Y
LOC_Os04g44924.1	short-chain dehydrogenase/reductase, putative, expressed	Y	LOC_Os04g44950.1	short-chain dehydrogenase/reductase, putative, expressed	Y
LOC_Os04g44950.1	short-chain dehydrogenase/reductase, putative, expressed	Y	LOC_Os04g44980.1	short-chain dehydrogenase/reductase, putative, expressed	Y
LOC_Os04g45020.1	MYB family transcription factor, putative, expressed	Y	LOC_Os04g45060.1	MYB family transcription factor, putative, expressed	Y
LOC_Os04g45110.1	serpin domain containing protein, putative, expressed	Y	LOC_Os04g45120.1	serpin domain containing protein, putative, expressed	Y
LOC_Os04g45140.1	DTA2, putative, expressed	Y	LOC_Os04g45160.1	DTA2, putative, expressed	Y
LOC_Os04g46170.1	ubiquitin carboxyl-terminal hydrolase, family 1, putative, expressed	Y	LOC_Os04g46190.1	ubiquitin carboxyl-terminal hydrolase, family 1, putative, expressed	Y
LOC_Os04g46220.1	ethylene-responsive transcription factor, putative, expressed	Y	LOC_Os04g46250.1	AP2 domain containing protein, expressed	Y
LOC_Os04g46400.1	AP2 domain containing protein, expressed	Y	LOC_Os04g46410.1	AP2 domain containing protein, expressed	Y
LOC_Os04g46410.1	AP2 domain containing protein, expressed	Y	LOC_Os04g46440.1	AP2 domain containing protein, expressed	Y
LOC_Os04g46630.1	expansin precursor, putative, expressed	Y	LOC_Os04g46650.1	expansin precursor, putative, expressed	Y
LOC_Os04g46892.1	WD domain, G-beta repeat domain containing protein, expressed	Y	LOC_Os04g46894.1	beige/BEACH domain containing protein, expressed	Y
LOC_Os04g46970.1	glucosyltransferase, putative, expressed	Y	LOC_Os04g46980.1	cis-zeatin O-glucosyltransferase, putative, expressed	Y
LOC_Os04g46980.1	cis-zeatin O-glucosyltransferase, putative, expressed	Y	LOC_Os04g46990.1	cis-zeatin O-glucosyltransferase, putative, expressed	Y
LOC_Os04g47040.1	anthocyanin regulatory Lc protein, putative, expressed	Y	LOC_Os04g47059.1	TRANSPARENT TESTA 8, putative, expressed	Y
LOC_Os04g47720.1	cis-zeatin O-glucosyltransferase, putative, expressed	Y	LOC_Os04g47770.1	cis-zeatin O-glucosyltransferase, putative, expressed	Y
LOC_Os04g48170.1	cytochrome P450, putative, expressed	Y	LOC_Os04g48200.1	cytochrome P450, putative, expressed	Y
LOC_Os04g48200.1	cytochrome P450, putative, expressed	Y	LOC_Os04g48210.1	cytochrome P450, putative, expressed	Y
LOC_Os04g49160.1	zinc finger, C3HC4 type domain containing protein, expressed	Y	LOC_Os04g49170.1	zinc finger, C3HC4 type domain containing protein, expressed	Y
LOC_Os04g49194.1	naringenin,2-oxoglutarate 3-dioxygenase, putative, expressed	Y	LOC_Os04g49210.1	naringenin,2-oxoglutarate 3-dioxygenase, putative, expressed	Y
LOC_Os04g49270.1	tRNA-splicing endonuclease positive effector-related, putative, expressed	Y	LOC_Os04g49310.1	tRNA-splicing endonuclease positive effector-related, putative, expressed	Y
LOC_Os04g49310.1	tRNA-splicing endonuclease positive effector-related, putative, expressed	Y	LOC_Os04g49320.1	tRNA-splicing endonuclease positive effector-related, putative, expressed	Y
LOC_Os04g49320.1	tRNA-splicing endonuclease positive effector-related, putative, expressed	Y	LOC_Os04g49340.1	tRNA-splicing endonuclease positive effector-related, putative, expressed	Y
LOC_Os04g49620.1	DUF581 domain containing protein, expressed	Y	LOC_Os04g49650.1	DUF581 domain containing protein, expressed	Y
LOC_Os04g49660.1	DUF581 domain containing protein, expressed	Y	LOC_Os04g49670.1	DUF581 domain containing protein, expressed	Y
LOC_Os04g49670.1	DUF581 domain containing protein, expressed	Y	LOC_Os04g49680.1	DUF581 domain containing protein, expressed	Y
LOC_Os04g49739.1	purine permease, putative, expressed	Y	LOC_Os04g49748.1	purine permease, putative, expressed	Y
LOC_Os04g49920.1	sensitivity to red light reduced protein 1, putative, expressed	Y	LOC_Os04g49930.1	sensitivity to red light reduced protein 1, putative, expressed	Y
LOC_Os04g50700.1	pathogenesis-related Bet v I family protein, putative, expressed	Y	LOC_Os04g50710.1	pathogenesis-related Bet v I family protein, putative, expressed	Y
LOC_Os04g50720.1	ara54-like RING finger protein, putative, expressed	Y	LOC_Os04g50740.1	ara54-like RING finger protein, putative, expressed	Y
LOC_Os04g50800.1	expressed protein	Y	LOC_Os04g50810.1	expressed protein	Y
LOC_Os04g50940.1	peptide transporter PTR2, putative, expressed	Y	LOC_Os04g50950.1	peptide transporter PTR2, putative, expressed	Y
LOC_Os04g51260.1	expressed protein	Y	LOC_Os04g51290.1	expressed protein	Y
LOC_Os04g51460.1	glycosyl hydrolases family 16, putative, expressed	Y	LOC_Os04g51510.1	glycosyl hydrolases family 16, putative, expressed	Y
LOC_Os04g51510.1	glycosyl hydrolases family 16, putative, expressed	Y	LOC_Os04g51520.1	glycosyl hydrolases family 16, putative, expressed	Y
LOC_Os04g51980.1	transferase family domain containing protein, expressed	Y	LOC_Os04g51990.1	transferase family domain containing protein, expressed	Y
LOC_Os04g52020.1	PHD-finger domain containing protein, putative, expressed	Y	LOC_Os04g52030.1	zinc finger domain, LSD1 subclass family protein, expressed	Y
LOC_Os04g52440.1	aminotransferase, putative, expressed	Y	LOC_Os04g52450.1	aminotransferase, putative, expressed	Y
LOC_Os04g52600.1	SHR5-receptor-like kinase, putative, expressed	Y	LOC_Os04g52606.1	SHR5-receptor-like kinase, putative, expressed	Y
LOC_Os04g52606.1	SHR5-receptor-like kinase, putative, expressed	Y	LOC_Os04g52614.1	SHR5-receptor-like kinase, putative, expressed	Y
LOC_Os04g52960.1	nucleolin, putative, expressed	Y	LOC_Os04g52980.1	expressed protein	Y
LOC_Os04g52970.1	NBS-LRR disease resistance protein, putative, expressed	Y	LOC_Os04g53000.1	NBS-LRR disease resistance protein, putative, expressed	Y
LOC_Os04g53060.1	NBS-LRR disease resistance protein, putative, expressed	Y	LOC_Os04g53120.1	NB-ARC domain containing protein, expressed	Y
LOC_Os04g53070.1	expressed protein	Y	LOC_Os04g53130.1	bromodomain containing protein, expressed	Y
LOC_Os04g53080.1	hypothetical protein	N	LOC_Os04g53110.1	hypothetical protein	N
LOC_Os04g53110.1	hypothetical protein	N	LOC_Os04g53140.1	expressed protein	Y
LOC_Os04g53120.1	NB-ARC domain containing protein, expressed	Y	LOC_Os04g53160.1	NBS-LRR disease resistance protein, putative, expressed	Y
LOC_Os04g53130.1	bromodomain containing protein, expressed	Y	LOC_Os04g53170.1	bromodomain containing protein, expressed	Y
LOC_Os04g53210.1	hydroxyacid oxidase 1, putative, expressed	Y	LOC_Os04g53214.2	hydroxyacid oxidase 1, putative, expressed	Y
LOC_Os04g53260.1	polyphenol oxidase, putative, expressed	Y	LOC_Os04g53290.1	polyphenol oxidase protein, putative, expressed	Y
LOC_Os04g53290.1	polyphenol oxidase protein, putative, expressed	Y	LOC_Os04g53300.1	polyphenol oxidase, putative, expressed	Y
LOC_Os04g53330.2	RNA recognition motif containing protein, putative, expressed	Y	LOC_Os04g53440.1	RNA recognition motif containing protein, putative, expressed	Y
LOC_Os04g53460.2	AT hook motif family protein, expressed	Y	LOC_Os04g53470.1	expressed protein	Y
LOC_Os04g53780.1	leucoanthocyanidin reductase, putative, expressed	Y	LOC_Os04g53800.1	leucoanthocyanidin reductase, putative, expressed	Y
LOC_Os04g53800.1	leucoanthocyanidin reductase, putative, expressed	Y	LOC_Os04g53810.1	leucoanthocyanidin reductase, putative, expressed	Y
LOC_Os04g53810.1	leucoanthocyanidin reductase, putative, expressed	Y	LOC_Os04g53830.1	3-beta hydroxysteroid dehydrogenase/isomerase family protein, putative, expressed	Y
LOC_Os04g53830.1	3-beta hydroxysteroid dehydrogenase/isomerase family protein, putative, expressed	Y	LOC_Os04g53850.1	leucoanthocyanidin reductase, putative, expressed	Y
LOC_Os04g53850.1	leucoanthocyanidin reductase, putative, expressed	Y	LOC_Os04g53860.1	reductase, putative, expressed	Y
LOC_Os04g53860.1	reductase, putative, expressed	Y	LOC_Os04g53920.1	leucoanthocyanidin reductase, putative, expressed	Y
LOC_Os04g54002.1	serine/threonine-protein kinase receptor precursor, putative, expressed	Y	LOC_Os04g54010.1	serine/threonine-protein kinase receptor precursor, putative, expressed	Y
LOC_Os04g54010.1	serine/threonine-protein kinase receptor precursor, putative, expressed	Y	LOC_Os04g54080.1	serine/threonine-protein kinase receptor precursor, putative, expressed	Y
LOC_Os04g54130.1	TKL_IRAK_DUF26-ld.1 - DUF26 kinases have homology to DUF26 containing loci, expressed	Y	LOC_Os04g54140.1	receptor-like kinase, putative, expressed	Y
LOC_Os04g54210.1	expressed protein	Y	LOC_Os04g54230.1	wound induced protein, putative, expressed	Y
LOC_Os04g54240.1	wound induced protein, putative, expressed	Y	LOC_Os04g54300.1	wound induced protein, putative, expressed	Y
LOC_Os04g54300.1	wound induced protein, putative, expressed	Y	LOC_Os04g54310.1	expressed protein	Y
LOC_Os04g54550.1	AT5MAT, putative, expressed	Y	LOC_Os04g54560.1	transferase family protein, putative, expressed	Y
LOC_Os04g54560.1	transferase family protein, putative, expressed	Y	LOC_Os04g54570.1	transferase family protein, putative, expressed	Y
LOC_Os04g54610.1	expressed protein	Y	LOC_Os04g54620.1	expressed protein	Y
LOC_Os04g54960.1	expressed protein	Y	LOC_Os04g54980.1	expressed protein	Y
LOC_Os04g55520.1	AP2 domain containing protein, expressed	Y	LOC_Os04g55560.2	AP2 domain containing protein, expressed	Y
LOC_Os04g55770.1	expressed protein	Y	LOC_Os04g55790.1	expressed protein	Y
LOC_Os04g56120.1	protein kinase domain containing protein, expressed	Y	LOC_Os04g56130.1	protein kinase domain containing protein, expressed	Y
LOC_Os04g56210.1	polyprenyl synthetase, putative, expressed	Y	LOC_Os04g56230.1	polyprenyl synthetase, putative, expressed	Y
LOC_Os04g56810.1	hypothetical protein	N	LOC_Os04g56820.1	hypothetical protein	N
LOC_Os04g56920.1	glycosyl hydrolases, putative, expressed	Y	LOC_Os04g56930.1	glycosyl hydrolases, putative, expressed	Y
LOC_Os04g57050.1	jasmonate O-methyltransferase, putative, expressed	Y	LOC_Os04g57070.1	jasmonate O-methyltransferase, putative, expressed	Y
LOC_Os04g57070.1	jasmonate O-methyltransferase, putative, expressed	Y	LOC_Os04g57080.1	jasmonate O-methyltransferase, putative, expressed	Y
LOC_Os04g57080.1	jasmonate O-methyltransferase, putative, expressed	Y	LOC_Os04g57090.1	jasmonate O-methyltransferase, putative, expressed	Y
LOC_Os04g57160.2	flavonol synthase/flavanone 3-hydroxylase, putative, expressed	Y	LOC_Os04g57180.1	flavonol synthase/flavanone 3-hydroxylase, putative, expressed	Y
LOC_Os04g57260.1	expressed protein	Y	LOC_Os04g57270.1	expressed protein	Y
LOC_Os04g57270.1	expressed protein	Y	LOC_Os04g57280.1	expressed protein	Y
LOC_Os04g57370.1	acyl-protein thioesterase, putative, expressed	Y	LOC_Os04g57380.1	acyl-protein thioesterase, putative, expressed	Y
LOC_Os04g57400.1	methylthioribose kinase, putative, expressed	Y	LOC_Os04g57410.1	methylthioribose kinase, putative, expressed	Y
LOC_Os04g57550.1	amine oxidase, flavin-containing, domain containing protein, expressed	Y	LOC_Os04g57560.1	amine oxidase, flavin-containing, domain containing protein, expressed	Y
LOC_Os04g57630.1	phytosulfokine receptor precursor, putative, expressed	Y	LOC_Os04g57660.1	phytosulfokine receptor precursor, putative, expressed	Y
LOC_Os04g57710.1	expressed protein	Y	LOC_Os04g57770.1	expressed protein	Y
LOC_Os04g58000.1	B3 DNA binding domain containing protein, expressed	Y	LOC_Os04g58010.1	B3 DNA binding domain containing protein, expressed	Y
LOC_Os04g58470.1	choline transporter-related, putative, expressed	Y	LOC_Os04g58504.1	choline transporter-related, putative, expressed	Y
LOC_Os04g58490.1	expressed protein	Y	LOC_Os04g58550.1	acyl-CoA-binding domain-containing protein 6, putative, expressed	Y
LOC_Os04g58520.1	expressed protein	Y	LOC_Os04g58530.1	expressed protein	Y
LOC_Os04g58870.1	exo70 exocyst complex subunit, putative, expressed	Y	LOC_Os04g58880.1	exo70 exocyst complex subunit, putative, expressed	Y
LOC_Os04g59160.1	peroxidase precursor, putative, expressed	Y	LOC_Os04g59190.1	peroxidase precursor, putative, expressed	Y
LOC_Os04g59190.1	peroxidase precursor, putative, expressed	Y	LOC_Os04g59200.1	peroxidase precursor, putative, expressed	Y
LOC_Os04g59200.1	peroxidase precursor, putative, expressed	Y	LOC_Os04g59210.1	peroxidase precursor, putative, expressed	Y
LOC_Os04g59210.1	peroxidase precursor, putative, expressed	Y	LOC_Os04g59260.1	peroxidase precursor, putative, expressed	Y
LOC_Os05g01280.2	expressed protein	Y	LOC_Os05g01290.1	expressed protein	Y
LOC_Os05g01370.1	polygalacturonase inhibitor precursor, putative, expressed	Y	LOC_Os05g01380.1	polygalacturonase inhibitor precursor, putative, expressed	Y
LOC_Os05g01430.1	polygalacturonase inhibitor 2 precursor, putative, expressed	Y	LOC_Os05g01444.1	polygalacturonase inhibitor precursor, putative, expressed	Y
LOC_Os05g01480.1	ras-related protein, putative, expressed	Y	LOC_Os05g01490.1	ras-related protein, putative, expressed	Y
LOC_Os05g01570.1	auxin-induced protein 5NG4, putative, expressed	Y	LOC_Os05g01580.1	integral membrane protein DUF6 containing protein, expressed	Y
LOC_Os05g01620.1	OsFBX155 - F-box domain containing protein, expressed	Y	LOC_Os05g01630.1	OsFBX156 - F-box domain containing protein, expressed	Y
LOC_Os05g01830.1	expressed protein	Y	LOC_Os05g01900.1	expressed protein	Y
LOC_Os05g02030.1	OB-fold nucleic acid binding domain containing protein, putative, expressed	Y	LOC_Os05g02040.1	RPA1C - Putative single-stranded DNA binding complex subunit 1, expressed	Y
LOC_Os05g02460.1	expressed protein	Y	LOC_Os05g02470.1	expressed protein	Y
LOC_Os05g02540.1	F-box protein interaction domain containing protein, expressed	Y	LOC_Os05g02550.1	F-box domain containing protein, expressed	Y
LOC_Os05g02550.1	F-box domain containing protein, expressed	Y	LOC_Os05g02570.1	F-box protein interaction domain containing protein, expressed	Y
LOC_Os05g03310.1	expressed protein	Y	LOC_Os05g03330.1	expressed protein	Y
LOC_Os05g03320.1	expressed protein	Y	LOC_Os05g03390.2	expressed protein	Y
LOC_Os05g03390.2	expressed protein	Y	LOC_Os05g03410.1	expressed protein	Y
LOC_Os05g03490.1	expressed protein	Y	LOC_Os05g03520.1	expressed protein	Y
LOC_Os05g03934.1	expressed protein	Y	LOC_Os05g03960.1	expressed protein	Y
LOC_Os05g03960.1	expressed protein	Y	LOC_Os05g04000.1	expressed protein	Y
LOC_Os05g03972.1	plant protein of unknown function domain containing protein, expressed	Y	LOC_Os05g04020.1	plant protein of unknown function domain containing protein, expressed	Y
LOC_Os05g04070.1	expressed protein	Y	LOC_Os05g04090.1	expressed protein	Y
LOC_Os05g04090.1	expressed protein	Y	LOC_Os05g04110.1	expressed protein	Y
LOC_Os05g04380.1	peroxidase precursor, putative, expressed	Y	LOC_Os05g04440.1	peroxidase precursor, putative, expressed	Y
LOC_Os05g04410.1	peroxidase precursor, putative, expressed	Y	LOC_Os05g04450.1	peroxidase precursor, putative, expressed	Y
LOC_Os05g04440.1	peroxidase precursor, putative, expressed	Y	LOC_Os05g04470.1	peroxidase precursor, putative, expressed	Y
LOC_Os05g04450.1	peroxidase precursor, putative, expressed	Y	LOC_Os05g04490.1	peroxidase precursor, putative, expressed	Y
LOC_Os05g04490.1	peroxidase precursor, putative, expressed	Y	LOC_Os05g04500.1	peroxidase precursor, putative, expressed	Y
LOC_Os05g04750.1	OsFBX157 - F-box domain containing protein, expressed	Y	LOC_Os05g04770.1	OsFBX158 - F-box domain containing protein, expressed	Y
LOC_Os05g04900.1	expressed protein	Y	LOC_Os05g04914.1	expressed protein	Y
LOC_Os05g05330.1	expressed protein	Y	LOC_Os05g05354.1	expressed protein	Y
LOC_Os05g05340.1	expressed protein	Y	LOC_Os05g05370.1	expressed protein	Y
LOC_Os05g05354.1	expressed protein	Y	LOC_Os05g05380.1	expressed protein	Y
LOC_Os05g05670.1	1-aminocyclopropane-1-carboxylate oxidase, putative, expressed	Y	LOC_Os05g05680.1	1-aminocyclopropane-1-carboxylate oxidase, putative, expressed	Y
LOC_Os05g06060.1	E3 ubiquitin-protein ligase SINA-like 2, putative, expressed	Y	LOC_Os05g06070.1	E3 ubiquitin-protein ligase SINA-like, putative, expressed	Y
LOC_Os05g06070.1	E3 ubiquitin-protein ligase SINA-like, putative, expressed	Y	LOC_Os05g06100.1	E3 ubiquitin-protein ligase SINA-like 2, putative, expressed	Y
LOC_Os05g06710.1	GDSL-like lipase/acylhydrolase, putative, expressed	Y	LOC_Os05g06720.2	GDSL-like lipase/acylhydrolase, putative, expressed	Y
LOC_Os05g06790.1	expressed protein	Y	LOC_Os05g06814.1	expressed protein	Y
LOC_Os05g06814.1	expressed protein	Y	LOC_Os05g06910.1	expressed protein	Y
LOC_Os05g06890.1	relA-SpoT like protein RSH4, putative, expressed	Y	LOC_Os05g06920.1	relA-SpoT like protein RSH4, putative, expressed	Y
LOC_Os05g06920.1	relA-SpoT like protein RSH4, putative, expressed	Y	LOC_Os05g06940.1	relA-SpoT like protein RSH4, putative, expressed	Y
LOC_Os05g07620.1	hypothetical protein	N	LOC_Os05g07626.1	expressed protein	Y
LOC_Os05g08000.1	expressed protein	Y	LOC_Os05g08010.1	OsFBX161 - F-box domain containing protein, expressed	Y
LOC_Os05g08350.1	OsFBX162 - F-box domain containing protein, expressed	Y	LOC_Os05g08450.1	expressed protein	Y
LOC_Os05g08450.1	expressed protein	Y	LOC_Os05g08460.1	OsFBX164 - F-box domain containing protein, expressed	Y
LOC_Os05g08860.1	expressed protein	Y	LOC_Os05g08900.1	expressed protein	Y
LOC_Os05g09210.1	expressed protein	Y	LOC_Os05g09280.1	AGAP006957-PA, putative, expressed	Y
LOC_Os05g09470.1	hypothetical protein	N	LOC_Os05g09510.1	hypothetical protein	N
LOC_Os05g09704.1	HAD superfamily phosphatase, putative, expressed	Y	LOC_Os05g09724.1	HAD superfamily phosphatase, putative, expressed	Y
LOC_Os05g09724.1	HAD superfamily phosphatase, putative, expressed	Y	LOC_Os05g09740.1	HAD superfamily phosphatase, putative, expressed	Y
LOC_Os05g10900.1	plant protein of unknown function domain containing protein, expressed	Y	LOC_Os05g10920.1	plant protein of unknown function domain containing protein, expressed	Y
LOC_Os05g11380.1	OsMADS66 - MADS-box family gene with MIKCc type-box, expressed	Y	LOC_Os05g11414.1	OsMADS58 - MADS-box family gene with MIKCc type-box, expressed	Y
LOC_Os05g11600.1	expressed protein	Y	LOC_Os05g11610.1	expressed protein	Y
LOC_Os05g11910.1	GDSL-like lipase/acylhydrolase, putative, expressed	Y	LOC_Os05g11950.1	GDSL-like lipase/acylhydrolase, putative, expressed	Y
LOC_Os05g11950.1	GDSL-like lipase/acylhydrolase, putative, expressed	Y	LOC_Os05g11970.1	GDSL-like lipase/acylhydrolase, putative, expressed	Y
LOC_Os05g12180.1	chalcone synthase, putative, expressed	Y	LOC_Os05g12190.1	chalcone synthase, putative, expressed	Y
LOC_Os05g12190.1	chalcone synthase, putative, expressed	Y	LOC_Os05g12210.1	chalcone synthase, putative, expressed	Y
LOC_Os05g12210.1	chalcone synthase, putative, expressed	Y	LOC_Os05g12240.1	chalcone synthase, putative, expressed	Y
LOC_Os05g12390.1	expressed protein	Y	LOC_Os05g12440.1	expressed protein	Y
LOC_Os05g12400.1	BURP domain containing protein, expressed	Y	LOC_Os05g12410.1	BURP domain containing protein, expressed	Y
LOC_Os05g12630.1	expressed protein	Y	LOC_Os05g12640.1	BURP domain containing protein, expressed	Y
LOC_Os05g13620.1	RNA recognition motif containing protein, putative, expressed	Y	LOC_Os05g13630.1	RNA recognition motif containing protein, putative, expressed	Y
LOC_Os05g13830.1	TsetseEP precursor, putative, expressed	Y	LOC_Os05g13850.1	TsetseEP precursor, putative, expressed	Y
LOC_Os05g14900.1	expressed protein	Y	LOC_Os05g14960.1	expressed protein	Y
LOC_Os05g14930.1	expressed protein	Y	LOC_Os05g14970.1	expressed protein	Y
LOC_Os05g15360.2	expressed protein	Y	LOC_Os05g15370.1	ribosomal protein L13, putative, expressed	Y
LOC_Os05g15770.1	glycosyl hydrolase, putative, expressed	Y	LOC_Os05g15850.1	glycosyl hydrolase, putative, expressed	Y
LOC_Os05g15850.1	glycosyl hydrolase, putative, expressed	Y	LOC_Os05g15880.1	glycosyl hydrolase, putative, expressed	Y
LOC_Os05g15880.1	glycosyl hydrolase, putative, expressed	Y	LOC_Os05g15920.1	glycosyl hydrolase, putative, expressed	Y
LOC_Os05g16110.1	expressed protein	Y	LOC_Os05g16140.1	expressed protein	Y
LOC_Os05g16140.1	expressed protein	Y	LOC_Os05g16230.1	expressed protein	Y
LOC_Os05g16180.1	NB-ARC domain containing protein, expressed	Y	LOC_Os05g16200.1	blight resistance protein T118, putative, expressed	Y
LOC_Os05g16230.1	expressed protein	Y	LOC_Os05g16240.1	expressed protein	Y
LOC_Os05g16420.1	SHR5-receptor-like kinase, putative, expressed	Y	LOC_Os05g16430.1	SHR5-receptor-like kinase, putative, expressed	Y
LOC_Os05g16670.2	SHR5-receptor-like kinase, putative, expressed	Y	LOC_Os05g16740.1	SHR5-receptor-like kinase, putative, expressed	Y
LOC_Os05g16740.1	SHR5-receptor-like kinase, putative, expressed	Y	LOC_Os05g16824.1	SHR5-receptor-like kinase, putative, expressed	Y
LOC_Os05g16920.1	SHR5-receptor-like kinase, putative, expressed	Y	LOC_Os05g17604.1	SHR5-receptor-like kinase, putative, expressed	Y
LOC_Os05g18860.1	STIGL2 - Stigma-specific Stig1 family protein precursor, putative, expressed	Y	LOC_Os05g18940.1	STIGL3 - Stigma-specific Stig1 family protein precursor, putative, expressed	Y
LOC_Os05g19000.1	expressed protein	Y	LOC_Os05g19030.1	expressed protein	Y
LOC_Os05g19570.1	expansin precursor, putative, expressed	Y	LOC_Os05g19600.1	expansin precursor, putative, expressed	Y
LOC_Os05g23440.1	solute carrier family 35 member F1, putative, expressed	Y	LOC_Os05g23460.1	eukaryotic protein of unknown function DUF914 domain containing protein, expressed	Y
LOC_Os05g25950.1	cyclin, putative, expressed	Y	LOC_Os05g26020.1	cyclin, putative, expressed	Y
LOC_Os05g25960.1	no apical meristem protein, expressed	Y	LOC_Os05g26049.1	expressed protein	Y
LOC_Os05g26020.1	cyclin, putative, expressed	Y	LOC_Os05g26070.1	cyclin, putative, expressed	Y
LOC_Os05g26368.1	prolamin precursor, putative, expressed	Y	LOC_Os05g26386.1	prolamin precursor, putative, expressed	Y
LOC_Os05g27749.1	expressed protein	Y	LOC_Os05g27760.1	expressed protein	Y
LOC_Os05g28050.1	expressed protein	Y	LOC_Os05g28140.1	expressed protein	Y
LOC_Os05g29900.1	expressed protein	Y	LOC_Os05g29920.1	expressed protein	Y
LOC_Os05g30620.1	leucine zipper protein-like, putative, expressed	Y	LOC_Os05g30640.1	leucine zipper protein-like, putative, expressed	Y
LOC_Os05g30640.1	leucine zipper protein-like, putative, expressed	Y	LOC_Os05g30660.1	leucine zipper protein-like, putative, expressed	Y
LOC_Os05g30660.1	leucine zipper protein-like, putative, expressed	Y	LOC_Os05g30680.1	leucine zipper protein-like, putative, expressed	Y
LOC_Os05g30690.1	pentatricopeptide, putative, expressed	Y	LOC_Os05g30710.1	pentatricopeptide, putative, expressed	Y
LOC_Os05g30760.1	esterase, putative, expressed	Y	LOC_Os05g30770.1	esterase PIR7, putative, expressed	Y
LOC_Os05g30770.1	esterase PIR7, putative, expressed	Y	LOC_Os05g30780.1	esterase PIR7A, putative, expressed	Y
LOC_Os05g31360.1	expressed protein	Y	LOC_Os05g31370.1	expressed protein	Y
LOC_Os05g31370.1	expressed protein	Y	LOC_Os05g31380.1	GRAS family transcription factor containing protein, expressed	Y
LOC_Os05g31390.1	expressed protein	Y	LOC_Os05g31420.1	GRAS family transcription factor containing protein, expressed	Y
LOC_Os05g31530.1	disease resistance protein RGA4, putative, expressed	Y	LOC_Os05g31550.1	disease resistance protein RGA4, putative, expressed	Y
LOC_Os05g31550.1	disease resistance protein RGA4, putative, expressed	Y	LOC_Os05g31570.1	disease resistance protein RGA4, putative, expressed	Y
LOC_Os05g32770.1	expressed protein	Y	LOC_Os05g32790.1	expressed protein	Y
LOC_Os05g33100.1	endo-1,3;1,4-beta-D-glucanase precursor, putative, expressed	Y	LOC_Os05g33110.1	endo-1,3;1,4-beta-D-glucanase precursor, putative, expressed	Y
LOC_Os05g33130.1	CHIT17 - Chitinase family protein precursor, expressed	Y	LOC_Os05g33140.1	CHIT5 - Chitinase family protein precursor, expressed	Y
LOC_Os05g33140.1	CHIT5 - Chitinase family protein precursor, expressed	Y	LOC_Os05g33150.1	CHIT6 - Chitinase family protein precursor, expressed	Y
LOC_Os05g33400.1	basic 7S globulin precursor, putative, expressed	Y	LOC_Os05g33410.1	xylanase inhibitor, putative, expressed	Y
LOC_Os05g33410.1	xylanase inhibitor, putative, expressed	Y	LOC_Os05g33420.1	xyloglucanase inhibitor, putative, expressed	Y
LOC_Os05g33420.1	xyloglucanase inhibitor, putative, expressed	Y	LOC_Os05g33430.1	xyloglucanase inhibitor, putative, expressed	Y
LOC_Os05g33440.1	mTERF domain containing protein, expressed	Y	LOC_Os05g33460.2	mTERF domain containing protein, expressed	Y
LOC_Os05g33460.2	mTERF domain containing protein, expressed	Y	LOC_Os05g33500.1	mTERF domain containing protein, expressed	Y
LOC_Os05g33550.1	methyl-binding domain protein MBD, putative, expressed	Y	LOC_Os05g33554.1	methyl-binding domain protein MBD, putative, expressed	Y
LOC_Os05g33590.1	cytochrome P450, putative, expressed	Y	LOC_Os05g33600.1	cytochrome P450 72A1, putative, expressed	Y
LOC_Os05g33630.1	inosine-uridine preferring nucleoside hydrolase family protein, putative, expressed	Y	LOC_Os05g33644.1	inosine-uridine preferring nucleoside hydrolase family protein, putative, expressed	Y
LOC_Os05g33960.1	peptide transporter PTR2, putative, expressed	Y	LOC_Os05g34000.1	POT family protein, expressed	Y
LOC_Os05g34000.1	POT family protein, expressed	Y	LOC_Os05g34010.1	peptide transporter PTR2, putative, expressed	Y
LOC_Os05g34010.1	peptide transporter PTR2, putative, expressed	Y	LOC_Os05g34030.1	peptide transporter PTR2, putative, expressed	Y
LOC_Os05g35360.1	beta-galactosidase 7 precursor, putative, expressed	Y	LOC_Os05g35370.1	expressed protein	Y
LOC_Os05g35594.1	peptide transporter, putative, expressed	Y	LOC_Os05g35650.1	peptide transporter PTR2, putative, expressed	Y
LOC_Os05g35760.1	serine/threonine-protein kinase SAPK4, putative, expressed	Y	LOC_Os05g35770.1	serine/threonine-protein kinase SAPK4, putative, expressed	Y
LOC_Os05g35800.1	expressed protein	Y	LOC_Os05g35810.1	expressed protein	Y
LOC_Os05g35810.1	expressed protein	Y	LOC_Os05g35820.1	expressed protein	Y
LOC_Os05g35820.1	expressed protein	Y	LOC_Os05g35830.1	expressed protein	Y
LOC_Os05g35830.1	expressed protein	Y	LOC_Os05g35840.1	expressed protein	Y
LOC_Os05g35840.1	expressed protein	Y	LOC_Os05g35910.1	expressed protein	Y
LOC_Os05g35910.1	expressed protein	Y	LOC_Os05g35930.1	expressed protein	Y
LOC_Os05g35930.1	expressed protein	Y	LOC_Os05g35950.1	expressed protein	Y
LOC_Os05g36920.1	histone deacetylase, putative, expressed	Y	LOC_Os05g36930.1	histone deacetylase, putative, expressed	Y
LOC_Os05g37040.1	MYB family transcription factor, putative, expressed	Y	LOC_Os05g37050.1	MYB family transcription factor, putative, expressed	Y
LOC_Os05g37200.1	solute carrier family 35 member F2, putative, expressed	Y	LOC_Os05g37210.1	eukaryotic protein of unknown function DUF914 domain containing protein, expressed	Y
LOC_Os05g37340.1	expressed protein	Y	LOC_Os05g37400.1	expressed protein	Y
LOC_Os05g37350.1	hhH-GPD superfamily base excision DNA repair protein, expressed	Y	LOC_Os05g37410.1	hhH-GPD superfamily base excision DNA repair protein, expressed	Y
LOC_Os05g38000.1	ATROPGEF7/ROPGEF7, putative, expressed	Y	LOC_Os05g38050.1	hypothetical protein	N
LOC_Os05g38390.1	laccase precursor protein, putative, expressed	Y	LOC_Os05g38410.1	laccase precursor protein, putative, expressed	Y
LOC_Os05g38410.1	laccase precursor protein, putative, expressed	Y	LOC_Os05g38420.1	laccase precursor protein, putative, expressed	Y
LOC_Os05g38740.1	Core histone H2A/H2B/H3/H4 domain containing protein, putative, expressed	Y	LOC_Os05g38760.1	Core histone H2A/H2B/H3/H4 domain containing protein, putative, expressed	Y
LOC_Os05g38930.1	hypothetical protein	N	LOC_Os05g38940.1	expressed protein	Y
LOC_Os05g39170.1	expressed protein	Y	LOC_Os05g39180.1	expressed protein	Y
LOC_Os05g39190.1	expressed protein	Y	LOC_Os05g39200.1	expressed protein	Y
LOC_Os05g39310.1	thiamine pyrophosphate enzyme, C-terminal TPP binding domain containing protein, expressed	Y	LOC_Os05g39320.1	thiamine pyrophosphate enzyme, C-terminal TPP binding domain containing protein, expressed	Y
LOC_Os05g39540.1	metal cation transporter, putative, expressed	Y	LOC_Os05g39560.1	metal cation transporter, putative, expressed	Y
LOC_Os05g40240.1	expressed protein	Y	LOC_Os05g40250.1	expressed protein	Y
LOC_Os05g40340.1	expressed protein	Y	LOC_Os05g40350.1	expressed protein	Y
LOC_Os05g40350.1	expressed protein	Y	LOC_Os05g40360.1	expressed protein	Y
LOC_Os05g40430.1	expressed protein	Y	LOC_Os05g40520.1	OsFBT8 - F-box and tubby domain containing protein, expressed	Y
LOC_Os05g40450.1	expressed protein	Y	LOC_Os05g40500.1	F-box domain containing protein, expressed	Y
LOC_Os05g40500.1	F-box domain containing protein, expressed	Y	LOC_Os05g40510.1	expressed protein	Y
LOC_Os05g40510.1	expressed protein	Y	LOC_Os05g40550.1	expressed protein	Y
LOC_Os05g40550.1	expressed protein	Y	LOC_Os05g40570.1	expressed protein	Y
LOC_Os05g40570.1	expressed protein	Y	LOC_Os05g40580.1	expressed protein	Y
LOC_Os05g40580.1	expressed protein	Y	LOC_Os05g40590.1	expressed protein	Y
LOC_Os05g40590.1	expressed protein	Y	LOC_Os05g40610.1	OsFBDUF25 - F-box and DUF domain containing protein, expressed	Y
LOC_Os05g40610.1	OsFBDUF25 - F-box and DUF domain containing protein, expressed	Y	LOC_Os05g40620.1	expressed protein	Y
LOC_Os05g40840.1	hypothetical protein	N	LOC_Os05g40850.1	expressed protein	Y
LOC_Os05g40850.1	expressed protein	Y	LOC_Os05g40890.2	expressed protein	Y
LOC_Os05g41290.1	disease resistance RPP13-like protein 1, putative, expressed	Y	LOC_Os05g41310.1	disease resistance protein RGA2, putative, expressed	Y
LOC_Os05g41390.1	cyclin, putative, expressed	Y	LOC_Os05g41430.1	expressed protein	Y
LOC_Os05g41660.1	ICE-like protease p20 domain containing protein, putative, expressed	Y	LOC_Os05g41670.1	ICE-like protease p20 domain containing protein, putative, expressed	Y
LOC_Os05g41760.1	AP2 domain containing protein, expressed	Y	LOC_Os05g41780.1	AP2 domain containing protein, expressed	Y
LOC_Os05g42020.1	UDP-glucoronosyl and UDP-glucosyl transferase domain containing protein, expressed	Y	LOC_Os05g42040.1	UDP-glucoronosyl and UDP-glucosyl transferase domain containing protein, expressed	Y
LOC_Os05g42040.1	UDP-glucoronosyl and UDP-glucosyl transferase domain containing protein, expressed	Y	LOC_Os05g42060.1	UDP-glucoronosyl/UDP-glucosyl transferase, putative, expressed	Y
LOC_Os05g42060.1	UDP-glucoronosyl/UDP-glucosyl transferase, putative, expressed	Y	LOC_Os05g42070.1	UDP-glucose flavonoid-O-glucosyltransferase, putative, expressed	Y
LOC_Os05g43090.1	GDSL-like lipase/acylhydrolase, putative, expressed	Y	LOC_Os05g43110.1	GDSL-like lipase/acylhydrolase, putative, expressed	Y
LOC_Os05g43110.1	GDSL-like lipase/acylhydrolase, putative, expressed	Y	LOC_Os05g43120.1	GDSL-like lipase/acylhydrolase, putative, expressed	Y
LOC_Os05g43582.1	tRNA methyltran, putative, expressed	Y	LOC_Os05g43595.1	expressed protein	Y
LOC_Os05g43930.1	O-methyltransferase, putative, expressed	Y	LOC_Os05g43940.1	O-methyltransferase, putative, expressed	Y
LOC_Os05g44050.1	ras-related protein, putative, expressed	Y	LOC_Os05g44070.1	ras-related protein, putative, expressed	Y
LOC_Os05g44690.1	expressed protein	Y	LOC_Os05g44710.1	expressed protein	Y
LOC_Os05g44780.1	expressed protein	Y	LOC_Os05g44792.1	expressed protein	Y
LOC_Os05g44950.1	senescence-induced receptor-like serine/threonine-protein kinase precursor, putative, expressed	Y	LOC_Os05g45000.1	senescence-induced receptor-like serine/threonine-protein kinase precursor, putative, expressed	Y
LOC_Os05g44960.1	expressed protein	Y	LOC_Os05g44970.1	senescence-induced receptor-like serine/threonine-protein kinase precursor, putative, expressed	Y
LOC_Os05g45000.1	senescence-induced receptor-like serine/threonine-protein kinase precursor, putative, expressed	Y	LOC_Os05g45010.1	Leucine Rich Repeat family protein	N
LOC_Os05g45080.1	anthocyanidin 5,3-O-glucosyltransferase, putative, expressed	Y	LOC_Os05g45090.1	anthocyanidin 5,3-O-glucosyltransferase, putative, expressed	Y
LOC_Os05g45090.1	anthocyanidin 5,3-O-glucosyltransferase, putative, expressed	Y	LOC_Os05g45100.1	anthocyanidin 5,3-O-glucosyltransferase, putative, expressed	Y
LOC_Os05g45100.1	anthocyanidin 5,3-O-glucosyltransferase, putative, expressed	Y	LOC_Os05g45110.1	anthocyanidin 5,3-O-glucosyltransferase, putative, expressed	Y
LOC_Os05g45110.1	anthocyanidin 5,3-O-glucosyltransferase, putative, expressed	Y	LOC_Os05g45120.1	anthocyanidin 5,3-O-glucosyltransferase, putative, expressed	Y
LOC_Os05g45140.1	glucosyl transferase, putative, expressed	Y	LOC_Os05g45170.1	glucosyl transferase, putative, expressed	Y
LOC_Os05g45170.1	glucosyl transferase, putative, expressed	Y	LOC_Os05g45180.1	anthocyanidin 5,3-O-glucosyltransferase, putative, expressed	Y
LOC_Os05g45520.1	expressed protein	Y	LOC_Os05g45570.1	expressed protein	Y
LOC_Os05g45670.1	expressed protein	Y	LOC_Os05g45690.1	expressed protein	Y
LOC_Os05g45690.1	expressed protein	Y	LOC_Os05g45700.1	expressed protein	Y
LOC_Os05g46150.1	OsFBDUF28 - F-box and DUF domain containing protein, expressed	Y	LOC_Os05g46160.1	OsFBDUF29 - F-box and DUF domain containing protein, expressed	Y
LOC_Os05g46170.1	expressed protein	Y	LOC_Os05g46180.1	expressed protein	Y
LOC_Os05g46180.1	expressed protein	Y	LOC_Os05g46190.1	expressed protein	Y
LOC_Os05g46300.1	OsFBX172 - F-box domain containing protein, expressed	Y	LOC_Os05g46320.1	OsFBX173 - F-box domain containing protein, expressed	Y
LOC_Os05g46510.1	polygalacturonase, putative, expressed	Y	LOC_Os05g46520.1	polygalacturonase, putative, expressed	Y
LOC_Os05g46630.1	expressed protein	Y	LOC_Os05g46710.1	expressed protein	Y
LOC_Os05g46750.1	STE_MEKK_ste11_MAP3K.18 - STE kinases include homologs to sterile 7, sterile 11 and sterile 20 from yeast, expressed	Y	LOC_Os05g46760.1	STE_MEKK_ste11_MAP3K.19 - STE kinases include homologs to sterile 7, sterile 11 and sterile 20 from yeast, expressed	Y
LOC_Os05g46800.1	expressed protein	Y	LOC_Os05g46890.1	expressed protein	Y
LOC_Os05g47580.1	expressed protein	Y	LOC_Os05g47590.1	expressed protein	Y
LOC_Os05g47700.1	LTPL152 - Protease inhibitor/seed storage/LTP family protein precursor, expressed	Y	LOC_Os05g47730.1	LTPL153 - Protease inhibitor/seed storage/LTP family protein precursor, expressed	Y
LOC_Os05g47750.1	Ser/Thr protein kinase, putative, expressed	Y	LOC_Os05g47770.1	serine/threonine-protein kinase At1g18390 precursor, putative, expressed	Y
LOC_Os05g48020.1	SNARE domain containing protein, putative, expressed	Y	LOC_Os05g48030.1	anti-silencing protein, ASF1-like domain containing protein, expressed	Y
LOC_Os05g48120.1	expressed protein	Y	LOC_Os05g48140.1	expressed protein	Y
LOC_Os05g48770.1	expressed protein	Y	LOC_Os05g48790.1	expressed protein	Y
LOC_Os05g49260.1	transporter family protein, putative, expressed	Y	LOC_Os05g49270.1	transporter family protein, putative, expressed	Y
LOC_Os05g49350.1	DUF1645 domain containing protein, putative, expressed	Y	LOC_Os05g49370.1	DUF1645 domain containing protein, putative, expressed	Y
LOC_Os05g49460.1	CTP synthase, putative, expressed	Y	LOC_Os05g49520.1	CTP synthase, putative, expressed	Y
LOC_Os05g49490.1	expressed protein	Y	LOC_Os05g49500.1	expressed protein	Y
LOC_Os05g49630.1	expressed protein	Y	LOC_Os05g49640.1	expressed protein	Y
LOC_Os05g50200.2	expressed protein	Y	LOC_Os05g50210.1	expressed protein	Y
LOC_Os05g50340.1	MYB family transcription factor, putative, expressed	Y	LOC_Os05g50350.1	MYB family transcription factor, putative, expressed	Y
LOC_Os05g50570.1	OsSCP29 - Putative Serine Carboxypeptidase homologue, expressed	Y	LOC_Os05g50580.1	OsSCP30 - Putative Serine Carboxypeptidase homologue, expressed	Y
LOC_Os05g50580.1	OsSCP30 - Putative Serine Carboxypeptidase homologue, expressed	Y	LOC_Os05g50600.1	OsSCP31 - Putative Serine Carboxypeptidase homologue, expressed	Y
LOC_Os06g02270.1	expressed protein	Y	LOC_Os06g02320.1	expressed protein	Y
LOC_Os06g02350.1	S-phase kinase-associated protein 1A, putative, expressed	Y	LOC_Os06g02360.1	Skp1 family, dimerisation domain containing protein, expressed	Y
LOC_Os06g02420.1	ATOZI1, putative, expressed	Y	LOC_Os06g02470.1	ATOZI1, putative, expressed	Y
LOC_Os06g03070.1	expressed protein	Y	LOC_Os06g03110.1	expressed protein	Y
LOC_Os06g03080.1	aspartic protease, putative, expressed	Y	LOC_Os06g03120.1	aspartic proteinase nepenthesin-2 precursor, putative, expressed	Y
LOC_Os06g03486.1	expressed protein	Y	LOC_Os06g03514.2	expressed protein	Y
LOC_Os06g03530.1	pentatricopeptide, putative, expressed	Y	LOC_Os06g03570.2	pentatricopeptide, putative, expressed	Y
LOC_Os06g03540.1	oligopeptide transporter, putative, expressed	Y	LOC_Os06g03560.1	oligopeptide transporter, putative, expressed	Y
LOC_Os06g03890.1	alpha-L-fucosidase 3 precursor, putative, expressed	Y	LOC_Os06g03900.1	esterase precursor, putative, expressed	Y
LOC_Os06g04340.1	expressed protein	Y	LOC_Os06g04350.1	expressed protein	Y
LOC_Os06g04350.1	expressed protein	Y	LOC_Os06g04360.1	expressed protein	Y
LOC_Os06g04399.1	hypersensitive-induced reaction protein 4, putative, expressed	Y	LOC_Os06g04460.1	hypersensitive-induced response protein, putative, expressed	Y
LOC_Os06g04690.1	OsFBX184 - F-box domain containing protein, expressed	Y	LOC_Os06g04710.1	expressed protein	Y
LOC_Os06g04830.1	leucine rich repeat protein, putative, expressed	Y	LOC_Os06g04840.1	leucine rich repeat protein, putative, expressed	Y
LOC_Os06g04850.1	homeobox associated leucine zipper, putative, expressed	Y	LOC_Os06g04870.1	homeobox associated leucine zipper, putative, expressed	Y
LOC_Os06g04940.1	early nodulin 93 ENOD93 protein, putative, expressed	Y	LOC_Os06g04950.1	early nodulin 93 ENOD93 protein, putative, expressed	Y
LOC_Os06g04950.1	early nodulin 93 ENOD93 protein, putative, expressed	Y	LOC_Os06g04990.1	early nodulin 93 ENOD93 protein, putative, expressed	Y
LOC_Os06g04990.1	early nodulin 93 ENOD93 protein, putative, expressed	Y	LOC_Os06g05000.1	early nodulin 93 ENOD93 protein, putative, expressed	Y
LOC_Os06g05000.1	early nodulin 93 ENOD93 protein, putative, expressed	Y	LOC_Os06g05010.1	early nodulin 93 ENOD93 protein, putative, expressed	Y
LOC_Os06g05010.1	early nodulin 93 ENOD93 protein, putative, expressed	Y	LOC_Os06g05020.1	early nodulin 93 ENOD93 protein, putative, expressed	Y
LOC_Os06g05209.1	pectate lyase precursor, putative, expressed	Y	LOC_Os06g05260.1	pectate lyase precursor, putative, expressed	Y
LOC_Os06g05260.1	pectate lyase precursor, putative, expressed	Y	LOC_Os06g05272.1	pectate lyase precursor, putative, expressed	Y
LOC_Os06g05284.1	transferase family protein, putative, expressed	Y	LOC_Os06g05300.1	transferase family protein, putative, expressed	Y
LOC_Os06g05310.1	transferase family protein, putative, expressed	Y	LOC_Os06g05320.1	transferase family protein, putative, expressed	Y
LOC_Os06g05420.1	expressed protein	Y	LOC_Os06g05430.1	expressed protein	Y
LOC_Os06g05430.1	expressed protein	Y	LOC_Os06g05440.1	expressed protein	Y
LOC_Os06g05450.1	expressed protein	Y	LOC_Os06g05470.1	expressed protein	Y
LOC_Os06g05550.1	GDSL-like lipase/acylhydrolase, putative, expressed	Y	LOC_Os06g05630.1	GDSL-like lipase/acylhydrolase, putative, expressed	Y
LOC_Os06g05600.1	OsFBDUF31 - F-box and DUF domain containing protein, expressed	Y	LOC_Os06g05610.1	OsFBDUF32 - F-box and DUF domain containing protein, expressed	Y
LOC_Os06g05900.1	methyltransferase, putative, expressed	Y	LOC_Os06g05910.2	methyltransferase domain containing protein, expressed	Y
LOC_Os06g06250.2	GDSL-like lipase/acylhydrolase, putative, expressed	Y	LOC_Os06g06260.1	GDSL-like lipase/acylhydrolase, putative, expressed	Y
LOC_Os06g06260.1	GDSL-like lipase/acylhydrolase, putative, expressed	Y	LOC_Os06g06290.1	GDSL-like lipase/acylhydrolase, putative, expressed	Y
LOC_Os06g06300.1	osFTL3 FT-Like3 homologous to Flowering Locus T gene; contains Pfam profile PF01161: Phosphatidylethanolamine-binding protein, expressed	Y	LOC_Os06g06320.1	osFTL2 FT-Like2 homologous to Flowering Locus T gene; contains Pfam profile PF01161: Phosphatidylethanolamine-binding protein, expressed	Y
LOC_Os06g06380.1	NBS-LRR type disease resistance protein, putative, expressed	Y	LOC_Os06g06390.1	NBS-LRR type disease resistance protein, putative, expressed	Y
LOC_Os06g06390.1	NBS-LRR type disease resistance protein, putative, expressed	Y	LOC_Os06g06400.1	NBS-LRR type disease resistance protein, putative, expressed	Y
LOC_Os06g06460.1	histone H3, putative, expressed	Y	LOC_Os06g06480.1	Core histone H2A/H2B/H3/H4 domain containing protein, putative, expressed	Y
LOC_Os06g06480.1	Core histone H2A/H2B/H3/H4 domain containing protein, putative, expressed	Y	LOC_Os06g06510.1	histone H3, putative, expressed	Y
LOC_Os06g06620.1	expressed protein	Y	LOC_Os06g06700.1	expressed protein	Y
LOC_Os06g06680.1	expressed protein	Y	LOC_Os06g06710.1	expressed protein	Y
LOC_Os06g06850.1	resistance protein LR10, putative, expressed	Y	LOC_Os06g06860.1	MLA1, putative, expressed	Y
LOC_Os06g06920.1	S-locus-like receptor protein kinase, putative, expressed	Y	LOC_Os06g06940.1	S-locus-like receptor protein kinase, putative, expressed	Y
LOC_Os06g06940.1	S-locus-like receptor protein kinase, putative, expressed	Y	LOC_Os06g06960.1	S-locus-like receptor protein kinase, putative, expressed	Y
LOC_Os06g06970.1	AP2 domain containing protein, expressed	Y	LOC_Os06g07030.1	AP2 domain containing protein, expressed	Y
LOC_Os06g07380.1	OsFBX188 - F-box domain containing protein, expressed	Y	LOC_Os06g07430.1	OsFBX189 - F-box domain containing protein, expressed	Y
LOC_Os06g07430.1	OsFBX189 - F-box domain containing protein, expressed	Y	LOC_Os06g07450.1	F-box protein interaction domain containing protein	N
LOC_Os06g07450.1	F-box protein interaction domain containing protein	N	LOC_Os06g07460.1	OsFBX190 - F-box domain containing protein, expressed	Y
LOC_Os06g07640.1	myb-like DNA-binding domain, SHAQKYF class family protein, expressed	Y	LOC_Os06g07650.1	myb-like DNA-binding domain, SHAQKYF class family protein, expressed	Y
LOC_Os06g07650.1	myb-like DNA-binding domain, SHAQKYF class family protein, expressed	Y	LOC_Os06g07660.1	myb-like DNA-binding domain, SHAQKYF class family protein, expressed	Y
LOC_Os06g07700.1	expressed protein	Y	LOC_Os06g07740.1	myb-like DNA-binding domain, SHAQKYF class family protein, expressed	Y
LOC_Os06g07740.1	myb-like DNA-binding domain, SHAQKYF class family protein, expressed	Y	LOC_Os06g07750.1	expressed protein	Y
LOC_Os06g07860.1	cystathionine gamma-synthase, putative, expressed	Y	LOC_Os06g07960.1	cystathionine gamma-synthase, putative, expressed	Y
LOC_Os06g07869.1	cytochrome b-c1 complex subunit 8, putative, expressed	Y	LOC_Os06g07969.1	cytochrome b-c1 complex subunit 8, putative, expressed	Y
LOC_Os06g07905.1	galactosyltransferase family protein, putative, expressed	Y	LOC_Os06g08005.1	galactosyltransferase family protein, putative, expressed	Y
LOC_Os06g07914.1	hydroxylase, putative, expressed	Y	LOC_Os06g08014.1	hydroxylase, putative, expressed	Y
LOC_Os06g07932.1	flavonol synthase/flavanone 3-hydroxylase, putative, expressed	Y	LOC_Os06g07941.1	iron/ascorbate-dependent oxidoreductase, putative, expressed	Y
LOC_Os06g07941.1	iron/ascorbate-dependent oxidoreductase, putative, expressed	Y	LOC_Os06g08023.1	flavonol synthase/flavanone 3-hydroxylase, putative, expressed	Y
LOC_Os06g08023.1	flavonol synthase/flavanone 3-hydroxylase, putative, expressed	Y	LOC_Os06g08032.1	flavonol synthase/flavanone 3-hydroxylase, putative, expressed	Y
LOC_Os06g08032.1	flavonol synthase/flavanone 3-hydroxylase, putative, expressed	Y	LOC_Os06g08041.1	iron/ascorbate-dependent oxidoreductase, putative, expressed	Y
LOC_Os06g08041.1	iron/ascorbate-dependent oxidoreductase, putative, expressed	Y	LOC_Os06g08060.1	leucoanthocyanidin dioxygenase, putative, expressed	Y
LOC_Os06g08200.1	expressed protein	Y	LOC_Os06g08210.1	expressed protein	Y
LOC_Os06g08220.1	expressed protein	Y	LOC_Os06g08230.1	expressed protein	Y
LOC_Os06g08610.1	transferase family protein, putative, expressed	Y	LOC_Os06g08640.1	transferase family protein, putative, expressed	Y
LOC_Os06g08650.1	pentatricopeptide, putative, expressed	Y	LOC_Os06g08660.1	pentatricopeptide, putative, expressed	Y
LOC_Os06g08690.1	leucine-rich repeat receptor protein kinase EXS precursor, putative, expressed	Y	LOC_Os06g08710.1	receptor-like protein kinase precursor, putative, expressed	Y
LOC_Os06g08890.1	glutamate receptor 3.4 precursor, putative, expressed	Y	LOC_Os06g08900.1	glutamate receptor 2.6 precursor, putative, expressed	Y
LOC_Os06g08900.1	glutamate receptor 2.6 precursor, putative, expressed	Y	LOC_Os06g08910.3	glutamate receptor 2.8 precursor, putative, expressed	Y
LOC_Os06g08910.3	glutamate receptor 2.8 precursor, putative, expressed	Y	LOC_Os06g08930.1	glutamate receptor 2.8 precursor, putative, expressed	Y
LOC_Os06g08980.1	expressed protein	Y	LOC_Os06g09010.1	expressed protein	Y
LOC_Os06g09050.1	glutamate receptor precursor, putative, expressed	Y	LOC_Os06g09090.1	glutamate receptor 2.8 precursor, putative, expressed	Y
LOC_Os06g09090.1	glutamate receptor 2.8 precursor, putative, expressed	Y	LOC_Os06g09120.1	glutamate receptor 2.8 precursor, putative, expressed	Y
LOC_Os06g09120.1	glutamate receptor 2.8 precursor, putative, expressed	Y	LOC_Os06g09130.1	glutamate receptor 2.8 precursor, putative, expressed	Y
LOC_Os06g09210.1	cytochrome P450 72A1, putative, expressed	Y	LOC_Os06g09220.1	cytochrome P450 72A1, putative, expressed	Y
LOC_Os06g09679.1	chaperonin, putative, expressed	Y	LOC_Os06g09688.1	chaperonin, putative, expressed	Y
LOC_Os06g09820.1	cupin superfamily protein, putative, expressed	Y	LOC_Os06g09830.1	cupin superfamily protein, putative, expressed	Y
LOC_Os06g10020.1	expressed protein	Y	LOC_Os06g10040.1	expressed protein	Y
LOC_Os06g10030.1	expressed protein	Y	LOC_Os06g10050.1	expressed protein	Y
LOC_Os06g10050.1	expressed protein	Y	LOC_Os06g10070.1	expressed protein	Y
LOC_Os06g10910.1	xyloglucan fucosyltransferase, putative, expressed	Y	LOC_Os06g10970.1	xyloglucan fucosyltransferase, putative, expressed	Y
LOC_Os06g10920.1	xyloglucan fucosyltransferase, putative, expressed	Y	LOC_Os06g10930.1	xyloglucan fucosyltransferase, putative, expressed	Y
LOC_Os06g10930.1	xyloglucan fucosyltransferase, putative, expressed	Y	LOC_Os06g10950.1	xyloglucan fucosyltransferase, putative, expressed	Y
LOC_Os06g11130.1	gibberellin receptor GID1L2, putative, expressed	Y	LOC_Os06g11135.1	gibberellin receptor GID1L2, putative, expressed	Y
LOC_Os06g11180.1	OsPOP12 - Putative Prolyl Oligopeptidase homologue, expressed	Y	LOC_Os06g11190.1	OsPOP13 - Putative Prolyl Oligopeptidase homologue, expressed	Y
LOC_Os06g11200.1	12-oxophytodienoate reductase, putative, expressed	Y	LOC_Os06g11210.1	12-oxophytodienoate reductase, putative, expressed	Y
LOC_Os06g11210.1	12-oxophytodienoate reductase, putative, expressed	Y	LOC_Os06g11240.1	12-oxophytodienoate reductase, putative, expressed	Y
LOC_Os06g11240.1	12-oxophytodienoate reductase, putative, expressed	Y	LOC_Os06g11260.1	12-oxophytodienoate reductase 2, putative, expressed	Y
LOC_Os06g11260.1	12-oxophytodienoate reductase 2, putative, expressed	Y	LOC_Os06g11280.1	12-oxophytodienoate reductase, putative, expressed	Y
LOC_Os06g11280.1	12-oxophytodienoate reductase, putative, expressed	Y	LOC_Os06g11290.1	12-oxophytodienoate reductase, putative, expressed	Y
LOC_Os06g11300.1	CRR4, putative, expressed	Y	LOC_Os06g11304.1	expressed protein	Y
LOC_Os06g11660.1	phosphate-induced protein 1 conserved region domain containing protein, expressed	Y	LOC_Os06g11680.1	phosphate-induced protein 1 conserved region domain containing protein, expressed	Y
LOC_Os06g11680.1	phosphate-induced protein 1 conserved region domain containing protein, expressed	Y	LOC_Os06g11700.1	phosphate-induced protein 1 conserved region domain containing protein, expressed	Y
LOC_Os06g12040.1	mTERF family protein, expressed	Y	LOC_Os06g12050.1	mTERF family protein, expressed	Y
LOC_Os06g12050.1	mTERF family protein, expressed	Y	LOC_Os06g12060.1	mTERF family protein, expressed	Y
LOC_Os06g12060.1	mTERF family protein, expressed	Y	LOC_Os06g12070.1	mTERF family protein, expressed	Y
LOC_Os06g12080.1	mTERF family protein, expressed	Y	LOC_Os06g12100.1	mTERF family protein, expressed	Y
LOC_Os06g12330.1	amino acid transporter, putative, expressed	Y	LOC_Os06g12350.1	amino acid transporter, putative, expressed	Y
LOC_Os06g12800.1	expressed protein	Y	LOC_Os06g12820.1	proteins of unknown function domain containing protein, expressed	Y
LOC_Os06g12840.1	expressed protein	Y	LOC_Os06g12850.1	expressed protein	Y
LOC_Os06g12850.1	expressed protein	Y	LOC_Os06g12860.1	proteins of unknown function domain containing protein, putative, expressed	Y
LOC_Os06g13200.1	proton-dependent oligopeptide transport, putative, expressed	Y	LOC_Os06g13210.1	peptide transporter PTR2, putative, expressed	Y
LOC_Os06g13310.1	SAM dependent carboxyl methyltransferase, putative, expressed	Y	LOC_Os06g13350.1	SAM dependent carboxyl methyltransferase, putative, expressed	Y
LOC_Os06g13350.1	SAM dependent carboxyl methyltransferase, putative, expressed	Y	LOC_Os06g13390.1	SAM dependent carboxyl methyltransferase, putative, expressed	Y
LOC_Os06g13390.1	SAM dependent carboxyl methyltransferase, putative, expressed	Y	LOC_Os06g13470.1	SAM dependent carboxyl methyltransferase, putative, expressed	Y
LOC_Os06g13470.1	SAM dependent carboxyl methyltransferase, putative, expressed	Y	LOC_Os06g13490.1	SAM dependent carboxyl methyltransferase domain containing protein, expressed	Y
LOC_Os06g13490.1	SAM dependent carboxyl methyltransferase domain containing protein, expressed	Y	LOC_Os06g13550.1	SAM dependent carboxyl methyltransferase family protein, putative, expressed	Y
LOC_Os06g13510.1	SAM dependent carboxyl methyltransferase family protein, putative	N	LOC_Os06g13530.1	benzoate carboxyl methyltransferase, putative, expressed	Y
LOC_Os06g13550.1	SAM dependent carboxyl methyltransferase family protein, putative, expressed	Y	LOC_Os06g13560.1	SAM dependent carboxyl methyltransferase, putative, expressed	Y
LOC_Os06g13910.1	expressed protein	Y	LOC_Os06g13940.1	expressed protein	Y
LOC_Os06g13960.1	OsFBX194 - F-box domain containing protein, expressed	Y	LOC_Os06g13990.1	OsFBX195 - F-box domain containing protein, expressed	Y
LOC_Os06g14324.1	caleosin related protein, putative, expressed	Y	LOC_Os06g14350.1	caleosin related protein, putative, expressed	Y
LOC_Os06g14390.1	1-aminocyclopropane-1-carboxylate oxidase homolog 4, putative, expressed	Y	LOC_Os06g14400.1	1-aminocyclopropane-1-carboxylate oxidase homolog 4, putative, expressed	Y
LOC_Os06g14640.1	zinc finger, C3HC4 type domain containing protein, expressed	Y	LOC_Os06g14650.1	zinc finger, C3HC4 type domain containing protein, expressed	Y
LOC_Os06g15170.1	3-ketoacyl-CoA synthase, putative, expressed	Y	LOC_Os06g15250.1	3-ketoacyl-CoA synthase, putative, expressed	Y
LOC_Os06g15380.1	acylphosphatase, putative, expressed	Y	LOC_Os06g15390.1	acylphosphatase, putative, expressed	Y
LOC_Os06g15550.1	ubiquitin carboxyl-terminal hydrolase, family 1, putative, expressed	Y	LOC_Os06g15580.1	hypothetical protein	N
LOC_Os06g15730.1	expressed protein	Y	LOC_Os06g15750.1	NB-ARC domain containing protein, expressed	Y
LOC_Os06g16150.1	expressed protein	Y	LOC_Os06g16160.1	expressed protein	Y
LOC_Os06g16160.1	expressed protein	Y	LOC_Os06g16170.1	expressed protein	Y
LOC_Os06g16170.1	expressed protein	Y	LOC_Os06g16200.1	proteins of unknown function domain containing protein, expressed	Y
LOC_Os06g16200.1	proteins of unknown function domain containing protein, expressed	Y	LOC_Os06g16240.1	expressed protein	Y
LOC_Os06g16950.1	expressed protein	Y	LOC_Os06g16960.1	O-methyltransferase, putative, expressed	Y
LOC_Os06g17020.1	anthocyanin 3-O-beta-glucosyltransferase, putative, expressed	Y	LOC_Os06g17090.1	UDP-glycosyltransferase, putative, expressed	Y
LOC_Os06g17090.1	UDP-glycosyltransferase, putative, expressed	Y	LOC_Os06g17110.1	glycosyltransferase, putative, expressed	Y
LOC_Os06g17110.1	glycosyltransferase, putative, expressed	Y	LOC_Os06g17120.1	UDP-glucoronosyl and UDP-glucosyl transferase domain containing protein, expressed	Y
LOC_Os06g17120.1	UDP-glucoronosyl and UDP-glucosyl transferase domain containing protein, expressed	Y	LOC_Os06g17140.1	UDP-glucoronosyl and UDP-glucosyl transferase domain containing protein, expressed	Y
LOC_Os06g17140.1	UDP-glucoronosyl and UDP-glucosyl transferase domain containing protein, expressed	Y	LOC_Os06g17220.1	UDP-glycosyltransferase, putative, expressed	Y
LOC_Os06g17220.1	UDP-glycosyltransferase, putative, expressed	Y	LOC_Os06g17250.1	anthocyanidin 3-O-glucosyltransferase, putative, expressed	Y
LOC_Os06g17570.1	embryogenesis transmembrane protein, putative, expressed	Y	LOC_Os06g17580.1	expressed protein	Y
LOC_Os06g17580.1	expressed protein	Y	LOC_Os06g17600.1	cadmium tolerance factor, putative, expressed	Y
LOC_Os06g17880.1	NBS-LRR disease resistance protein, putative, expressed	Y	LOC_Os06g17900.1	disease resistance protein RPM1, putative, expressed	Y
LOC_Os06g17900.1	disease resistance protein RPM1, putative, expressed	Y	LOC_Os06g17920.1	NBS-LRR disease resistance protein, putative, expressed	Y
LOC_Os06g17910.1	NBS-LRR disease resistance protein, putative, expressed	Y	LOC_Os06g17950.1	NBS-LRR disease resistance protein, putative, expressed	Y
LOC_Os06g17920.1	NBS-LRR disease resistance protein, putative, expressed	Y	LOC_Os06g17930.1	NBS-LRR disease resistance protein, putative, expressed	Y
LOC_Os06g17930.1	NBS-LRR disease resistance protein, putative, expressed	Y	LOC_Os06g17970.1	NBS-LRR disease resistance protein, putative, expressed	Y
LOC_Os06g18140.1	UDP-glucoronosyl and UDP-glucosyl transferase domain containing protein, expressed	Y	LOC_Os06g18670.1	anthocyanidin 3-O-glucosyltransferase, putative, expressed	Y
LOC_Os06g18850.1	cadmium tolerance factor, putative, expressed	Y	LOC_Os06g18930.1	cadmium tolerance factor, putative, expressed	Y
LOC_Os06g18880.1	cadmium tolerance factor, putative, expressed	Y	LOC_Os06g18900.1	cadmium tolerance factor, putative, expressed	Y
LOC_Os06g18960.1	embryogenesis transmembrane protein, putative, expressed	Y	LOC_Os06g19010.1	cadmium tolerance factor, putative, expressed	Y
LOC_Os06g19010.1	cadmium tolerance factor, putative, expressed	Y	LOC_Os06g19050.1	embryogenesis transmembrane protein, putative, expressed	Y
LOC_Os06g19050.1	embryogenesis transmembrane protein, putative, expressed	Y	LOC_Os06g19110.1	cadmium tolerance factor, putative, expressed	Y
LOC_Os06g19110.1	cadmium tolerance factor, putative, expressed	Y	LOC_Os06g19130.1	cadmium tolerance factor, putative, expressed	Y
LOC_Os06g19130.1	cadmium tolerance factor, putative, expressed	Y	LOC_Os06g19170.1	cadmium tolerance factor, putative, expressed	Y
LOC_Os06g19170.1	cadmium tolerance factor, putative, expressed	Y	LOC_Os06g19210.1	cadmium tolerance factor, putative, expressed	Y
LOC_Os06g19210.1	cadmium tolerance factor, putative, expressed	Y	LOC_Os06g19260.1	cadmium tolerance factor, putative, expressed	Y
LOC_Os06g19260.1	cadmium tolerance factor, putative, expressed	Y	LOC_Os06g19300.1	cadmium tolerance factor, putative, expressed	Y
LOC_Os06g20110.1	expressed protein	Y	LOC_Os06g20120.1	CND41, chloroplast nucleoid DNA binding protein, putative, expressed	Y
LOC_Os06g20470.1	expressed protein	Y	LOC_Os06g20530.1	expressed protein	Y
LOC_Os06g20770.1	SAM dependent carboxyl methyltransferase, putative, expressed	Y	LOC_Os06g20790.1	SAM dependent carboxyl methyltransferase, putative, expressed	Y
LOC_Os06g20920.1	SAM dependent carboxyl methyltransferase, putative, expressed	Y	LOC_Os06g20960.1	SAM dependent carboxyl methyltransferase, putative, expressed	Y
LOC_Os06g20960.1	SAM dependent carboxyl methyltransferase, putative, expressed	Y	LOC_Os06g21020.1	methyltransferase, putative, expressed	Y
LOC_Os06g21210.1	glycine rich protein family protein, putative, expressed	Y	LOC_Os06g21250.1	glycine rich protein family protein, putative, expressed	Y
LOC_Os06g21220.1	glycine rich protein family protein, putative, expressed	Y	LOC_Os06g21230.1	glycine rich protein family protein, putative, expressed	Y
LOC_Os06g21230.1	glycine rich protein family protein, putative, expressed	Y	LOC_Os06g21240.1	glycine rich protein family protein, putative, expressed	Y
LOC_Os06g21240.1	glycine rich protein family protein, putative, expressed	Y	LOC_Os06g21310.1	glycine-rich cell wall structural protein precursor, putative, expressed	Y
LOC_Os06g21720.1	methyltransferase, putative, expressed	Y	LOC_Os06g21760.1	jasmonate O-methyltransferase, putative, expressed	Y
LOC_Os06g21760.1	jasmonate O-methyltransferase, putative, expressed	Y	LOC_Os06g21820.1	jasmonate O-methyltransferase, putative, expressed	Y
LOC_Os06g21770.1	hypothetical protein	N	LOC_Os06g21810.1	hypothetical protein	N
LOC_Os06g21820.1	jasmonate O-methyltransferase, putative, expressed	Y	LOC_Os06g21830.1	methyltransferase, putative, expressed	Y
LOC_Os06g22925.1	expressed protein	Y	LOC_Os06g22880.1	DEFL8 - Defensin and Defensin-like DEFL family	N
LOC_Os06g23114.1	copper methylamine oxidase precursor, putative, expressed	Y	LOC_Os06g23140.1	copper methylamine oxidase precursor, putative, expressed	Y
LOC_Os06g23760.1	acyl-CoA oxidase, putative, expressed	Y	LOC_Os06g23780.1	glutaryl-CoA dehydrogenase, mitochondrial precursor, putative, expressed	Y
LOC_Os06g23780.1	glutaryl-CoA dehydrogenase, mitochondrial precursor, putative, expressed	Y	LOC_Os06g23870.2	acyl-CoA dehydrogenase domain protein, putative, expressed	Y
LOC_Os06g24540.1	expressed protein	Y	LOC_Os06g24610.1	hypothetical protein	N
LOC_Os06g29080.1	expressed protein	Y	LOC_Os06g29100.1	expressed protein	Y
LOC_Os06g29180.1	erythronate-4-phosphate dehydrogenase domain containing protein, expressed	Y	LOC_Os06g29220.1	erythronate-4-phosphate dehydrogenase domain containing protein, expressed	Y
LOC_Os06g29700.1	OsFBD11 - F-box and FBD domain containing protein, expressed	Y	LOC_Os06g29710.1	OsFBD12 - F-box and FBD domain containing protein, expressed	Y
LOC_Os06g29844.1	MATE efflux family protein, putative, expressed	Y	LOC_Os06g29900.1	integral membrane protein, putative, expressed	Y
LOC_Os06g29900.1	integral membrane protein, putative, expressed	Y	LOC_Os06g29950.1	MATE domain containing protein, expressed	Y
LOC_Os06g29950.1	MATE domain containing protein, expressed	Y	LOC_Os06g29994.1	MATE efflux family protein, putative, expressed	Y
LOC_Os06g30770.1	CAF1 family ribonuclease containing protein, putative, expressed	Y	LOC_Os06g30790.1	CAF1 family ribonuclease containing protein, putative, expressed	Y
LOC_Os06g32150.1	DUF1777 domain containing protein, putative, expressed	Y	LOC_Os06g32350.1	THION12 - Plant thionin family protein precursor	N
LOC_Os06g32350.1	THION12 - Plant thionin family protein precursor	N	LOC_Os06g32355.1	conserved hypothetical protein	N
LOC_Os06g32720.1	zinc finger C-x8-C-x5-C-x3-H type family protein, expressed	Y	LOC_Os06g32730.1	eukaryotic initiation factor iso-4F subunit p82-34, putative, expressed	Y
LOC_Os06g32960.1	peroxidase precursor, putative, expressed	Y	LOC_Os06g32980.1	peroxidase precursor, putative, expressed	Y
LOC_Os06g32980.1	peroxidase precursor, putative, expressed	Y	LOC_Os06g32990.1	peroxidase precursor, putative, expressed	Y
LOC_Os06g32990.1	peroxidase precursor, putative, expressed	Y	LOC_Os06g33080.1	peroxidase precursor, putative, expressed	Y
LOC_Os06g33080.1	peroxidase precursor, putative, expressed	Y	LOC_Os06g33090.1	peroxidase precursor, putative, expressed	Y
LOC_Os06g33090.1	peroxidase precursor, putative, expressed	Y	LOC_Os06g33100.1	peroxidase precursor, putative, expressed	Y
LOC_Os06g33480.1	CAPIP1, putative, expressed	Y	LOC_Os06g33490.1	CAPIP1, putative, expressed	Y
LOC_Os06g33530.1	protein phosphatase 2C, putative, expressed	Y	LOC_Os06g33549.1	protein phosphatase 2C, putative, expressed	Y
LOC_Os06g33570.1	cyclic nucleotide-gated ion channel 1, putative, expressed	Y	LOC_Os06g33600.1	cyclic nucleotide-gated ion channel 1, putative, expressed	Y
LOC_Os06g33600.1	cyclic nucleotide-gated ion channel 1, putative, expressed	Y	LOC_Os06g33610.1	cyclic nucleotide-gated ion channel 1, putative, expressed	Y
LOC_Os06g33640.1	CAPIP1, putative, expressed	Y	LOC_Os06g33690.1	CAPIP1, putative, expressed	Y
LOC_Os06g34070.1	GDSL-like lipase/acylhydrolase, putative, expressed	Y	LOC_Os06g34120.1	GDSL-like lipase/acylhydrolase, putative, expressed	Y
LOC_Os06g34360.1	zinc finger, C3HC4 type domain containing protein, expressed	Y	LOC_Os06g34390.1	zinc finger, C3HC4 type domain containing protein, expressed	Y
LOC_Os06g34390.1	zinc finger, C3HC4 type domain containing protein, expressed	Y	LOC_Os06g34400.1	zinc finger, C3HC4 type domain containing protein, expressed	Y
LOC_Os06g34400.1	zinc finger, C3HC4 type domain containing protein, expressed	Y	LOC_Os06g34450.1	zinc finger, C3HC4 type domain containing protein, expressed	Y
LOC_Os06g34450.1	zinc finger, C3HC4 type domain containing protein, expressed	Y	LOC_Os06g34470.1	zinc finger, C3HC4 type domain containing protein, expressed	Y
LOC_Os06g34530.1	zinc finger, C3HC4 type domain containing protein, expressed	Y	LOC_Os06g34560.1	zinc finger, C3HC4 type domain containing protein, expressed	Y
LOC_Os06g34560.1	zinc finger, C3HC4 type domain containing protein, expressed	Y	LOC_Os06g34650.1	zinc finger, C3HC4 type domain containing protein, expressed	Y
LOC_Os06g34620.1	Zinc finger, C3HC4 type domain containing protein, expressed	Y	LOC_Os06g34640.1	zinc finger, C3HC4 type domain containing protein, expressed	Y
LOC_Os06g34860.1	Zinc finger, C3HC4 type domain containing protein, expressed	Y	LOC_Os06g34870.1	Zinc finger, C3HC4 type domain containing protein, expressed	Y
LOC_Os06g35080.1	F-box domain containing protein, expressed	Y	LOC_Os06g35090.1	expressed protein	Y
LOC_Os06g35300.1	polygalacturonase, putative, expressed	Y	LOC_Os06g35320.1	polygalacturonase, putative, expressed	Y
LOC_Os06g35480.1	peroxidase precursor, putative, expressed	Y	LOC_Os06g35490.1	peroxidase precursor, putative, expressed	Y
LOC_Os06g35490.1	peroxidase precursor, putative, expressed	Y	LOC_Os06g35520.1	peroxidase precursor, putative, expressed	Y
LOC_Os06g35560.1	reticuline oxidase-like protein precursor, putative, expressed	Y	LOC_Os06g35630.1	reticuline oxidase-like protein precursor, putative, expressed	Y
LOC_Os06g35590.1	reticuline oxidase-like protein precursor, putative, expressed	Y	LOC_Os06g35650.1	reticuline oxidase-like protein precursor, putative, expressed	Y
LOC_Os06g35650.1	reticuline oxidase-like protein precursor, putative, expressed	Y	LOC_Os06g35660.1	reticuline oxidase-like protein precursor, putative, expressed	Y
LOC_Os06g36180.1	amino acid transporter, putative, expressed	Y	LOC_Os06g36210.1	amino acid transporter, putative, expressed	Y
LOC_Os06g36270.3	receptor-like protein kinase 5 precursor, putative, expressed	Y	LOC_Os06g36310.1	receptor-like protein kinase 5 precursor, putative, expressed	Y
LOC_Os06g36820.1	cysteine synthase, putative, expressed	Y	LOC_Os06g36840.1	cysteine synthase, putative, expressed	Y
LOC_Os06g37080.1	L-ascorbate oxidase precursor, putative, expressed	Y	LOC_Os06g37150.1	L-ascorbate oxidase precursor, putative, expressed	Y
LOC_Os06g37224.1	cytochrome P450, putative, expressed	Y	LOC_Os06g37300.1	cytochrome P450, putative, expressed	Y
LOC_Os06g37300.1	cytochrome P450, putative, expressed	Y	LOC_Os06g37330.1	cytochrome P450, putative, expressed	Y
LOC_Os06g37330.1	cytochrome P450, putative, expressed	Y	LOC_Os06g37364.1	cytochrome P450, putative, expressed	Y
LOC_Os06g37670.1	S-locus-like receptor protein kinase, putative, expressed	Y	LOC_Os06g37690.1	S-locus-like receptor protein kinase, putative, expressed	Y
LOC_Os06g37690.1	S-locus-like receptor protein kinase, putative, expressed	Y	LOC_Os06g37750.1	S-locus-like receptor protein kinase, putative, expressed	Y
LOC_Os06g37700.1	expressed protein	Y	LOC_Os06g37710.1	hypothetical protein	N
LOC_Os06g37710.1	hypothetical protein	N	LOC_Os06g37740.1	expressed protein	Y
LOC_Os06g38460.1	expressed protein	Y	LOC_Os06g38470.1	histone deacetylase 19, putative, expressed	Y
LOC_Os06g38510.2	pectate lyase precursor, putative, expressed	Y	LOC_Os06g38520.1	pectate lyase family protein, expressed	Y
LOC_Os06g38590.1	receptor-like protein kinase precursor, putative, expressed	Y	LOC_Os06g38640.1	receptor-like protein kinase precursor, putative, expressed	Y
LOC_Os06g38640.1	receptor-like protein kinase precursor, putative, expressed	Y	LOC_Os06g38650.1	receptor-like protein kinase precursor, putative, expressed	Y
LOC_Os06g38650.1	receptor-like protein kinase precursor, putative, expressed	Y	LOC_Os06g38670.1	receptor-like protein kinase precursor, putative, expressed	Y
LOC_Os06g38670.1	receptor-like protein kinase precursor, putative, expressed	Y	LOC_Os06g38730.1	receptor-like protein kinase precursor, putative, expressed	Y
LOC_Os06g38710.1	expressed protein	Y	LOC_Os06g38750.1	proline-rich family protein, putative, expressed	Y
LOC_Os06g38730.1	receptor-like protein kinase precursor, putative, expressed	Y	LOC_Os06g38780.1	receptor-like protein kinase 2 precursor, putative, expressed	Y
LOC_Os06g38780.1	receptor-like protein kinase 2 precursor, putative, expressed	Y	LOC_Os06g38830.1	receptor-like protein kinase precursor, putative, expressed	Y
LOC_Os06g38830.1	receptor-like protein kinase precursor, putative, expressed	Y	LOC_Os06g38930.1	leucine-rich repeat receptor protein kinase EXS precursor, putative, expressed	Y
LOC_Os06g38850.1	expressed protein	Y	LOC_Os06g38880.1	hypothetical protein	N
LOC_Os06g39070.1	UDP-glucoronosyl and UDP-glucosyl transferase, putative, expressed	Y	LOC_Os06g39080.1	UDP-glucoronosyl and UDP-glucosyl transferase domain containing protein, expressed	Y
LOC_Os06g39390.1	transferase family protein, putative, expressed	Y	LOC_Os06g39470.1	transferase family protein, putative, expressed	Y
LOC_Os06g40170.1	phospholipase D, putative, expressed	Y	LOC_Os06g40180.1	phospholipase D, putative, expressed	Y
LOC_Os06g40180.1	phospholipase D, putative, expressed	Y	LOC_Os06g40190.1	phospholipase D, putative, expressed	Y
LOC_Os06g41020.1	DUF1680 domain containing protein, putative, expressed	Y	LOC_Os06g41030.1	DUF1680 domain containing protein, putative, expressed	Y
LOC_Os06g41500.1	D-mannose binding lectin family protein, expressed	Y	LOC_Os06g41510.1	D-mannose binding lectin family protein, expressed	Y
LOC_Os06g41510.1	D-mannose binding lectin family protein, expressed	Y	LOC_Os06g41560.1	receptor-like protein kinase, putative, expressed	Y
LOC_Os06g41640.1	CC-NBS-LRR protein, putative, expressed	Y	LOC_Os06g41660.1	CC-NBS-LRR protein, putative, expressed	Y
LOC_Os06g41660.1	CC-NBS-LRR protein, putative, expressed	Y	LOC_Os06g41670.1	CC-NBS-LRR protein, putative, expressed	Y
LOC_Os06g41800.1	dihydroflavonol-4-reductase, putative, expressed	Y	LOC_Os06g41840.1	reductase, putative, expressed	Y
LOC_Os06g41820.1	SMP-30/Gluconolaconase/LRE-like region containing protein, expressed	Y	LOC_Os06g41830.1	SMP-30/Gluconolaconase/LRE-like region containing protein, expressed	Y
LOC_Os06g42140.1	bZIP transcription factor, putative, expressed	Y	LOC_Os06g42150.1	expressed protein	Y
LOC_Os06g42910.1	expressed protein	Y	LOC_Os06g42920.1	hypothetical protein	N
LOC_Os06g43304.1	cytochrome P450, putative, expressed	Y	LOC_Os06g43320.1	cytochrome P450, putative, expressed	Y
LOC_Os06g43320.1	cytochrome P450, putative, expressed	Y	LOC_Os06g43350.1	cytochrome P450, putative, expressed	Y
LOC_Os06g43350.1	cytochrome P450, putative, expressed	Y	LOC_Os06g43370.1	cytochrome P450, putative, expressed	Y
LOC_Os06g43370.1	cytochrome P450, putative, expressed	Y	LOC_Os06g43384.1	cytochrome P450, putative, expressed	Y
LOC_Os06g43384.1	cytochrome P450, putative, expressed	Y	LOC_Os06g43410.1	cytochrome P450, putative, expressed	Y
LOC_Os06g43410.1	cytochrome P450, putative, expressed	Y	LOC_Os06g43420.1	cytochrome P450, putative, expressed	Y
LOC_Os06g43420.1	cytochrome P450, putative, expressed	Y	LOC_Os06g43430.1	cytochrome P450, putative, expressed	Y
LOC_Os06g43430.1	cytochrome P450, putative, expressed	Y	LOC_Os06g43440.1	cytochrome P450, putative, expressed	Y
LOC_Os06g43440.1	cytochrome P450, putative, expressed	Y	LOC_Os06g43480.1	cytochrome P450, putative, expressed	Y
LOC_Os06g44260.1	synthase, putative, expressed	Y	LOC_Os06g44270.1	synthase, putative, expressed	Y
LOC_Os06g44750.1	AP2 domain containing protein, expressed	Y	LOC_Os06g44770.1	expressed protein	Y
LOC_Os06g44790.1	expressed protein	Y	LOC_Os06g44840.1	prenyltransferase, putative, expressed	Y
LOC_Os06g45150.1	pollen allergen, putative, expressed	Y	LOC_Os06g45160.1	pollen allergen, putative, expressed	Y
LOC_Os06g45160.1	pollen allergen, putative, expressed	Y	LOC_Os06g45180.1	pollen allergen, putative, expressed	Y
LOC_Os06g45180.1	pollen allergen, putative, expressed	Y	LOC_Os06g45190.1	pollen allergen, putative, expressed	Y
LOC_Os06g45190.1	pollen allergen, putative, expressed	Y	LOC_Os06g45200.1	group 3 pollen allergen, putative, expressed	Y
LOC_Os06g45200.1	group 3 pollen allergen, putative, expressed	Y	LOC_Os06g45210.1	pollen allergen, putative, expressed	Y
LOC_Os06g45210.1	pollen allergen, putative, expressed	Y	LOC_Os06g45230.1	pollen allergen, putative, expressed	Y
LOC_Os06g45230.1	pollen allergen, putative, expressed	Y	LOC_Os06g45290.1	pollen allergen, putative, expressed	Y
LOC_Os06g45410.1	MYB family transcription factor, putative, expressed	Y	LOC_Os06g45420.1	expressed protein	Y
LOC_Os06g45900.1	peptidyl-prolyl cis-trans isomerase-like 4, putative, expressed	Y	LOC_Os06g45910.1	peptidyl-prolyl cis-trans isomerase-like 4, putative, expressed	Y
LOC_Os06g46284.2	glycosyl hydrolase, family 31, putative, expressed	Y	LOC_Os06g46340.1	glycosyl hydrolase, family 31, putative, expressed	Y
LOC_Os06g46780.1	LTPL61 - Protease inhibitor/seed storage/LTP family protein precursor, putative, expressed	Y	LOC_Os06g46870.1	LTPL62 - Protease inhibitor/seed storage/LTP family protein precursor, putative, expressed	Y
LOC_Os06g47270.1	zinc finger, C3HC4 type domain containing protein, expressed	Y	LOC_Os06g47280.1	expressed protein	Y
LOC_Os06g47360.1	beta-expansin precursor, putative, expressed	Y	LOC_Os06g47390.1	conserved hypothetical protein	N
LOC_Os06g47550.1	cadmium/zinc-transporting ATPase, putative, expressed	Y	LOC_Os06g47560.1	expressed protein	Y
LOC_Os06g47650.1	phytosulfokine receptor precursor, putative, expressed	Y	LOC_Os06g47760.1	phytosulfokine receptor precursor, putative, expressed	Y
LOC_Os06g47670.1	hypothetical protein	N	LOC_Os06g47680.1	OsFBX205 - F-box domain containing protein, expressed	Y
LOC_Os06g47700.1	serine/threonine-protein kinase BRI1-like 2 precursor, putative, expressed	Y	LOC_Os06g47720.1	serine/threonine-protein kinase BRI1-like 2 precursor, putative, expressed	Y
LOC_Os06g47720.1	serine/threonine-protein kinase BRI1-like 2 precursor, putative, expressed	Y	LOC_Os06g47740.1	phytosulfokine receptor precursor, putative, expressed	Y
LOC_Os06g47740.1	phytosulfokine receptor precursor, putative, expressed	Y	LOC_Os06g47750.1	phytosulfokine receptor precursor, putative, expressed	Y
LOC_Os06g48000.1	peroxidase precursor, putative, expressed	Y	LOC_Os06g48010.1	peroxidase precursor, putative, expressed	Y
LOC_Os06g48010.1	peroxidase precursor, putative, expressed	Y	LOC_Os06g48020.1	peroxidase precursor, putative, expressed	Y
LOC_Os06g48040.1	zinc finger, C3HC4 type domain containing protein, expressed	Y	LOC_Os06g48065.1	Zinc finger, C3HC4 type domain containing protein, expressed	Y
LOC_Os06g48160.1	glycosyl hydrolases family 16, putative, expressed	Y	LOC_Os06g48170.1	glycosyl hydrolases family 16, putative, expressed	Y
LOC_Os06g48170.1	glycosyl hydrolases family 16, putative, expressed	Y	LOC_Os06g48180.1	glycosyl hydrolases family 16, putative, expressed	Y
LOC_Os06g48180.1	glycosyl hydrolases family 16, putative, expressed	Y	LOC_Os06g48200.1	glycosyl hydrolases family 16, putative, expressed	Y
LOC_Os06g48550.1	expressed protein	Y	LOC_Os06g48560.1	transferase family protein, putative, expressed	Y
LOC_Os06g48665.1	expressed protein	Y	LOC_Os06g48690.1	DEFL12 - Defensin and Defensin-like DEFL family, expressed	Y
LOC_Os06g49220.1	peptide transporter, putative, expressed	Y	LOC_Os06g49240.1	PTR-like peptide transporter, putatuve, expressed	Y
LOC_Os06g49240.1	PTR-like peptide transporter, putatuve, expressed	Y	LOC_Os06g49250.1	peptide transporter PTR2, putative, expressed	Y
LOC_Os06g49360.1	NBS-LRR disease resistance protein, putative, expressed	Y	LOC_Os06g49380.5	NBS-LRR disease resistance protein, putative, expressed	Y
LOC_Os06g49470.1	peptidyl-prolyl cis-trans isomerase, putative, expressed	Y	LOC_Os06g49480.1	peptidyl-prolyl cis-trans isomerase, putative, expressed	Y
LOC_Os06g49590.1	hypothetical protein	N	LOC_Os06g49610.1	hypothetical protein	N
LOC_Os06g50430.1	expressed protein	Y	LOC_Os06g50440.1	expressed protein	Y
LOC_Os06g50440.1	expressed protein	Y	LOC_Os06g50490.1	expressed protein	Y
LOC_Os06g50490.1	expressed protein	Y	LOC_Os06g50539.1	expressed protein	Y
LOC_Os06g50499.1	expressed protein	Y	LOC_Os06g50530.1	expressed protein	Y
LOC_Os06g50510.1	START domain containing protein, expressed	Y	LOC_Os06g50560.1	START domain containing protein, expressed	Y
LOC_Os06g50499.1	expressed protein	Y	LOC_Os06g50530.1	expressed protein	Y
LOC_Os06g50539.1	expressed protein	Y	LOC_Os06g50580.1	expressed protein	Y
LOC_Os06g50580.1	expressed protein	Y	LOC_Os06g50670.1	expressed protein	Y
LOC_Os06g50679.1	expressed protein	Y	LOC_Os06g50724.1	START domain containing protein, expressed	Y
LOC_Os06g50742.1	expressed protein	Y	LOC_Os06g50789.1	expressed protein	Y
LOC_Os06g50789.1	expressed protein	Y	LOC_Os06g50818.1	expressed protein	Y
LOC_Os06g50940.1	GDSL-like lipase/acylhydrolase, putative, expressed	Y	LOC_Os06g50950.1	GDSL-like lipase/acylhydrolase, putative, expressed	Y
LOC_Os06g50980.1	expressed protein	Y	LOC_Os06g51010.1	expressed protein	Y
LOC_Os06g50990.1	expressed protein	Y	LOC_Os06g51000.1	carrier, putative, expressed	Y
LOC_Os06g51050.1	CHIT7 - Chitinase family protein precursor, expressed	Y	LOC_Os06g51060.1	CHIT8 - Chitinase family protein precursor, expressed	Y
LOC_Os06g51190.1	lysine ketoglutarate reductase trans-splicing related 1, putative, expressed	Y	LOC_Os06g51200.1	lysine ketoglutarate reductase trans-splicing related 1, putative, expressed	Y
LOC_Os07g01370.1	peroxidase precursor, putative, expressed	Y	LOC_Os07g01380.1	peroxidase precursor, putative, expressed	Y
LOC_Os07g01380.1	peroxidase precursor, putative, expressed	Y	LOC_Os07g01400.1	peroxidase precursor, putative, expressed	Y
LOC_Os07g01400.1	peroxidase precursor, putative, expressed	Y	LOC_Os07g01420.1	peroxidase precursor, putative, expressed	Y
LOC_Os07g01600.1	dirigent, putative, expressed	Y	LOC_Os07g01620.1	dirigent, putative, expressed	Y
LOC_Os07g01620.1	dirigent, putative, expressed	Y	LOC_Os07g01660.1	dirigent, putative, expressed	Y
LOC_Os07g01660.1	dirigent, putative, expressed	Y	LOC_Os07g01680.1	dirigent, putative, expressed	Y
LOC_Os07g01770.1	expressed protein	Y	LOC_Os07g01780.1	GTPase activating protein, putative, expressed	Y
LOC_Os07g01900.1	expressed protein	Y	LOC_Os07g01990.1	expressed protein	Y
LOC_Os07g01910.1	expressed protein	Y	LOC_Os07g02030.1	thiamine pyrophosphate enzyme, N-terminal TPP binding domain containing protein, expressed	Y
LOC_Os07g02100.2	flavin-containing monooxygenase family protein, putative, expressed	Y	LOC_Os07g02120.1	flavin-containing monooxygenase family protein, putative, expressed	Y
LOC_Os07g02120.1	flavin-containing monooxygenase family protein, putative, expressed	Y	LOC_Os07g02130.1	flavin-containing monooxygenase family protein, putative, expressed	Y
LOC_Os07g02130.1	flavin-containing monooxygenase family protein, putative, expressed	Y	LOC_Os07g02140.1	flavin-containing monooxygenase family protein, putative, expressed	Y
LOC_Os07g02150.1	3-5 exonuclease domain-containing protein, putative, expressed	Y	LOC_Os07g02170.1	3-5 exonuclease domain-containing protein, putative, expressed	Y
LOC_Os07g02360.1	expressed protein	Y	LOC_Os07g02390.1	hypothetical protein	N
LOC_Os07g02480.1	expressed protein	Y	LOC_Os07g02520.1	expressed protein	Y
LOC_Os07g02530.1	hypothetical protein	N	LOC_Os07g02560.1	NB-ARC domain containing protein, expressed	Y
LOC_Os07g02590.1	expressed protein	Y	LOC_Os07g02610.1	expressed protein	Y
LOC_Os07g02630.1	expressed protein	Y	LOC_Os07g02660.1	expressed protein	Y
LOC_Os07g02690.1	DUF538 domain containing protein, putative, expressed	Y	LOC_Os07g02700.1	DUF538 domain containing protein, putative, expressed	Y
LOC_Os07g02760.1	OsFBD13 - F-box and FBD domain containing protein, expressed	Y	LOC_Os07g02770.1	OsFBL32 - F-box domain and LRR containing protein, expressed	Y
LOC_Os07g02850.1	DUF538 domain containing protein, putative, expressed	Y	LOC_Os07g02870.1	DUF538 domain containing protein, putative, expressed	Y
LOC_Os07g02870.1	DUF538 domain containing protein, putative, expressed	Y	LOC_Os07g02880.1	DUF538 domain containing protein, putative, expressed	Y
LOC_Os07g02880.1	DUF538 domain containing protein, putative, expressed	Y	LOC_Os07g02900.1	DUF538 domain containing protein, putative, expressed	Y
LOC_Os07g02890.1	OsFBX209 - F-box domain containing protein, expressed	Y	LOC_Os07g02910.1	OsFBL33 - F-box domain and LRR containing protein, expressed	Y
LOC_Os07g02900.1	DUF538 domain containing protein, putative, expressed	Y	LOC_Os07g02920.1	DUF538 domain containing protein, putative, expressed	Y
LOC_Os07g02910.1	OsFBL33 - F-box domain and LRR containing protein, expressed	Y	LOC_Os07g02930.1	OsFBX210 - F-box domain containing protein, expressed	Y
LOC_Os07g02920.1	DUF538 domain containing protein, putative, expressed	Y	LOC_Os07g02940.1	DUF538 domain containing protein, putative, expressed	Y
LOC_Os07g02970.1	expressed protein	Y	LOC_Os07g02980.1	expressed protein	Y
LOC_Os07g02980.1	expressed protein	Y	LOC_Os07g02990.1	expressed protein	Y
LOC_Os07g02990.1	expressed protein	Y	LOC_Os07g03040.1	expressed protein	Y
LOC_Os07g03020.1	expressed protein	Y	LOC_Os07g03030.1	expressed protein	Y
LOC_Os07g03040.1	expressed protein	Y	LOC_Os07g03050.1	expressed protein	Y
LOC_Os07g03050.1	expressed protein	Y	LOC_Os07g03060.1	expressed protein	Y
LOC_Os07g03090.1	OsFBX211 - F-box domain containing protein, expressed	Y	LOC_Os07g03100.1	OsFBX212 - F-box domain containing protein, expressed	Y
LOC_Os07g03100.1	OsFBX212 - F-box domain containing protein, expressed	Y	LOC_Os07g03110.1	OsFBX213 - F-box domain containing protein, expressed	Y
LOC_Os07g03279.1	SCP-like extracellular protein, expressed	Y	LOC_Os07g03368.1	SCP-like extracellular protein, expressed	Y
LOC_Os07g03368.1	SCP-like extracellular protein, expressed	Y	LOC_Os07g03458.1	SCP-like extracellular protein, expressed	Y
LOC_Os07g03499.1	SCP-like extracellular protein, expressed	Y	LOC_Os07g03580.1	SCP-like extracellular protein, expressed	Y
LOC_Os07g03580.1	SCP-like extracellular protein, expressed	Y	LOC_Os07g03600.1	SCP-like extracellular protein, expressed	Y
LOC_Os07g03610.1	SCP-like extracellular protein, expressed	Y	LOC_Os07g03620.1	SCP-like extracellular protein, expressed	Y
LOC_Os07g03680.1	SCP-like extracellular protein, expressed	Y	LOC_Os07g03690.1	SCP-like extracellular protein, expressed	Y
LOC_Os07g03690.1	SCP-like extracellular protein, expressed	Y	LOC_Os07g03710.1	SCP-like extracellular protein, expressed	Y
LOC_Os07g03710.1	SCP-like extracellular protein, expressed	Y	LOC_Os07g03730.1	SCP-like extracellular protein, expressed	Y
LOC_Os07g03730.1	SCP-like extracellular protein, expressed	Y	LOC_Os07g03740.1	SCP-like extracellular protein, expressed	Y
LOC_Os07g03780.1	lectin-like receptor kinase, putative, expressed	Y	LOC_Os07g03790.1	lectin-like receptor kinase 7, putative, expressed	Y
LOC_Os07g03790.1	lectin-like receptor kinase 7, putative, expressed	Y	LOC_Os07g03810.1	lectin-like receptor kinase 7, putative, expressed	Y
LOC_Os07g03810.1	lectin-like receptor kinase 7, putative, expressed	Y	LOC_Os07g03820.1	lectin-like receptor kinase, putative, expressed	Y
LOC_Os07g03820.1	lectin-like receptor kinase, putative, expressed	Y	LOC_Os07g03830.1	lectin-like receptor kinase, putative, expressed	Y
LOC_Os07g03830.1	lectin-like receptor kinase, putative, expressed	Y	LOC_Os07g03840.1	lectin-like receptor kinase, putative, expressed	Y
LOC_Os07g03840.1	lectin-like receptor kinase, putative, expressed	Y	LOC_Os07g03880.1	lectin-like receptor kinase, putative, expressed	Y
LOC_Os07g03880.1	lectin-like receptor kinase, putative, expressed	Y	LOC_Os07g03890.1	lectin-like receptor kinase 7, putative, expressed	Y
LOC_Os07g03890.1	lectin-like receptor kinase 7, putative, expressed	Y	LOC_Os07g03900.1	lectin-like receptor kinase, putative, expressed	Y
LOC_Os07g03900.1	lectin-like receptor kinase, putative, expressed	Y	LOC_Os07g03920.1	lectin-like receptor kinase 7, putative, expressed	Y
LOC_Os07g03910.1	transporter, major facilitator superfamily domain containing protein, expressed	Y	LOC_Os07g03960.1	transporter family protein, putative, expressed	Y
LOC_Os07g03920.1	lectin-like receptor kinase 7, putative, expressed	Y	LOC_Os07g03930.1	lectin-like receptor kinase, putative, expressed	Y
LOC_Os07g03930.1	lectin-like receptor kinase, putative, expressed	Y	LOC_Os07g03950.1	lectin-like receptor kinase, putative, expressed	Y
LOC_Os07g03950.1	lectin-like receptor kinase, putative, expressed	Y	LOC_Os07g03990.1	leucine-rich repeat family protein, putative, expressed	Y
LOC_Os07g03990.1	leucine-rich repeat family protein, putative, expressed	Y	LOC_Os07g04000.1	lectin-like receptor kinase, putative, expressed	Y
LOC_Os07g04000.1	lectin-like receptor kinase, putative, expressed	Y	LOC_Os07g04010.1	lectin-like receptor kinase, putative, expressed	Y
LOC_Os07g04270.1	hypothetical protein	N	LOC_Os07g04310.1	expressed protein	Y
LOC_Os07g04330.1	expressed protein	Y	LOC_Os07g04350.1	expressed protein	Y
LOC_Os07g04810.1	protein kinase domain containing protein, expressed	Y	LOC_Os07g04820.1	protein kinase, putative, expressed	Y
LOC_Os07g04990.1	oxidoreductase, aldo/keto reductase family protein, putative, expressed	Y	LOC_Os07g05000.1	oxidoreductase, aldo/keto reductase family protein, putative, expressed	Y
LOC_Os07g05450.1	sulfotransferase domain containing protein, expressed	Y	LOC_Os07g05460.1	flavonol sulfotransferase, putative, expressed	Y
LOC_Os07g05670.1	expressed protein	Y	LOC_Os07g05690.1	expressed protein	Y
LOC_Os07g05680.1	expressed protein	Y	LOC_Os07g05700.1	expressed protein	Y
LOC_Os07g05700.1	expressed protein	Y	LOC_Os07g05710.1	expressed protein	Y
LOC_Os07g06130.2	ethylene-insensitive protein, putative, expressed	Y	LOC_Os07g06190.1	ethylene-insensitive protein 2, putative, expressed	Y
LOC_Os07g06166.1	expressed protein	Y	LOC_Os07g06250.1	expressed protein	Y
LOC_Os07g06190.1	ethylene-insensitive protein 2, putative, expressed	Y	LOC_Os07g06300.1	ethylene-insensitive protein 2, putative, expressed	Y
LOC_Os07g06230.1	hypothetical protein	N	LOC_Os07g06335.1	hypothetical protein	N
LOC_Os07g06250.1	expressed protein	Y	LOC_Os07g06345.1	expressed protein	Y
LOC_Os07g06410.4	deoxyribonuclease tatD, putative, expressed	Y	LOC_Os07g06440.1	deoxyribonuclease tatD, putative, expressed	Y
LOC_Os07g06540.1	zinc finger, C3HC4 type domain containing protein, expressed	Y	LOC_Os07g06560.1	zinc finger, C3HC4 type domain containing protein, expressed	Y
LOC_Os07g06750.1	VQ domain containing protein, putative, expressed	Y	LOC_Os07g06760.1	VQ domain containing protein, putative, expressed	Y
LOC_Os07g06760.1	VQ domain containing protein, putative, expressed	Y	LOC_Os07g06790.1	VQ domain containing protein, putative, expressed	Y
LOC_Os07g06830.1	gibberellin receptor GID1L2, putative, expressed	Y	LOC_Os07g06840.1	gibberellin receptor GID1L2, putative, expressed	Y
LOC_Os07g06850.1	gibberellin receptor GID1L2, putative, expressed	Y	LOC_Os07g06860.1	gibberellin receptor GID1L2, putative, expressed	Y
LOC_Os07g06860.1	gibberellin receptor GID1L2, putative, expressed	Y	LOC_Os07g06880.1	gibberellin receptor GID1L2, putative, expressed	Y
LOC_Os07g07440.1	versicolorin reductase, putative, expressed	Y	LOC_Os07g07450.1	versicolorin reductase, putative, expressed	Y
LOC_Os07g07709.1	ribosomal protein S13p/S18e, putative, expressed	Y	LOC_Os07g07719.1	ribosomal protein S13p/S18e, putative, expressed	Y
LOC_Os07g07719.1	ribosomal protein S13p/S18e, putative, expressed	Y	LOC_Os07g07770.1	ribosomal protein S13p/S18e, putative, expressed	Y
LOC_Os07g08060.1	transmembrane BAX inhibitor motif-containing protein, putative, expressed	Y	LOC_Os07g08070.1	transmembrane BAX inhibitor motif-containing protein, putative, expressed	Y
LOC_Os07g08150.1	early light-induced protein, chloroplast precursor, putative, expressed	Y	LOC_Os07g08160.1	early light-induced protein, chloroplast precursor, putative, expressed	Y
LOC_Os07g08240.1	ZmEBE-1 protein, putative, expressed	Y	LOC_Os07g08370.1	expressed protein	Y
LOC_Os07g08270.1	expressed protein	Y	LOC_Os07g08290.1	expressed protein	Y
LOC_Os07g08530.1	auxin response factor, putative, expressed	Y	LOC_Os07g08540.1	auxin response factor 20, putative, expressed	Y
LOC_Os07g08540.1	auxin response factor 20, putative, expressed	Y	LOC_Os07g08600.1	auxin response factor, putative, expressed	Y
LOC_Os07g08850.1	expressed protein	Y	LOC_Os07g08890.1	disease resistance protein RPM1, putative, expressed	Y
LOC_Os07g08934.1	expressed protein	Y	LOC_Os07g08960.1	RNA recognition motif containing protein, expressed	Y
LOC_Os07g09120.1	expressed protein	Y	LOC_Os07g09130.1	CHCH domain containing protein, expressed	Y
LOC_Os07g09140.1	expressed protein	Y	LOC_Os07g09150.1	expressed protein	Y
LOC_Os07g09470.1	ATPase, putative, expressed	Y	LOC_Os07g09480.1	ATPase, putative, expressed	Y
LOC_Os07g09530.1	ankyrin repeat family protein, putative, expressed	Y	LOC_Os07g09560.1	ankyrin repeat family protein, putative, expressed	Y
LOC_Os07g09670.1	galactosyltransferase family protein, putative, expressed	Y	LOC_Os07g09690.1	galactosyltransferase family protein, putative, expressed	Y
LOC_Os07g09730.1	expressed protein	Y	LOC_Os07g09840.1	expressed protein	Y
LOC_Os07g09740.1	no apical meristem protein, expressed	Y	LOC_Os07g09830.1	no apical meristem protein, expressed	Y
LOC_Os07g09830.1	no apical meristem protein, expressed	Y	LOC_Os07g09860.1	no apical meristem protein, expressed	Y
LOC_Os07g09910.1	stripe rust resistance protein Yr10, putative, expressed	Y	LOC_Os07g09940.1	NBS-LRR resistance protein, putative, expressed	Y
LOC_Os07g10030.1	expressed protein	Y	LOC_Os07g10120.1	expressed protein	Y
LOC_Os07g10160.1	glucosyltransferase, putative, expressed	Y	LOC_Os07g10190.1	glucosyltransferase, putative, expressed	Y
LOC_Os07g10190.1	glucosyltransferase, putative, expressed	Y	LOC_Os07g10220.1	anthocyanidin 3-O-glucosyltransferase, putative, expressed	Y
LOC_Os07g10220.1	anthocyanidin 3-O-glucosyltransferase, putative, expressed	Y	LOC_Os07g10230.1	glucosyltransferase, putative, expressed	Y
LOC_Os07g10230.1	glucosyltransferase, putative, expressed	Y	LOC_Os07g10240.1	anthocyanidin 3-O-glucosyltransferase, putative, expressed	Y
LOC_Os07g10310.1	expressed protein	Y	LOC_Os07g10330.1	expressed protein	Y
LOC_Os07g10330.1	expressed protein	Y	LOC_Os07g10360.1	expressed protein	Y
LOC_Os07g10360.1	expressed protein	Y	LOC_Os07g10370.1	expressed protein	Y
LOC_Os07g10370.1	expressed protein	Y	LOC_Os07g10380.1	expressed protein	Y
LOC_Os07g10680.1	polygalacturonase, putative, expressed	Y	LOC_Os07g10700.1	polygalacturonase, putative, expressed	Y
LOC_Os07g10700.1	polygalacturonase, putative, expressed	Y	LOC_Os07g10730.1	polygalacturonase, putative, expressed	Y
LOC_Os07g10730.1	polygalacturonase, putative, expressed	Y	LOC_Os07g10740.1	polygalacturonase, putative, expressed	Y
LOC_Os07g10920.4	expressed protein	Y	LOC_Os07g10970.1	leucine zipper protein-like, putative, expressed	Y
LOC_Os07g11330.1	RAL2 - Seed allergenic protein RA5/RA14/RA17 precursor, expressed	Y	LOC_Os07g11360.1	RAL3 - Seed allergenic protein RA5/RA14/RA17 precursor, expressed	Y
LOC_Os07g11360.1	RAL3 - Seed allergenic protein RA5/RA14/RA17 precursor, expressed	Y	LOC_Os07g11380.1	RAL4 - Seed allergenic protein RA5/RA14/RA17 precursor, expressed	Y
LOC_Os07g11380.1	RAL4 - Seed allergenic protein RA5/RA14/RA17 precursor, expressed	Y	LOC_Os07g11410.1	RAL5 - Seed allergenic protein RA5/RA14/RA17 precursor, expressed	Y
LOC_Os07g11410.1	RAL5 - Seed allergenic protein RA5/RA14/RA17 precursor, expressed	Y	LOC_Os07g11510.1	RAL6 - Seed allergenic protein RA5/RA14/RA17 precursor, expressed	Y
[truncated: 1,648 more rows]

## Sheet: Sheet2
LOC_Os01g01430.1		838	1344	1806	2319	2669	3150	3710	4142	4458	4891	5527	5888
LOC_Os01g01470.1	Tandem	838	506	462	513	350	481	560	432	316	433	636	361
LOC_Os01g01650.1	Segmental	844	872	685	557	740	460	328	387	348	250	331	429
LOC_Os01g01660.1		43.2709	35.9372	36.4138	35.5027	29.9584	31.2488	29.6976	28.443	23.0127	23.2073	29.0211	27.5319
LOC_Os01g01840.1
LOC_Os01g01870.1	Tandem	14.2323	8.59375	7.84647	8.71264	5.94429	8.16916	9.51087	7.33696	5.36685	7.35394	10.8016	6.13111
LOC_Os01g02250.1	Segmental	13.5452	13.9945	10.9934	8.93918	11.8761	7.38244	5.264	6.21088	5.58498	4.0122	5.31215	6.88493
LOC_Os01g02270.1	Chromosome	11.5931	9.6283	9.75598	9.51188	8.02646	8.37217	7.95658	7.62045	6.16556	6.21769	7.77533	7.37633
LOC_Os01g02280.1
LOC_Os01g02290.1		19.3664	14.0801	12.6875	14.4496	11.6829	15.3926	18.8567	15.1883	13.7315	18.6579	21.9151	13.1121
LOC_Os01g02300.1		19.505	24.2645	18.8115	15.689	24.7009	14.7206	11.0447	13.6061	15.1221	10.7725	11.4055	15.5819
LOC_Os01g02320.1
LOC_Os01g02350.1
LOC_Os01g02360.1
LOC_Os01g02390.1
LOC_Os01g02400.1
LOC_Os01g02410.1
LOC_Os01g02420.1
LOC_Os01g02430.1
LOC_Os01g02440.1
LOC_Os01g02460.1
LOC_Os01g02550.1
LOC_Os01g02560.1
LOC_Os01g02570.1
LOC_Os01g02580.1
LOC_Os01g02590.1
LOC_Os01g02600.1
LOC_Os01g02610.1
LOC_Os01g02680.1
LOC_Os01g02690.1
LOC_Os01g02700.1
LOC_Os01g02710.1
LOC_Os01g02730.1
LOC_Os01g02750.1
LOC_Os01g02760.1
LOC_Os01g02770.1
LOC_Os01g02780.1
LOC_Os01g02790.1
LOC_Os01g02800.1
LOC_Os01g02810.1
LOC_Os01g02830.1
LOC_Os01g02840.1
LOC_Os01g02900.1
LOC_Os01g02910.1
LOC_Os01g02920.1
LOC_Os01g02930.1
LOC_Os01g02950.1
LOC_Os01g02960.1
LOC_Os01g03170.1
LOC_Os01g03190.1
LOC_Os01g03210.1
LOC_Os01g03220.1
LOC_Os01g03290.1
LOC_Os01g03300.1
LOC_Os01g03310.1
LOC_Os01g03330.1
LOC_Os01g03340.1
LOC_Os01g03360.1
LOC_Os01g03380.1
LOC_Os01g03390.1
LOC_Os01g03429.1
LOC_Os01g03464.1
LOC_Os01g03530.1
LOC_Os01g03620.1
LOC_Os01g03630.1
LOC_Os01g03640.1
LOC_Os01g04040.1
LOC_Os01g04050.1
LOC_Os01g04210.1
LOC_Os01g04220.1
LOC_Os01g04290.1
LOC_Os01g04300.1
LOC_Os01g04340.1
LOC_Os01g04350.1
LOC_Os01g04360.1
LOC_Os01g04370.1
LOC_Os01g04380.1
LOC_Os01g04409.1
LOC_Os01g04430.1
LOC_Os01g04440.1
LOC_Os01g04460.1
LOC_Os01g04470.1
LOC_Os01g04480.1
LOC_Os01g04490.1
LOC_Os01g04520.1
LOC_Os01g04530.1
LOC_Os01g04540.1
LOC_Os01g04550.1
LOC_Os01g04570.1
LOC_Os01g04580.1
LOC_Os01g04750.1
LOC_Os01g04800.1
LOC_Os01g04814.1
LOC_Os01g04840.1
LOC_Os01g04990.1
LOC_Os01g05010.1
LOC_Os01g05020.1
LOC_Os01g05040.1
LOC_Os01g05050.1
LOC_Os01g05060.1
LOC_Os01g05150.1
LOC_Os01g05170.1
LOC_Os01g05180.1
LOC_Os01g05210.1
LOC_Os01g05220.1
LOC_Os01g05250.1
LOC_Os01g05260.1
LOC_Os01g05280.1
LOC_Os01g05390.1
LOC_Os01g05440.1
LOC_Os01g05450.1
LOC_Os01g05460.1
LOC_Os01g05470.1
LOC_Os01g05600.1
LOC_Os01g05610.1
LOC_Os01g05620.1
LOC_Os01g05630.1
LOC_Os01g05694.1
LOC_Os01g05710.1
LOC_Os01g05720.1
LOC_Os01g05744.1
LOC_Os01g05810.1
LOC_Os01g05820.1
LOC_Os01g05870.1
LOC_Os01g05880.1
LOC_Os01g05890.1
LOC_Os01g05900.1
LOC_Os01g05940.1
LOC_Os01g05960.1
LOC_Os01g05970.1
LOC_Os01g05980.1
LOC_Os01g06010.1
LOC_Os01g06030.1
LOC_Os01g06040.1
LOC_Os01g06070.1
LOC_Os01g06080.1
LOC_Os01g06090.1
LOC_Os01g06120.1
LOC_Os01g06140.1
LOC_Os01g06150.1
LOC_Os01g06210.1
LOC_Os01g06220.1
LOC_Os01g06340.1
LOC_Os01g06350.1
LOC_Os01g06380.1
LOC_Os01g06400.1
LOC_Os01g06420.1
LOC_Os01g06440.1
LOC_Os01g06720.1
LOC_Os01g06730.1
LOC_Os01g06790.1
LOC_Os01g06820.1
LOC_Os01g06870.1
LOC_Os01g06876.1
LOC_Os01g06890.1
LOC_Os01g06900.1
LOC_Os01g06920.1
LOC_Os01g06940.1
LOC_Os01g06960.1
LOC_Os01g06980.1
LOC_Os01g06990.1
LOC_Os01g07000.1
LOC_Os01g07010.1
LOC_Os01g07020.1
LOC_Os01g07030.1
LOC_Os01g07040.1
LOC_Os01g07050.1
LOC_Os01g07060.1
LOC_Os01g07160.1
LOC_Os01g07190.1
LOC_Os01g07200.1
LOC_Os01g07212.1
LOC_Os01g07360.2
LOC_Os01g07370.1
LOC_Os01g07670.1
LOC_Os01g07680.1
LOC_Os01g07980.1
LOC_Os01g08000.2
LOC_Os01g08090.1
LOC_Os01g08100.1
LOC_Os01g08130.1
LOC_Os01g08140.1
LOC_Os01g08800.1
LOC_Os01g08810.1
LOC_Os01g09340.1
LOC_Os01g09370.1
LOC_Os01g09384.1
LOC_Os01g09410.1
LOC_Os01g09420.1
LOC_Os01g09900.1
LOC_Os01g09930.1
LOC_Os01g09940.1
LOC_Os01g09990.1
LOC_Os01g10130.1
LOC_Os01g10140.2
LOC_Os01g10210.1
LOC_Os01g10230.1
LOC_Os01g10260.1
LOC_Os01g10310.1
LOC_Os01g10520.1
LOC_Os01g10530.2
LOC_Os01g10740.1
LOC_Os01g10760.1
LOC_Os01g10780.1
LOC_Os01g10870.1
LOC_Os01g10890.1
LOC_Os01g10920.1
LOC_Os01g10930.1
LOC_Os01g10960.1
LOC_Os01g10970.1
LOC_Os01g10980.1
LOC_Os01g11010.1
LOC_Os01g11270.1
LOC_Os01g11280.1
LOC_Os01g11300.1
LOC_Os01g11340.1
LOC_Os01g11460.1
LOC_Os01g11480.1
LOC_Os01g11490.1
LOC_Os01g11500.1
LOC_Os01g11570.1
LOC_Os01g11620.1
LOC_Os01g11650.1
LOC_Os01g11660.1
LOC_Os01g11700.1
LOC_Os01g11710.1
LOC_Os01g11730.1
LOC_Os01g11740.1
LOC_Os01g11750.1
LOC_Os01g11760.1
LOC_Os01g11790.1
LOC_Os01g11860.1
LOC_Os01g11880.1
LOC_Os01g11952.1
LOC_Os01g11960.1
LOC_Os01g12030.1
LOC_Os01g12070.1
LOC_Os01g12304.1
LOC_Os01g12320.1
LOC_Os01g12381.1
LOC_Os01g12400.2
LOC_Os01g12410.1
LOC_Os01g12420.1
LOC_Os01g12430.1
LOC_Os01g12560.1
LOC_Os01g12570.1
LOC_Os01g12740.1
LOC_Os01g12750.1
LOC_Os01g12760.1
LOC_Os01g12770.1
LOC_Os01g12910.1
LOC_Os01g12920.1
LOC_Os01g13120.1
LOC_Os01g13130.1
LOC_Os01g13170.1
LOC_Os01g13229.1
LOC_Os01g13260.1
LOC_Os01g13280.1
LOC_Os01g13590.1
LOC_Os01g13610.1
LOC_Os01g13860.1
LOC_Os01g13870.1
LOC_Os01g14170.1
LOC_Os01g14180.1
LOC_Os01g14220.1
LOC_Os01g14310.1
LOC_Os01g14320.1
LOC_Os01g14340.1
LOC_Os01g14550.1
LOC_Os01g14590.1
LOC_Os01g14650.1
LOC_Os01g14660.1
LOC_Os01g15060.1
LOC_Os01g15100.1
LOC_Os01g15120.1
LOC_Os01g15130.1
LOC_Os01g15350.1
LOC_Os01g15460.1
LOC_Os01g15680.2
LOC_Os01g15709.1
LOC_Os01g15740.1
LOC_Os01g15810.1
LOC_Os01g15830.1
LOC_Os01g15920.1
LOC_Os01g15950.1
LOC_Os01g16360.1
LOC_Os01g16370.1
LOC_Os01g16380.1
LOC_Os01g16390.1
LOC_Os01g16400.1
LOC_Os01g16714.1
LOC_Os01g16750.1
LOC_Os01g16860.1
LOC_Os01g16870.3
LOC_Os01g17030.1
LOC_Os01g17040.1
LOC_Os01g18110.1
LOC_Os01g18120.1
LOC_Os01g18640.1
LOC_Os01g18660.1
LOC_Os01g18890.1
LOC_Os01g18900.1
LOC_Os01g18930.1
LOC_Os01g18950.1
LOC_Os01g18970.1
LOC_Os01g19020.1
LOC_Os01g19240.1
LOC_Os01g19290.1
LOC_Os01g19490.1
LOC_Os01g19529.1
LOC_Os01g20880.1
LOC_Os01g20900.1
LOC_Os01g20980.1
LOC_Os01g21034.1
LOC_Os01g21300.1
LOC_Os01g21310.1
LOC_Os01g21520.1
LOC_Os01g21560.1
LOC_Os01g21580.1
LOC_Os01g21650.1
LOC_Os01g21670.1
LOC_Os01g21700.1
LOC_Os01g21780.1
LOC_Os01g21790.1
LOC_Os01g21800.1
LOC_Os01g21820.1
LOC_Os01g21870.1
LOC_Os01g21880.1
LOC_Os01g22230.1
LOC_Os01g22249.1
LOC_Os01g22336.1
LOC_Os01g22352.1
LOC_Os01g22370.1
LOC_Os01g22430.1
LOC_Os01g22480.2
LOC_Os01g22560.1
LOC_Os01g22570.1
LOC_Os01g22640.1
LOC_Os01g22660.1
LOC_Os01g22670.1
LOC_Os01g22680.1
LOC_Os01g22700.1
LOC_Os01g22710.1
LOC_Os01g22780.1
LOC_Os01g22954.1
LOC_Os01g22980.1
LOC_Os01g23370.1
LOC_Os01g23440.1
LOC_Os01g24550.1
LOC_Os01g24560.1
LOC_Os01g24570.1
LOC_Os01g24600.1
LOC_Os01g24920.1
LOC_Os01g24940.1
LOC_Os01g24960.1
LOC_Os01g25030.1
LOC_Os01g25150.1
LOC_Os01g25160.1
LOC_Os01g25240.1
LOC_Os01g25260.1
LOC_Os01g25484.1
LOC_Os01g25520.1
LOC_Os01g25540.1
LOC_Os01g25560.1
LOC_Os01g25630.1
LOC_Os01g25720.2
LOC_Os01g25740.1
LOC_Os01g25760.1
LOC_Os01g25810.1
LOC_Os01g26920.1
LOC_Os01g26970.5
LOC_Os01g27100.1
LOC_Os01g27120.1
LOC_Os01g27150.1
LOC_Os01g27160.1
LOC_Os01g27210.1
LOC_Os01g27230.1
LOC_Os01g27240.1
LOC_Os01g27260.1
LOC_Os01g27340.1
LOC_Os01g27360.1
LOC_Os01g27380.1
LOC_Os01g27390.1
LOC_Os01g27480.1
LOC_Os01g27750.1
LOC_Os01g27760.1
LOC_Os01g28080.1
LOC_Os01g28089.1
LOC_Os01g28100.1
LOC_Os01g28120.1
LOC_Os01g28450.1
LOC_Os01g28500.1
LOC_Os01g29240.1
LOC_Os01g29280.1
LOC_Os01g29330.1
LOC_Os01g31124.1
LOC_Os01g31170.1
LOC_Os01g33350.1
LOC_Os01g33370.1
LOC_Os01g33520.1
LOC_Os01g33530.1
LOC_Os01g33800.1
LOC_Os01g33840.1
LOC_Os01g33869.1
LOC_Os01g33910.1
LOC_Os01g33930.1
LOC_Os01g34000.1
LOC_Os01g34010.1
LOC_Os01g34090.1
LOC_Os01g34110.1
LOC_Os01g34220.1
LOC_Os01g34270.1
LOC_Os01g34880.1
LOC_Os01g34890.1
LOC_Os01g34900.1
LOC_Os01g34930.1
LOC_Os01g34970.1
LOC_Os01g35030.1
LOC_Os01g35100.1
LOC_Os01g35120.1
LOC_Os01g36130.1
LOC_Os01g36220.1
LOC_Os01g36294.1
LOC_Os01g36350.1
LOC_Os01g36560.1
LOC_Os01g36580.1
LOC_Os01g36590.1
LOC_Os01g36890.2
LOC_Os01g36920.2
LOC_Os01g37000.1
LOC_Os01g37020.1
LOC_Os01g37310.1
LOC_Os01g37320.1
LOC_Os01g37980.1
LOC_Os01g37990.1
LOC_Os01g38120.1
LOC_Os01g38180.1
LOC_Os01g38190.1
LOC_Os01g38229.1
LOC_Os01g38359.1
LOC_Os01g38670.1
LOC_Os01g38680.1
LOC_Os01g38690.1
LOC_Os01g38700.1
LOC_Os01g38710.1
LOC_Os01g38720.1
LOC_Os01g38760.1
LOC_Os01g38850.1
LOC_Os01g38900.1
LOC_Os01g38910.1
LOC_Os01g39040.1
LOC_Os01g39070.1
LOC_Os01g39150.1
LOC_Os01g39160.1
LOC_Os01g39180.1
LOC_Os01g39220.1
LOC_Os01g39250.1
LOC_Os01g39260.1
LOC_Os01g39480.1
LOC_Os01g39580.1
LOC_Os01g39790.1
LOC_Os01g39800.1
LOC_Os01g39990.1
LOC_Os01g40020.1
LOC_Os01g40030.1
LOC_Os01g40040.1
LOC_Os01g40150.1
LOC_Os01g40170.1
LOC_Os01g40350.1
LOC_Os01g40370.1
LOC_Os01g40390.1
LOC_Os01g40400.1
LOC_Os01g40560.1
LOC_Os01g40580.1
LOC_Os01g40600.1
LOC_Os01g40610.1
LOC_Os01g40680.1
LOC_Os01g40720.1
LOC_Os01g40730.1
LOC_Os01g40740.1
LOC_Os01g40750.1
LOC_Os01g40880.1
LOC_Os01g40940.1
LOC_Os01g40950.1
LOC_Os01g41260.1
LOC_Os01g41280.1
LOC_Os01g41350.1
LOC_Os01g41370.1
LOC_Os01g41400.1
LOC_Os01g41420.1
LOC_Os01g41430.1
LOC_Os01g41450.1
LOC_Os01g41800.1
LOC_Os01g41810.1
LOC_Os01g41820.1
LOC_Os01g41950.1
LOC_Os01g41970.1
LOC_Os01g42090.1
LOC_Os01g42110.1
LOC_Os01g42150.1
LOC_Os01g42160.1
LOC_Os01g42350.1
LOC_Os01g42370.1
LOC_Os01g42380.1
LOC_Os01g42870.1
LOC_Os01g42880.1
LOC_Os01g43120.1
LOC_Os01g43130.1
LOC_Os01g43270.1
LOC_Os01g43280.1
LOC_Os01g43410.1
LOC_Os01g43500.1
LOC_Os01g43700.1
LOC_Os01g43710.1
LOC_Os01g43720.1
LOC_Os01g43740.1
LOC_Os01g43750.1
LOC_Os01g43760.1
LOC_Os01g43774.1
LOC_Os01g43844.1
LOC_Os01g43851.1
LOC_Os01g43990.1
LOC_Os01g44020.1
LOC_Os01g44370.1
LOC_Os01g44390.2
LOC_Os01g44970.1
LOC_Os01g44980.1
LOC_Os01g45060.1
LOC_Os01g45070.1
LOC_Os01g45110.1
LOC_Os01g45140.1
LOC_Os01g45400.1
LOC_Os01g45420.1
LOC_Os01g45430.1
LOC_Os01g46080.1
LOC_Os01g46090.1
LOC_Os01g46120.1
LOC_Os01g46169.1
LOC_Os01g46210.1
LOC_Os01g46220.1
LOC_Os01g46240.1
LOC_Os01g46250.1
LOC_Os01g46290.1
LOC_Os01g46370.2
LOC_Os01g46400.1
LOC_Os01g46410.1
LOC_Os01g46450.1
LOC_Os01g46460.1
LOC_Os01g46510.1
LOC_Os01g46920.1
LOC_Os01g46926.1
LOC_Os01g47100.1
LOC_Os01g47180.1
LOC_Os01g47810.1
LOC_Os01g47820.1
LOC_Os01g47840.1
LOC_Os01g47900.1
LOC_Os01g48000.1
LOC_Os01g48020.1
LOC_Os01g48040.1
LOC_Os01g48940.1
LOC_Os01g48950.1
LOC_Os01g49060.1
LOC_Os01g49110.2
LOC_Os01g49230.1
LOC_Os01g49240.1
LOC_Os01g49529.1
LOC_Os01g49560.1
LOC_Os01g49580.1
LOC_Os01g49600.1
LOC_Os01g49614.1
LOC_Os01g49710.1
LOC_Os01g49720.1
LOC_Os01g49910.1
LOC_Os01g49920.1
LOC_Os01g50280.1
LOC_Os01g50290.1
LOC_Os01g50300.1
LOC_Os01g50370.1
LOC_Os01g50400.1
LOC_Os01g50410.1
LOC_Os01g50420.1
LOC_Os01g50520.1
LOC_Os01g50530.1
LOC_Os01g50570.1
LOC_Os01g50580.1
LOC_Os01g50590.1
LOC_Os01g51440.1
LOC_Os01g51460.1
LOC_Os01g51470.1
LOC_Os01g51490.1
LOC_Os01g51510.1
LOC_Os01g51520.1
LOC_Os01g51550.1
LOC_Os01g51630.1
LOC_Os01g51632.1
LOC_Os01g51634.1
LOC_Os01g51980.1
LOC_Os01g51990.1
LOC_Os01g52010.1
LOC_Os01g52030.1
LOC_Os01g52270.1
LOC_Os01g52280.1
LOC_Os01g52304.1
LOC_Os01g52320.1
LOC_Os01g52330.1
LOC_Os01g52340.1
LOC_Os01g52380.1
LOC_Os01g52430.1
LOC_Os01g52440.1
LOC_Os01g52514.1
LOC_Os01g52540.1
LOC_Os01g52790.1
LOC_Os01g52800.1
LOC_Os01g53330.1
LOC_Os01g53350.1
LOC_Os01g53370.1
LOC_Os01g53380.1
LOC_Os01g53420.1
LOC_Os01g53430.1
LOC_Os01g53450.1
LOC_Os01g53460.1
LOC_Os01g53580.1
LOC_Os01g53590.1
LOC_Os01g53800.1
LOC_Os01g53810.1
LOC_Os01g54140.1
LOC_Os01g54170.1
LOC_Os01g55440.1
LOC_Os01g55450.1
LOC_Os01g55600.1
LOC_Os01g55610.1
LOC_Os01g55630.1
LOC_Os01g55690.1
LOC_Os01g56110.1
LOC_Os01g56120.1
LOC_Os01g56360.1
LOC_Os01g56370.1
LOC_Os01g56420.1
LOC_Os01g56430.1
LOC_Os01g56710.1
LOC_Os01g56740.1
LOC_Os01g56750.1
LOC_Os01g56960.1
LOC_Os01g56980.1
LOC_Os01g57030.1
LOC_Os01g57040.1
LOC_Os01g57073.1
LOC_Os01g57082.1
LOC_Os01g57270.1
LOC_Os01g57280.1
LOC_Os01g57294.1
LOC_Os01g57310.2
LOC_Os01g57324.1
LOC_Os01g57340.1
LOC_Os01g57700.1
LOC_Os01g57710.1
LOC_Os01g58310.1
LOC_Os01g58320.1
LOC_Os01g58340.1
LOC_Os01g58350.1
LOC_Os01g58370.1
LOC_Os01g58650.1
LOC_Os01g58660.1
LOC_Os01g58680.1
LOC_Os01g58690.1
LOC_Os01g58730.1
LOC_Os01g58740.2
LOC_Os01g58950.1
LOC_Os01g58960.1
LOC_Os01g58970.1
LOC_Os01g58990.1
LOC_Os01g59000.1
LOC_Os01g59020.1
LOC_Os01g59050.1
LOC_Os01g59370.1
LOC_Os01g59390.1
LOC_Os01g59550.1
LOC_Os01g59560.1
LOC_Os01g59570.1
LOC_Os01g59710.1
LOC_Os01g59720.1
LOC_Os01g59950.1
LOC_Os01g60000.1
LOC_Os01g60040.2
LOC_Os01g60050.1
LOC_Os01g60060.1
LOC_Os01g60070.1
LOC_Os01g60340.1
LOC_Os01g60350.1
LOC_Os01g60360.1
LOC_Os01g60410.3
LOC_Os01g60520.1
LOC_Os01g60600.1
LOC_Os01g61120.1
LOC_Os01g61150.1
LOC_Os01g61510.1
LOC_Os01g61550.1
LOC_Os01g62480.1
LOC_Os01g62490.1
LOC_Os01g62530.1
LOC_Os01g62550.1
LOC_Os01g62560.1
LOC_Os01g62600.1
LOC_Os01g62780.1
LOC_Os01g62790.1
LOC_Os01g62860.1
LOC_Os01g62870.1
LOC_Os01g62880.1
LOC_Os01g63770.1
LOC_Os01g63854.1
LOC_Os01g64100.1
LOC_Os01g64110.1
LOC_Os01g64450.1
LOC_Os01g64470.1
LOC_Os01g64480.1
LOC_Os01g65010.1
LOC_Os01g65060.1
LOC_Os01g65100.1
LOC_Os01g65120.1
LOC_Os01g65130.1
LOC_Os01g65150.1
LOC_Os01g65169.1
LOC_Os01g65200.3
LOC_Os01g65530.1
LOC_Os01g65550.1
LOC_Os01g65660.1
LOC_Os01g65670.1
LOC_Os01g65680.1
LOC_Os01g65690.1
LOC_Os01g65700.1
LOC_Os01g65710.1
LOC_Os01g66630.1
LOC_Os01g66640.1
LOC_Os01g66740.1
LOC_Os01g66760.1
LOC_Os01g66820.1
LOC_Os01g66830.1
LOC_Os01g66840.1
LOC_Os01g66850.1
LOC_Os01g66900.1
LOC_Os01g67010.1
LOC_Os01g67430.1
LOC_Os01g67450.1
LOC_Os01g67530.1
LOC_Os01g67540.1
LOC_Os01g67650.1
LOC_Os01g67660.1
LOC_Os01g67670.1
LOC_Os01g67680.1
LOC_Os01g68080.1
LOC_Os01g68090.1
LOC_Os01g68400.1
LOC_Os01g68420.1
LOC_Os01g68460.1
LOC_Os01g68470.1
LOC_Os01g68524.1
LOC_Os01g68610.1
LOC_Os01g68900.1
LOC_Os01g68940.1
LOC_Os01g68950.1
LOC_Os01g69040.1
LOC_Os01g69140.1
LOC_Os01g69160.1
LOC_Os01g69174.1
LOC_Os01g69190.1
LOC_Os01g70180.1
LOC_Os01g70190.1
LOC_Os01g70200.1
LOC_Os01g70360.1
LOC_Os01g70370.1
LOC_Os01g70380.1
LOC_Os01g70600.1
LOC_Os01g70610.1
LOC_Os01g70840.1
LOC_Os01g70850.1
LOC_Os01g70880.1
LOC_Os01g70890.1
LOC_Os01g71060.1
LOC_Os01g71070.1
LOC_Os01g71080.1
LOC_Os01g71090.1
LOC_Os01g71130.1
LOC_Os01g71140.1
LOC_Os01g71160.1
LOC_Os01g71340.1
LOC_Os01g71350.1
LOC_Os01g71380.1
LOC_Os01g71400.1
LOC_Os01g71410.1
LOC_Os01g71430.1
LOC_Os01g71440.1
LOC_Os01g71450.1
LOC_Os01g71490.1
LOC_Os01g71540.1
LOC_Os01g71570.1
LOC_Os01g71590.1
LOC_Os01g71650.1
LOC_Os01g71670.1
LOC_Os01g71680.1
LOC_Os01g71690.2
LOC_Os01g71700.1
LOC_Os01g71710.1
LOC_Os01g71720.1
LOC_Os01g71740.1
LOC_Os01g71760.1
LOC_Os01g71810.1
LOC_Os01g71820.1
LOC_Os01g71830.1
LOC_Os01g71860.1
LOC_Os01g71930.1
LOC_Os01g72120.1
LOC_Os01g72130.1
LOC_Os01g72140.1
LOC_Os01g72150.1
LOC_Os01g72160.1
LOC_Os01g72170.1
LOC_Os01g72240.1
LOC_Os01g72250.1
LOC_Os01g72260.1
LOC_Os01g72270.1
LOC_Os01g72430.1
LOC_Os01g72460.1
LOC_Os01g72530.1
LOC_Os01g72540.1
LOC_Os01g72550.1
LOC_Os01g72610.1
LOC_Os01g72620.1
LOC_Os01g72730.1
LOC_Os01g72740.1
LOC_Os01g72900.1
LOC_Os01g72910.1
LOC_Os01g73170.1
LOC_Os01g73190.1
LOC_Os01g73200.1
LOC_Os01g73220.1
LOC_Os01g73800.1
LOC_Os01g73860.1
LOC_Os02g01240.1
LOC_Os02g01245.1
LOC_Os02g01300.1
LOC_Os02g01310.1
LOC_Os02g01530.1
LOC_Os02g01550.1
LOC_Os02g01790.2
LOC_Os02g01870.1
LOC_Os02g01900.1
LOC_Os02g02170.1
LOC_Os02g02190.1
LOC_Os02g02240.1
LOC_Os02g02270.1
LOC_Os02g02630.1
LOC_Os02g02640.1
LOC_Os02g02650.1
LOC_Os02g02670.1
LOC_Os02g03140.1
LOC_Os02g03150.1
LOC_Os02g03170.1
LOC_Os02g03180.1
LOC_Os02g03200.1
LOC_Os02g03210.1
LOC_Os02g03480.1
LOC_Os02g03490.1
LOC_Os02g03500.1
LOC_Os02g03510.1
LOC_Os02g03520.1
LOC_Os02g03810.1
LOC_Os02g03910.1
LOC_Os02g03980.1
LOC_Os02g04000.1
LOC_Os02g04020.1
LOC_Os02g04030.1
LOC_Os02g04040.1
LOC_Os02g04050.1
LOC_Os02g04060.1
LOC_Os02g04080.1
LOC_Os02g04560.1
LOC_Os02g04620.1
LOC_Os02g04690.1
LOC_Os02g04710.1
LOC_Os02g04730.1
LOC_Os02g04760.1
LOC_Os02g04970.1
LOC_Os02g04990.1
LOC_Os02g05000.1
LOC_Os02g05020.1
LOC_Os02g05070.1
LOC_Os02g05080.1
LOC_Os02g05120.1
LOC_Os02g05190.1
LOC_Os02g05310.4
LOC_Os02g05320.1
LOC_Os02g05350.1
LOC_Os02g05360.1
LOC_Os02g05400.1
LOC_Os02g05410.1
LOC_Os02g05430.1
LOC_Os02g05910.1
LOC_Os02g05920.1
LOC_Os02g05930.1
LOC_Os02g05940.1
LOC_Os02g05950.1
LOC_Os02g05960.1
LOC_Os02g05970.1
LOC_Os02g05980.1
LOC_Os02g06030.1
LOC_Os02g06070.1
LOC_Os02g06090.1
LOC_Os02g06120.1
LOC_Os02g06130.1
LOC_Os02g06150.1
LOC_Os02g06180.1
LOC_Os02g06190.1
LOC_Os02g06200.1
LOC_Os02g06205.1
LOC_Os02g06210.1
LOC_Os02g06220.1
LOC_Os02g06250.1
LOC_Os02g06260.1
LOC_Os02g06270.1
LOC_Os02g06610.1
LOC_Os02g06630.1
LOC_Os02g07580.1
LOC_Os02g07624.1
LOC_Os02g09100.1
LOC_Os02g09120.1
LOC_Os02g09190.1
LOC_Os02g09200.1
LOC_Os02g09220.1
LOC_Os02g09230.1
LOC_Os02g09240.1
LOC_Os02g09250.1
LOC_Os02g09260.1
LOC_Os02g09310.1
LOC_Os02g09320.1
LOC_Os02g09330.1
LOC_Os02g09390.1
LOC_Os02g09400.1
LOC_Os02g09410.1
LOC_Os02g09610.1
LOC_Os02g09620.1
LOC_Os02g09710.1
LOC_Os02g09720.1
LOC_Os02g09910.1
LOC_Os02g09920.1
LOC_Os02g09980.1
LOC_Os02g09990.1
LOC_Os02g10450.1
LOC_Os02g10460.1
LOC_Os02g10550.1
LOC_Os02g10580.1
LOC_Os02g10950.1
LOC_Os02g10960.1
LOC_Os02g11110.2
LOC_Os02g11130.1
LOC_Os02g11640.1
LOC_Os02g11670.1
LOC_Os02g11680.1
LOC_Os02g11700.1
LOC_Os02g11830.2
LOC_Os02g11840.1
LOC_Os02g11859.1
LOC_Os02g11880.1
LOC_Os02g11930.1
LOC_Os02g11980.1
LOC_Os02g12010.1
LOC_Os02g12030.1
LOC_Os02g12040.1
LOC_Os02g12080.1
LOC_Os02g12090.1
LOC_Os02g12100.1
LOC_Os02g12150.1
LOC_Os02g12180.1
LOC_Os02g12200.1
LOC_Os02g12270.1
LOC_Os02g12280.1
LOC_Os02g12340.1
LOC_Os02g12350.1
LOC_Os02g12380.1
LOC_Os02g12400.1
LOC_Os02g12420.1
LOC_Os02g12440.1
LOC_Os02g12450.1
LOC_Os02g12530.1
LOC_Os02g12540.1
LOC_Os02g12680.1
LOC_Os02g12690.1
LOC_Os02g12700.1
LOC_Os02g12710.1
LOC_Os02g12794.3
LOC_Os02g12800.1
LOC_Os02g13190.1
LOC_Os02g13220.1
LOC_Os02g13260.1
LOC_Os02g13410.1
LOC_Os02g13420.1
LOC_Os02g13430.1
LOC_Os02g13460.1
LOC_Os02g13510.1
LOC_Os02g14160.1
LOC_Os02g14170.1
LOC_Os02g14180.1
LOC_Os02g14430.1
LOC_Os02g14440.1
LOC_Os02g14460.1
LOC_Os02g14540.1
LOC_Os02g14570.1
LOC_Os02g14590.1
LOC_Os02g14630.1
LOC_Os02g14680.1
LOC_Os02g14700.1
LOC_Os02g14810.1
LOC_Os02g14870.1
LOC_Os02g14990.1
LOC_Os02g15000.1
LOC_Os02g15010.1
LOC_Os02g15020.1
LOC_Os02g15060.1
LOC_Os02g15070.1
LOC_Os02g15080.1
LOC_Os02g15090.1
LOC_Os02g15100.1
LOC_Os02g15110.1
LOC_Os02g15150.1
LOC_Os02g15169.1
LOC_Os02g15178.1
LOC_Os02g15280.1
LOC_Os02g15290.1
LOC_Os02g15430.1
LOC_Os02g15440.1
LOC_Os02g15460.1
LOC_Os02g15500.1
LOC_Os02g15620.1
LOC_Os02g15640.1
LOC_Os02g15710.1
LOC_Os02g15730.1
LOC_Os02g16100.1
LOC_Os02g16110.1
LOC_Os02g16260.1
LOC_Os02g16330.1
LOC_Os02g16730.1
LOC_Os02g16760.1
LOC_Os02g16770.1
LOC_Os02g16780.1
LOC_Os02g16800.1
LOC_Os02g16809.1
LOC_Os02g16820.1
LOC_Os02g16830.1
LOC_Os02g16839.1
LOC_Os02g16850.1
LOC_Os02g17534.1
LOC_Os02g17600.1
LOC_Os02g17620.1
LOC_Os02g17640.1
LOC_Os02g17880.1
LOC_Os02g17900.1
LOC_Os02g18000.1
LOC_Os02g18070.1
LOC_Os02g18630.1
LOC_Os02g18640.1
LOC_Os02g18690.1
LOC_Os02g18750.1
LOC_Os02g18870.1
LOC_Os02g18880.1
LOC_Os02g18930.1
LOC_Os02g18954.1
LOC_Os02g18990.1
LOC_Os02g19000.1
LOC_Os02g19040.1
LOC_Os02g19220.1
LOC_Os02g19330.2
LOC_Os02g19924.1
LOC_Os02g19970.1
LOC_Os02g20280.1
LOC_Os02g20290.1
LOC_Os02g20330.1
LOC_Os02g20340.1
LOC_Os02g20590.1
LOC_Os02g20600.1
LOC_Os02g20620.1
LOC_Os02g20690.1
LOC_Os02g20720.1
LOC_Os02g21220.1
LOC_Os02g21230.1
LOC_Os02g21310.1
LOC_Os02g21340.1
LOC_Os02g21350.1
LOC_Os02g25820.1
LOC_Os02g25830.1
LOC_Os02g25910.1
LOC_Os02g25940.1
LOC_Os02g26770.1
LOC_Os02g26810.1
LOC_Os02g27020.1
LOC_Os02g27100.1
LOC_Os02g27500.1
LOC_Os02g27540.1
LOC_Os02g27680.1
LOC_Os02g27690.1
LOC_Os02g27710.1
LOC_Os02g27820.1
LOC_Os02g27880.1
LOC_Os02g27940.1
LOC_Os02g28170.1
LOC_Os02g28200.1
LOC_Os02g28220.1
LOC_Os02g28240.1
LOC_Os02g28300.1
LOC_Os02g28340.1
LOC_Os02g28410.1
LOC_Os02g28470.1
LOC_Os02g28580.1
LOC_Os02g28660.1
LOC_Os02g29000.1
LOC_Os02g29020.1
LOC_Os02g29110.1
LOC_Os02g29130.1
LOC_Os02g29140.1
LOC_Os02g29160.1
LOC_Os02g29190.1
LOC_Os02g29210.1
LOC_Os02g30080.1
LOC_Os02g30090.1
LOC_Os02g30100.1
LOC_Os02g30110.1
LOC_Os02g30470.1
LOC_Os02g30550.1
LOC_Os02g30600.1
LOC_Os02g30670.1
LOC_Os02g30690.1
LOC_Os02g30714.1
LOC_Os02g31910.2
LOC_Os02g31940.1
LOC_Os02g32280.1
LOC_Os02g32290.1
LOC_Os02g33310.1
LOC_Os02g33400.1
LOC_Os02g33410.1
LOC_Os02g34360.1
LOC_Os02g34370.1
LOC_Os02g34750.1
LOC_Os02g34790.1
LOC_Os02g35329.1
LOC_Os02g35347.1
LOC_Os02g35365.1
LOC_Os02g36030.1
LOC_Os02g36070.1
LOC_Os02g36110.1
LOC_Os02g36150.1
LOC_Os02g36190.1
LOC_Os02g36220.1
LOC_Os02g36264.1
LOC_Os02g36280.1
LOC_Os02g36414.1
LOC_Os02g36440.1
LOC_Os02g36450.1
LOC_Os02g36810.1
LOC_Os02g36830.1
LOC_Os02g36840.1
LOC_Os02g36940.1
LOC_Os02g36950.1
LOC_Os02g37160.1
LOC_Os02g37180.1
LOC_Os02g37250.1
LOC_Os02g37260.1
LOC_Os02g37280.1
LOC_Os02g37290.1
LOC_Os02g37300.1
LOC_Os02g37320.1
LOC_Os02g37330.1
LOC_Os02g37360.1
LOC_Os02g37390.1
LOC_Os02g37500.1
LOC_Os02g37540.1
LOC_Os02g37550.1
LOC_Os02g37570.1
LOC_Os02g37654.1
LOC_Os02g37700.1
LOC_Os02g37750.1
LOC_Os02g37760.1
LOC_Os02g37780.1
LOC_Os02g37800.1
LOC_Os02g37810.1
LOC_Os02g37820.1
LOC_Os02g37990.1
LOC_Os02g38010.1
LOC_Os02g38140.1
LOC_Os02g38160.1
LOC_Os02g38494.1
LOC_Os02g38499.1
LOC_Os02g38508.1
LOC_Os02g38574.1
LOC_Os02g38580.1
LOC_Os02g38589.1
LOC_Os02g38598.1
LOC_Os02g38680.1
LOC_Os02g38710.1
LOC_Os02g38740.1
LOC_Os02g38760.1
LOC_Os02g38770.1
LOC_Os02g38780.1
LOC_Os02g38804.1
LOC_Os02g39150.1
LOC_Os02g39170.1
LOC_Os02g39230.1
LOC_Os02g39240.1
LOC_Os02g39410.1
LOC_Os02g39430.1
LOC_Os02g39470.1
LOC_Os02g39480.1
LOC_Os02g40180.1
LOC_Os02g40200.1
LOC_Os02g40240.1
LOC_Os02g40340.1
LOC_Os02g40400.1
LOC_Os02g40710.1
LOC_Os02g40730.1
LOC_Os02g41630.2
LOC_Os02g41650.3
LOC_Os02g41670.1
LOC_Os02g41680.1
LOC_Os02g42330.1
LOC_Os02g42350.1
LOC_Os02g42430.1
LOC_Os02g42440.1
LOC_Os02g43050.1
LOC_Os02g43130.1
LOC_Os02g43194.1
LOC_Os02g43280.1
LOC_Os02g43710.1
LOC_Os02g43720.1
LOC_Os02g43940.1
LOC_Os02g43970.1
LOC_Os02g44106.1
LOC_Os02g44108.1
LOC_Os02g44134.1
LOC_Os02g44200.1
LOC_Os02g44360.1
LOC_Os02g44370.1
LOC_Os02g44850.1
LOC_Os02g44860.1
LOC_Os02g45150.2
LOC_Os02g45160.1
LOC_Os02g46180.1
LOC_Os02g46210.1
LOC_Os02g46720.1
LOC_Os02g46730.1
LOC_Os02g46850.1
LOC_Os02g46860.1
LOC_Os02g47530.1
LOC_Os02g47550.1
LOC_Os02g47790.1
LOC_Os02g47800.1
LOC_Os02g48200.1
LOC_Os02g48210.1
LOC_Os02g48520.1
LOC_Os02g48530.1
LOC_Os02g48910.1
LOC_Os02g48920.1
LOC_Os02g49200.1
LOC_Os02g49210.1
LOC_Os02g50140.1
LOC_Os02g50150.1
LOC_Os02g50174.1
LOC_Os02g50390.1
LOC_Os02g50400.1
LOC_Os02g50404.1
LOC_Os02g50430.1
LOC_Os02g50840.2
LOC_Os02g50850.2
LOC_Os02g51210.1
LOC_Os02g51280.1
LOC_Os02g51900.1
LOC_Os02g51910.1
LOC_Os02g51970.1
LOC_Os02g52000.1
LOC_Os02g52010.1
LOC_Os02g52430.2
LOC_Os02g52450.2
LOC_Os02g52560.1
LOC_Os02g52590.1
LOC_Os02g52610.1
LOC_Os02g52630.1
LOC_Os02g52700.1
LOC_Os02g52710.1
LOC_Os02g53440.1
LOC_Os02g53480.1
LOC_Os02g53860.1
LOC_Os02g53870.1
LOC_Os02g53880.1
LOC_Os02g53910.1
LOC_Os02g53950.1
LOC_Os02g53970.1
LOC_Os02g54390.1
LOC_Os02g54420.1
LOC_Os02g54450.1
LOC_Os02g54530.1
LOC_Os02g54560.1
LOC_Os02g54690.1
LOC_Os02g54700.2
LOC_Os02g55220.1
LOC_Os02g55230.1
LOC_Os02g55270.1
LOC_Os02g55280.1
LOC_Os02g55500.1
LOC_Os02g55510.1
LOC_Os02g55540.2
LOC_Os02g55550.1
LOC_Os02g55640.1
LOC_Os02g55649.1
LOC_Os02g55658.1
LOC_Os02g55670.1
LOC_Os02g55689.1
LOC_Os02g55698.1
LOC_Os02g55710.1
LOC_Os02g55720.1
LOC_Os02g55729.1
LOC_Os02g55770.1
LOC_Os02g55790.1
LOC_Os02g56350.1
LOC_Os02g56420.1
LOC_Os02g56680.1
LOC_Os02g56690.1
LOC_Os02g56700.1
LOC_Os02g56720.2
LOC_Os02g56760.1
LOC_Os02g56800.1
LOC_Os02g56810.1
LOC_Os02g56820.1
LOC_Os02g56840.1
LOC_Os02g56930.1
LOC_Os02g56940.1
LOC_Os02g57860.1
LOC_Os02g57870.1
LOC_Os02g57880.1
LOC_Os02g57890.1
LOC_Os02g57910.1
LOC_Os02g57940.1
LOC_Os02g57960.1
LOC_Os02g58040.1
LOC_Os02g58260.1
LOC_Os02g58270.1
LOC_Os02g58360.1
LOC_Os02g58380.1
LOC_Os03g01260.1
LOC_Os03g01270.1
LOC_Os03g01610.1
LOC_Os03g01640.1
LOC_Os03g01650.1
LOC_Os03g02920.1
LOC_Os03g02939.1
LOC_Os03g04120.1
LOC_Os03g04130.1
LOC_Os03g04220.1
LOC_Os03g04240.1
LOC_Os03g04250.1
LOC_Os03g04630.1
LOC_Os03g04640.1
LOC_Os03g04650.1
LOC_Os03g04660.1
LOC_Os03g04680.1
LOC_Os03g04840.1
LOC_Os03g04850.1
LOC_Os03g04870.1
LOC_Os03g05060.1
LOC_Os03g05070.1
LOC_Os03g05210.1
LOC_Os03g05250.1
LOC_Os03g05500.1
LOC_Os03g05510.1
LOC_Os03g05610.1
LOC_Os03g05620.1
LOC_Os03g05640.1
LOC_Os03g05840.1
LOC_Os03g05860.1
LOC_Os03g05880.1
LOC_Os03g05900.1
LOC_Os03g05910.1
LOC_Os03g05920.1
LOC_Os03g05990.1
LOC_Os03g06000.1
LOC_Os03g06010.1
LOC_Os03g06020.1
LOC_Os03g06040.1
LOC_Os03g06050.1
LOC_Os03g06060.1
LOC_Os03g06700.1
LOC_Os03g06705.1
LOC_Os03g06810.1
LOC_Os03g06820.1
LOC_Os03g06830.1
LOC_Os03g06870.1
LOC_Os03g06990.1
LOC_Os03g07000.1
LOC_Os03g07340.1
LOC_Os03g07350.1
LOC_Os03g07510.1
LOC_Os03g07540.1
LOC_Os03g07650.1
LOC_Os03g07660.1
LOC_Os03g08010.1
LOC_Os03g08020.1
LOC_Os03g08050.1
LOC_Os03g08090.2
LOC_Os03g08100.1
LOC_Os03g08310.1
LOC_Os03g08320.1
LOC_Os03g08330.1
LOC_Os03g08460.1
LOC_Os03g08470.1
LOC_Os03g08490.1
LOC_Os03g08500.2
LOC_Os03g08624.1
LOC_Os03g08630.1
LOC_Os03g08999.1
LOC_Os03g09020.1
LOC_Os03g09880.1
LOC_Os03g09900.1
LOC_Os03g09930.1
LOC_Os03g09940.1
LOC_Os03g09980.1
LOC_Os03g10090.1
LOC_Os03g10100.1
LOC_Os03g10440.1
LOC_Os03g10469.1
LOC_Os03g10478.1
LOC_Os03g10710.1
LOC_Os03g10740.1
LOC_Os03g11030.1
LOC_Os03g11040.1
LOC_Os03g12190.1
LOC_Os03g12200.1
LOC_Os03g12900.1
LOC_Os03g12910.1
LOC_Os03g13140.1
LOC_Os03g13150.1
LOC_Os03g13160.1
LOC_Os03g13180.1
LOC_Os03g13200.1
LOC_Os03g13210.1
LOC_Os03g13250.1
LOC_Os03g13274.2
LOC_Os03g13360.1
LOC_Os03g13370.1
LOC_Os03g14030.1
LOC_Os03g14050.1
LOC_Os03g14300.1
LOC_Os03g14334.1
LOC_Os03g14400.1
LOC_Os03g14420.1
LOC_Os03g14642.1
LOC_Os03g14654.1
LOC_Os03g15210.1
LOC_Os03g15220.1
LOC_Os03g15230.1
LOC_Os03g15960.1
LOC_Os03g16020.1
LOC_Os03g16030.1
LOC_Os03g16040.1
LOC_Os03g16210.1
LOC_Os03g16220.1
LOC_Os03g16230.1
LOC_Os03g16860.1
LOC_Os03g16880.1
LOC_Os03g16920.1
LOC_Os03g16950.1
LOC_Os03g16960.1
LOC_Os03g16980.1
LOC_Os03g17000.2
LOC_Os03g17460.1
LOC_Os03g17470.1
LOC_Os03g17480.1
LOC_Os03g18570.1
LOC_Os03g18580.1
LOC_Os03g19000.1
LOC_Os03g19010.1
LOC_Os03g19240.1
LOC_Os03g19250.1
LOC_Os03g19310.1
LOC_Os03g19330.1
LOC_Os03g19420.2
LOC_Os03g19427.1
LOC_Os03g20210.1
LOC_Os03g20230.1
LOC_Os03g20260.1
LOC_Os03g20270.1
LOC_Os03g20290.1
LOC_Os03g20780.1
LOC_Os03g20790.1
LOC_Os03g20920.1
LOC_Os03g20940.1
LOC_Os03g20949.1
LOC_Os03g20970.1
LOC_Os03g21030.1
LOC_Os03g21060.1
LOC_Os03g21140.1
LOC_Os03g21160.2
LOC_Os03g21570.1
LOC_Os03g21580.1
LOC_Os03g21610.1
LOC_Os03g21620.1
LOC_Os03g22010.1
LOC_Os03g22020.1
LOC_Os03g22080.1
LOC_Os03g22110.1
LOC_Os03g22210.1
LOC_Os03g22230.1
LOC_Os03g22620.1
LOC_Os03g22634.1
LOC_Os03g22730.1
LOC_Os03g22740.1
LOC_Os03g22930.1
LOC_Os03g22940.1
LOC_Os03g22950.1
LOC_Os03g23000.1
LOC_Os03g23900.1
LOC_Os03g23920.1
LOC_Os03g23935.1
LOC_Os03g24160.1
LOC_Os03g24170.1
LOC_Os03g24640.1
LOC_Os03g24650.1
LOC_Os03g24680.1
LOC_Os03g24690.1
LOC_Os03g24710.1
LOC_Os03g24720.1
LOC_Os03g24730.1
LOC_Os03g24760.1
LOC_Os03g24820.1
LOC_Os03g24860.1
LOC_Os03g24870.1
LOC_Os03g25000.1
LOC_Os03g25030.1
LOC_Os03g25040.1
LOC_Os03g25220.1
LOC_Os03g25240.1
LOC_Os03g25280.1
LOC_Os03g25300.1
LOC_Os03g25330.1
LOC_Os03g25340.1
LOC_Os03g25360.1
LOC_Os03g25370.1
LOC_Os03g25480.1
LOC_Os03g25490.1
LOC_Os03g25500.1
LOC_Os03g25820.1
LOC_Os03g25840.1
LOC_Os03g25869.1
LOC_Os03g25920.1
LOC_Os03g26000.1
LOC_Os03g26030.1
LOC_Os03g26530.1
LOC_Os03g26620.1
LOC_Os03g26680.1
LOC_Os03g26720.1
LOC_Os03g26784.1
LOC_Os03g26800.1
LOC_Os03g26820.1
LOC_Os03g26920.1
LOC_Os03g26930.1
LOC_Os03g27170.1
LOC_Os03g27210.1
LOC_Os03g27480.1
LOC_Os03g27550.1
LOC_Os03g27570.1
LOC_Os03g27580.1
LOC_Os03g27590.1
LOC_Os03g27680.1
LOC_Os03g27690.1
LOC_Os03g28160.2
LOC_Os03g28170.1
LOC_Os03g28180.1
LOC_Os03g28190.1
LOC_Os03g29150.1
LOC_Os03g29170.1
LOC_Os03g29190.1
LOC_Os03g29240.1
LOC_Os03g30250.1
LOC_Os03g30260.1
LOC_Os03g30630.1
LOC_Os03g30640.1
LOC_Os03g30650.1
LOC_Os03g30660.1
LOC_Os03g31000.1
LOC_Os03g31070.1
LOC_Os03g32140.1
LOC_Os03g32150.1
LOC_Os03g37411.1
LOC_Os03g37470.1
LOC_Os03g37490.1
LOC_Os03g37830.1
LOC_Os03g37840.1
LOC_Os03g37930.1
LOC_Os03g38250.1
LOC_Os03g38330.1
LOC_Os03g38390.1
LOC_Os03g38470.1
LOC_Os03g38590.1
LOC_Os03g38600.1
LOC_Os03g39050.1
LOC_Os03g39100.1
LOC_Os03g39129.1
LOC_Os03g39160.1
LOC_Os03g39170.1
LOC_Os03g39220.1
LOC_Os03g39240.1
LOC_Os03g39370.1
LOC_Os03g39650.1
LOC_Os03g39690.1
LOC_Os03g39760.1
LOC_Os03g40370.1
LOC_Os03g40410.1
LOC_Os03g41064.1
LOC_Os03g41070.1
LOC_Os03g41419.1
LOC_Os03g41438.1
LOC_Os03g42230.1
LOC_Os03g42240.1
LOC_Os03g42280.1
LOC_Os03g42290.1
LOC_Os03g42370.1
LOC_Os03g42400.1
LOC_Os03g42420.1
LOC_Os03g42430.1
LOC_Os03g42440.1
LOC_Os03g42450.1
LOC_Os03g42480.1
LOC_Os03g42490.1
LOC_Os03g42500.1
LOC_Os03g42760.1
LOC_Os03g42780.1
LOC_Os03g43970.1
LOC_Os03g43980.1
LOC_Os03g44900.1
LOC_Os03g44920.1
LOC_Os03g44944.1
LOC_Os03g44980.1
LOC_Os03g45010.1
LOC_Os03g45130.1
LOC_Os03g45528.1
LOC_Os03g45619.2
LOC_Os03g45830.1
LOC_Os03g45850.1
LOC_Os03g45860.1
LOC_Os03g46120.1
LOC_Os03g46140.1
LOC_Os03g46200.1
LOC_Os03g46250.1
LOC_Os03g46460.1
LOC_Os03g46500.1
LOC_Os03g46510.1
LOC_Os03g46530.1
LOC_Os03g46560.1
LOC_Os03g47016.1
LOC_Os03g47022.1
LOC_Os03g47036.1
LOC_Os03g47360.1
LOC_Os03g47420.1
LOC_Os03g47614.1
LOC_Os03g47620.1
LOC_Os03g47629.1
LOC_Os03g47640.1
LOC_Os03g47650.1
LOC_Os03g47686.1
LOC_Os03g47820.1
LOC_Os03g47830.1
LOC_Os03g48220.1
LOC_Os03g48280.1
LOC_Os03g48320.1
LOC_Os03g48370.1
LOC_Os03g48750.1
LOC_Os03g48760.1
LOC_Os03g48770.1
LOC_Os03g48780.1
LOC_Os03g49070.1
LOC_Os03g49126.1
LOC_Os03g49260.1
LOC_Os03g49270.1
LOC_Os03g49300.1
LOC_Os03g49310.1
LOC_Os03g49350.1
LOC_Os03g49380.1
LOC_Os03g50140.1
LOC_Os03g50160.1
LOC_Os03g50340.1
LOC_Os03g50350.1
LOC_Os03g50600.1
LOC_Os03g50610.1
LOC_Os03g51490.1
LOC_Os03g51495.1
LOC_Os03g51950.1
LOC_Os03g51960.1
LOC_Os03g52040.2
LOC_Os03g52070.3
LOC_Os03g52080.1
LOC_Os03g52170.1
LOC_Os03g52180.1
LOC_Os03g52355.1
LOC_Os03g52360.1
LOC_Os03g52720.1
LOC_Os03g52730.1
LOC_Os03g53510.2
LOC_Os03g53530.1
LOC_Os03g53790.1
LOC_Os03g53800.3
LOC_Os03g53860.1
LOC_Os03g54160.1
LOC_Os03g54170.1
LOC_Os03g54190.1
LOC_Os03g54200.1
LOC_Os03g54850.1
LOC_Os03g54860.1
LOC_Os03g54870.1
LOC_Os03g54890.1
LOC_Os03g55010.1
LOC_Os03g55020.1
LOC_Os03g55030.1
LOC_Os03g55034.1
LOC_Os03g55040.1
LOC_Os03g55050.1
LOC_Os03g55230.1
LOC_Os03g55240.1
LOC_Os03g55250.1
LOC_Os03g55260.1
LOC_Os03g55389.1
LOC_Os03g55410.1
LOC_Os03g55420.1
LOC_Os03g55490.1
LOC_Os03g55734.1
LOC_Os03g55740.1
LOC_Os03g56110.1
LOC_Os03g56140.1
LOC_Os03g56710.1
LOC_Os03g56714.1
LOC_Os03g56720.1
LOC_Os03g56730.2
LOC_Os03g56760.1
LOC_Os03g56770.1
LOC_Os03g56974.1
LOC_Os03g57010.1
LOC_Os03g57360.1
LOC_Os03g57400.1
LOC_Os03g57460.1
LOC_Os03g57490.1
LOC_Os03g57540.1
LOC_Os03g57560.1
LOC_Os03g57600.1
LOC_Os03g57620.1
LOC_Os03g57630.1
LOC_Os03g57640.1
LOC_Os03g57680.1
LOC_Os03g57690.1
LOC_Os03g57720.1
LOC_Os03g58010.1
LOC_Os03g58020.1
LOC_Os03g58030.1
LOC_Os03g58140.1
LOC_Os03g58150.1
LOC_Os03g58260.2
LOC_Os03g58290.1
LOC_Os03g58300.1
LOC_Os03g58320.1
LOC_Os03g58880.1
LOC_Os03g58890.2
LOC_Os03g58900.1
LOC_Os03g58920.2
LOC_Os03g58980.1
LOC_Os03g58990.1
LOC_Os03g59010.1
LOC_Os03g59100.1
LOC_Os03g59110.1
LOC_Os03g59120.1
LOC_Os03g59152.1
LOC_Os03g59590.1
LOC_Os03g59600.1
LOC_Os03g59770.1
LOC_Os03g59790.1
LOC_Os03g60340.1
LOC_Os03g60350.1
LOC_Os03g60976.1
LOC_Os03g60992.1
LOC_Os03g61249.1
LOC_Os03g61270.1
LOC_Os03g61280.1
LOC_Os03g61319.1
LOC_Os03g61430.1
LOC_Os03g61440.1
LOC_Os03g61470.1
LOC_Os03g61480.1
LOC_Os03g61490.1
LOC_Os03g61500.1
LOC_Os03g62060.1
LOC_Os03g62070.1
LOC_Os03g62120.1
LOC_Os03g62130.1
LOC_Os03g62140.1
LOC_Os03g62440.1
LOC_Os03g62470.1
LOC_Os03g62522.1
LOC_Os03g62530.1
LOC_Os03g62539.1
LOC_Os03g62570.1
LOC_Os03g63140.1
LOC_Os03g63160.1
LOC_Os03g64030.1
LOC_Os03g64050.1
LOC_Os04g01310.1
LOC_Os04g01320.1
LOC_Os04g01480.1
LOC_Os04g01490.1
LOC_Os04g01600.2
LOC_Os04g01650.1
LOC_Os04g01660.1
LOC_Os04g01860.1
LOC_Os04g01874.1
LOC_Os04g02520.1
LOC_Os04g02550.1
LOC_Os04g02580.1
LOC_Os04g02650.1
LOC_Os04g02754.1
LOC_Os04g02780.1
LOC_Os04g03320.1
LOC_Os04g03360.1
LOC_Os04g03870.1
LOC_Os04g03890.1
LOC_Os04g04050.1
LOC_Os04g04060.1
LOC_Os04g04240.1
LOC_Os04g04254.1
LOC_Os04g05360.1
LOC_Os04g05400.1
LOC_Os04g05500.1
LOC_Os04g05550.1
LOC_Os04g05560.1
LOC_Os04g05580.1
LOC_Os04g05700.1
LOC_Os04g05770.1
LOC_Os04g06490.1
LOC_Os04g06510.1
LOC_Os04g06530.1
LOC_Os04g06590.1
LOC_Os04g06840.1
LOC_Os04g06900.1
LOC_Os04g06990.1
LOC_Os04g07110.1
LOC_Os04g07130.1
LOC_Os04g07150.1
LOC_Os04g07280.1
LOC_Os04g07500.1
LOC_Os04g07540.1
LOC_Os04g07830.1
LOC_Os04g07920.1
LOC_Os04g08070.1
LOC_Os04g08080.1
LOC_Os04g08110.1
LOC_Os04g08160.1
LOC_Os04g08190.1
LOC_Os04g08200.1
LOC_Os04g08240.1
LOC_Os04g08250.1
LOC_Os04g08370.1
LOC_Os04g08390.1
LOC_Os04g08470.1
LOC_Os04g08500.1
LOC_Os04g08824.1
LOC_Os04g08828.1
LOC_Os04g08836.1
LOC_Os04g09604.1
LOC_Os04g09654.1
LOC_Os04g09670.1
LOC_Os04g09680.1
LOC_Os04g10000.1
LOC_Os04g10010.1
LOC_Os04g10260.1
LOC_Os04g10300.1
LOC_Os04g10310.1
LOC_Os04g10320.1
LOC_Os04g10350.1
LOC_Os04g10410.1
LOC_Os04g10434.1
LOC_Os04g10460.1
LOC_Os04g10530.1
LOC_Os04g10569.1
LOC_Os04g10630.1
LOC_Os04g10640.1
LOC_Os04g10690.1
LOC_Os04g10750.2
LOC_Os04g10800.1
LOC_Os04g10924.1
LOC_Os04g10940.1
LOC_Os04g11510.1
LOC_Os04g11640.1
LOC_Os04g11730.1
LOC_Os04g12499.1
LOC_Os04g12530.1
LOC_Os04g12540.1
LOC_Os04g12560.1
LOC_Os04g12570.1
LOC_Os04g12589.1
LOC_Os04g12690.1
LOC_Os04g12710.1
LOC_Os04g12720.1
LOC_Os04g12950.1
LOC_Os04g12960.1
LOC_Os04g12970.1
LOC_Os04g12980.1
LOC_Os04g13090.1
LOC_Os04g13140.1
LOC_Os04g13160.1
LOC_Os04g13170.1
LOC_Os04g14110.1
LOC_Os04g14140.1
LOC_Os04g14180.1
LOC_Os04g14190.1
LOC_Os04g14200.1
LOC_Os04g14360.1
LOC_Os04g14410.1
LOC_Os04g14690.1
LOC_Os04g14710.1
LOC_Os04g15630.1
LOC_Os04g15650.1
LOC_Os04g15660.1
LOC_Os04g16760.1
LOC_Os04g16762.1
LOC_Os04g16770.1
LOC_Os04g19750.1
LOC_Os04g19800.1
LOC_Os04g20330.1
LOC_Os04g20400.1
LOC_Os04g21880.1
LOC_Os04g21910.1
LOC_Os04g22220.1
LOC_Os04g22230.1
LOC_Os04g22380.1
LOC_Os04g22390.1
LOC_Os04g22660.1
LOC_Os04g22670.1
LOC_Os04g22730.1
LOC_Os04g22740.1
LOC_Os04g22750.1
LOC_Os04g22800.1
LOC_Os04g22870.1
LOC_Os04g23590.1
LOC_Os04g23630.1
LOC_Os04g24319.1
LOC_Os04g24328.1
LOC_Os04g24790.1
LOC_Os04g24800.1
LOC_Os04g24810.1
LOC_Os04g24840.1
LOC_Os04g24850.1
LOC_Os04g25150.1
LOC_Os04g25160.1
LOC_Os04g25190.1
LOC_Os04g25370.1
LOC_Os04g25380.1
LOC_Os04g25440.1
LOC_Os04g25490.1
LOC_Os04g25800.1
LOC_Os04g25820.1
LOC_Os04g25870.1
LOC_Os04g25920.1
LOC_Os04g25930.1
LOC_Os04g25970.1
LOC_Os04g25980.1
LOC_Os04g26190.1
LOC_Os04g26220.1
LOC_Os04g26230.1
LOC_Os04g26240.1
LOC_Os04g26260.1
LOC_Os04g26380.1
LOC_Os04g26490.1
LOC_Os04g26790.1
LOC_Os04g26834.1
LOC_Os04g26841.1
LOC_Os04g26850.2
LOC_Os04g26870.1
LOC_Os04g26890.1
LOC_Os04g26910.1
LOC_Os04g26920.3
LOC_Os04g26960.1
LOC_Os04g26980.1
LOC_Os04g27070.1
LOC_Os04g27190.1
LOC_Os04g27340.1
LOC_Os04g27400.1
LOC_Os04g27430.1
LOC_Os04g27470.1
LOC_Os04g27480.1
LOC_Os04g27540.1
LOC_Os04g27670.1
LOC_Os04g27720.1
LOC_Os04g27760.1
LOC_Os04g27790.1
LOC_Os04g27960.1
LOC_Os04g27990.1
LOC_Os04g28120.1
LOC_Os04g28130.1
LOC_Os04g28140.1
LOC_Os04g28150.1
[truncated: 3,888 more rows]
