# Supplementary material for: Comparative Genomic and Transcriptomic Analysis of Tandemly and Segmentally Duplicated Genes in Rice
Source: PLoS One. 2013 May 16;8(5):e63551. doi: 10.1371/journal.pone.0063551 (PMC3656045; doi:10.1371/journal.pone.0063551)
Supplement: Table S2 — Genome-wide identification of segmentally duplicated genes in the rice genome. (XLS) [file pone.0063551.s003.xls]

## Sheet: Sheet1
Table S2. Genome-wide identification of segmentally duplicated genes in the rice genome
Segmental 1	Annotation	Expression or not	Segmental 2	Annotation	Expression or not
LOC_Os01g01070.1	expressed protein	Y	LOC_Os05g01320.1	expressed protein	Y
LOC_Os01g01180.1	expressed protein	Y	LOC_Os05g01280.2	expressed protein	Y
LOC_Os01g01307.1	translocon-associated protein beta domain containing protein, expressed	Y	LOC_Os05g01262.2	translocon-associated protein beta domain containing protein, expressed	Y
LOC_Os01g01350.1	SNF7 domain containing protein, putative, expressed	Y	LOC_Os05g01250.1	SNF7 domain containing protein, putative, expressed	Y
LOC_Os01g01720.1	pex14, putative, expressed	Y	LOC_Os05g01090.1	pex14, putative, expressed	Y
LOC_Os01g01800.1	expressed protein	Y	LOC_Os05g01060.1	expressed protein	Y
LOC_Os01g01960.1	transcriptional repressor, putative, expressed	Y	LOC_Os05g01020.2	transcriptional repressor, putative, expressed	Y
LOC_Os01g04450.1	OsWAK2 - OsWAK receptor-like cytoplasmic kinase OsWAK-RLCK, expressed	Y	LOC_Os01g49529.1	OsWAK10d - OsWAK receptor-like cytoplasmic kinase OsWAK-RLCK, expressed	Y
LOC_Os01g04460.1	Ser/Thr protein kinase, putative, expressed	Y	LOC_Os01g49580.1	Protein kinase domain containing protein, expressed	Y
LOC_Os01g04570.1	Ser/Thr protein kinase, putative, expressed	Y	LOC_Os01g49614.1	Protein kinase domain containing protein, expressed	Y
LOC_Os01g04640.1	reticulon domain containing protein, putative, expressed	Y	LOC_Os01g49660.1	reticulon domain containing protein, putative, expressed	Y
LOC_Os01g04660.1	lipid phosphatase protein, putative, expressed	Y	LOC_Os01g49820.2	lipid phosphatase protein, putative, expressed	Y
LOC_Os01g04800.1	B3 DNA binding domain containing protein, expressed	Y	LOC_Os01g49830.1	B3 DNA binding domain containing protein, expressed	Y
LOC_Os01g05790.1	SLT1 protein, putative, expressed	Y	LOC_Os03g16910.1	SLT1 protein, putative, expressed	Y
LOC_Os01g06010.1	Core histone H2A/H2B/H3/H4 domain containing protein, putative, expressed	Y	LOC_Os03g17084.1	Core histone H2A/H2B/H3/H4 domain containing protein, putative, expressed	Y
LOC_Os01g06250.1	dirigent, putative, expressed	Y	LOC_Os03g17220.1	dirigent, putative, expressed	Y
LOC_Os01g06270.1	expressed protein	Y	LOC_Os03g17270.1	expressed protein	Y
LOC_Os01g06270.1	expressed protein	Y	LOC_Os05g06980.1	expressed protein	Y
LOC_Os01g06280.2	TKL_IRAK_CrRLK1L-1.4 - The CrRLK1L-1 subfamily has homology to the CrRLK1L homolog, expressed	Y	LOC_Os03g17300.1	TKL_IRAK_CrRLK1L-1.7 - The CrRLK1L-1 subfamily has homology to the CrRLK1L homolog, expressed	Y
LOC_Os01g06280.2	TKL_IRAK_CrRLK1L-1.4 - The CrRLK1L-1 subfamily has homology to the CrRLK1L homolog, expressed	Y	LOC_Os05g06990.1	TKL_IRAK_CrRLK1L-1.10 - The CrRLK1L-1 subfamily has homology to the CrRLK1L homolog, expressed	Y
LOC_Os01g06290.1	splicing factor, arginine/serine-rich, putative, expressed	Y	LOC_Os03g17710.1	splicing factor, arginine/serine-rich, putative, expressed	Y
LOC_Os01g06290.1	splicing factor, arginine/serine-rich, putative, expressed	Y	LOC_Os05g07000.1	splicing factor, arginine/serine-rich 7, putative, expressed	Y
LOC_Os01g06320.1	MYB family transcription factor, putative, expressed	Y	LOC_Os05g07010.1	myb-like DNA-binding domain containing protein, expressed	Y
LOC_Os01g06450.1	glycosyltransferase family 43 protein, putative, expressed	Y	LOC_Os03g17850.1	glycosyltransferase family 43 protein, putative, expressed	Y
LOC_Os01g06510.1	arginyl-tRNA synthetase, putative, expressed	Y	LOC_Os05g07030.1	arginyl-tRNA synthetase, putative, expressed	Y
LOC_Os01g06520.1	verticillium wilt disease resistance protein, putative, expressed	Y	LOC_Os12g12130.1	verticillium wilt disease resistance protein, putative, expressed	Y
LOC_Os01g06540.1	PHD finger protein, putative, expressed	Y	LOC_Os05g07040.1	PHD finger protein, putative, expressed	Y
LOC_Os01g06580.1	fasciclin domain containing protein, expressed	Y	LOC_Os05g07060.1	fasciclin domain containing protein, expressed	Y
LOC_Os01g06590.2	zinc finger, C3HC4 type domain containing protein, expressed	Y	LOC_Os05g07070.1	zinc finger, C3HC4 type domain containing protein, expressed	Y
LOC_Os01g06600.1	glutaryl-CoA dehydrogenase, mitochondrial precursor, putative, expressed	Y	LOC_Os05g07090.1	acyl-coenzyme A dehydrogenase, mitochondrial precursor, putative, expressed	Y
LOC_Os01g06640.1	basic helix-loop-helix, putative, expressed	Y	LOC_Os05g07120.1	basic helix-loop-helix, putative, expressed	Y
LOC_Os01g06670.1	hcr2-5D, putative, expressed	Y	LOC_Os12g12120.1	verticillium wilt disease resistance protein precursor, putative, expressed	Y
LOC_Os01g06800.1	expressed protein	Y	LOC_Os05g07180.1	expressed protein	Y
LOC_Os01g06820.1	hcr2-0B, putative, expressed	Y	LOC_Os12g11940.1	disease resistance family protein, putative, expressed	Y
LOC_Os01g06900.1	verticillium wilt disease resistance protein Ve2, putative, expressed	Y	LOC_Os12g11930.1	disease resistance protein SlVe2 precursor, putative, expressed	Y
LOC_Os01g06920.1	resistance protein SlVe1 precursor, putative, expressed	Y	LOC_Os12g11860.1	verticillium wilt disease resistance protein precursor, putative, expressed	Y
LOC_Os01g07140.1	kelch repeat-containing protein, putative, expressed	Y	LOC_Os05g07220.1	kelch repeat-containing protein, putative, expressed	Y
LOC_Os01g07150.1	expressed protein	Y	LOC_Os05g07240.1	expressed protein	Y
LOC_Os01g07212.1	staphylococcal nuclease homologue, putative, expressed	Y	LOC_Os05g07260.1	phosphatidylinositolglycan-related, putative, expressed	Y
LOC_Os01g07240.1	expressed protein	Y	LOC_Os05g07280.1	expressed protein	Y
LOC_Os01g07280.1	disease resistance protein, putative, expressed	Y	LOC_Os12g11720.1	verticillium wilt disease resistance protein precursor, putative, expressed	Y
LOC_Os01g07310.1	transporter-related, putative, expressed	Y	LOC_Os05g07670.1	solute carrier family 35 member E3, putative, expressed	Y
LOC_Os01g07370.1	KIP1, putative, expressed	Y	LOC_Os05g07680.1	KIP1, putative, expressed	Y
LOC_Os01g07376.1	thioredoxin, putative, expressed	Y	LOC_Os05g07690.2	thioredoxin, putative, expressed	Y
LOC_Os01g07400.1	WD40-like domain containing protein, putative, expressed	Y	LOC_Os05g07710.3	WD40-like domain containing protein, putative, expressed	Y
LOC_Os01g07500.1	alliin lyase precursor, putative, expressed	Y	LOC_Os05g07720.1	alliin lyase precursor, putative, expressed	Y
LOC_Os01g07560.1	receptor-like protein kinase 2 precursor, putative, expressed	Y	LOC_Os05g07740.1	receptor-like protein kinase 2 precursor, putative, expressed	Y
LOC_Os01g07570.1	carboxyl-terminal proteinase, putative, expressed	Y	LOC_Os05g07764.2	carboxyl-terminal proteinase, putative, expressed	Y
LOC_Os01g07590.1	universal stress protein domain containing protein, putative, expressed	Y	LOC_Os05g07810.1	universal stress protein domain containing protein, putative, expressed	Y
LOC_Os01g07620.1	expressed protein	Y	LOC_Os05g07840.1	expressed protein	Y
LOC_Os01g07630.1	BRASSINOSTEROID INSENSITIVE 1-associated receptor kinase 1 precursor, putative, expressed	Y	LOC_Os05g07850.1	receptor-like kinase, putative, expressed	Y
LOC_Os01g07730.1	phosphate/phosphoenolpyruvate translocator-related protein, putative, expressed	Y	LOC_Os05g07870.1	triose phosphate/phosphate translocator, non-green plastid,chloroplast precursor, putative, expressed	Y
LOC_Os01g07760.2	phospholipase D, putative, expressed	Y	LOC_Os05g07880.1	phospholipase D, putative, expressed	Y
LOC_Os01g07780.1	embryo-specific 3, putative, expressed	Y	LOC_Os05g07890.1	embryo-specific 3, putative, expressed	Y
LOC_Os01g07850.1	glyoxalase family protein, putative, expressed	Y	LOC_Os05g07940.1	glyoxalase family protein, putative, expressed	Y
LOC_Os01g07890.1	expressed protein	Y	LOC_Os05g08390.1	expressed protein	Y
LOC_Os01g07970.1	expressed protein	Y	LOC_Os05g08420.1	expressed protein	Y
LOC_Os01g08020.1	boron transporter protein, putative, expressed	Y	LOC_Os05g08430.1	boron transporter protein, putative, expressed	Y
LOC_Os01g08130.1	phototropic-responsive NPH3 family protein, putative, expressed	Y	LOC_Os05g08530.1	phototropic-responsive NPH3 family protein, putative, expressed	Y
LOC_Os01g08220.1	gibberellin 3-beta-dioxygenase 2-2, putative, expressed	Y	LOC_Os05g08540.1	gibberellin 3-beta-dioxygenase 2-2, putative, expressed	Y
LOC_Os01g08320.1	OsIAA1 - Auxin-responsive Aux/IAA gene family member, expressed	Y	LOC_Os05g08570.1	OsIAA15 - Auxin-responsive Aux/IAA gene family member, expressed	Y
LOC_Os01g08340.1	zinc finger family protein, putative, expressed	Y	LOC_Os05g08610.1	zinc finger family protein, putative, expressed	Y
LOC_Os01g08380.1	transferase family protein, putative, expressed	Y	LOC_Os05g08640.1	transferase family protein, putative, expressed	Y
LOC_Os01g08410.1	early fruit mRNA, putative, expressed	Y	LOC_Os05g08730.1	early fruit mRNA, putative, expressed	Y
LOC_Os01g08440.1	UDP-glucoronosyl and UDP-glucosyl transferase domain containing protein, expressed	Y	LOC_Os05g08750.1	UDP-glucoronosyl and UDP-glucosyl transferase domain containing protein, expressed	Y
LOC_Os01g08510.1	MAR-binding filament-like protein 1, putative, expressed	Y	LOC_Os05g08790.1	MAR-binding filament-like protein 1, putative, expressed	Y
LOC_Os01g08520.1	DUF581 domain containing protein, expressed	Y	LOC_Os05g08800.1	DUF581 domain containing protein, expressed	Y
LOC_Os01g08560.2	DnaK family protein, putative, expressed	Y	LOC_Os05g08840.1	DnaK family protein, putative, expressed	Y
LOC_Os01g08800.1	cytochrome P450, putative, expressed	Y	LOC_Os05g08850.1	cytochrome P450, putative, expressed	Y
LOC_Os01g08814.1	expressed protein	Y	LOC_Os05g08854.1	expressed protein	Y
LOC_Os01g08840.1	expressed protein	Y	LOC_Os05g08900.1	expressed protein	Y
LOC_Os01g08970.1	SSRP1-like FACT complex subunit, putative, expressed	Y	LOC_Os05g08970.1	SSRP1-like FACT complex subunit, putative, expressed	Y
LOC_Os01g08990.1	expressed protein	Y	LOC_Os05g08980.3	expressed protein	Y
LOC_Os01g09000.1	glutaminyl-tRNA synthetase, putative, expressed	Y	LOC_Os05g08990.1	glutaminyl-tRNA synthetase, putative, expressed	Y
LOC_Os01g09100.1	WRKY10, expressed	Y	LOC_Os05g09020.1	WRKY67, expressed	Y
LOC_Os01g09246.1	glycine-rich protein, putative, expressed	Y	LOC_Os05g09360.1	glycine-rich protein, putative, expressed	Y
LOC_Os01g09320.1	NADP-dependent malic enzyme, chloroplast precursor, putative, expressed	Y	LOC_Os05g09440.1	NADP-dependent malic enzyme, chloroplast precursor, putative, expressed	Y
LOC_Os01g09450.1	OsIAA2 - Auxin-responsive Aux/IAA gene family member, expressed	Y	LOC_Os05g09480.1	OsIAA16 - Auxin-responsive Aux/IAA gene family member, expressed	Y
LOC_Os01g09460.1	hexokinase, putative, expressed	Y	LOC_Os05g09500.1	hexokinase, putative, expressed	Y
LOC_Os01g09470.1	IQ calmodulin-binding motif family protein, expressed	Y	LOC_Os05g09520.1	IQ calmodulin-binding motif family protein, expressed	Y
LOC_Os01g09540.1	HAD superfamily phosphatase, putative, expressed	Y	LOC_Os05g10210.1	HAD superfamily phosphatase, putative, expressed	Y
LOC_Os01g09550.1	no apical meristem protein, putative, expressed	Y	LOC_Os05g10620.1	no apical meristem protein, putative, expressed	Y
LOC_Os01g09570.1	6-phosphofructokinase, putative, expressed	Y	LOC_Os05g10650.1	6-phosphofructokinase, putative, expressed	Y
LOC_Os01g09620.1	zinc finger/CCCH transcription factor, putative, expressed	Y	LOC_Os05g10670.1	zinc finger CCCH type family protein, putative, expressed	Y
LOC_Os01g09640.1	Myb transcription factor, putative, expressed	Y	LOC_Os05g10690.1	Myb transcription factor, putative, expressed	Y
LOC_Os01g09670.1	pollen-specific protein SF21, putative, expressed	Y	LOC_Os05g10740.1	pollen-specific protein SF21, putative, expressed	Y
LOC_Os01g09700.1	aminotransferase, classes I and II, domain containing protein, expressed	Y	LOC_Os05g10780.1	aminotransferase, classes I and II, domain containing protein, expressed	Y
LOC_Os01g09730.1	expressed protein	Y	LOC_Os05g10800.1	expressed protein	Y
LOC_Os01g09830.1	OsGrx_A2 - glutaredoxin subgroup III, expressed	Y	LOC_Os05g10930.1	OsGrx_C15 - glutaredoxin subgroup III, expressed	Y
LOC_Os01g09870.1	expressed protein	Y	LOC_Os05g10990.1	expressed protein	Y
LOC_Os01g09880.1	harpin-induced protein 1 domain containing protein, expressed	Y	LOC_Os05g11010.1	harpin-induced protein 1 domain containing protein, expressed	Y
LOC_Os01g09990.1	helix-loop-helix DNA-binding domain containing protein, expressed	Y	LOC_Os05g11070.1	helix-loop-helix DNA-binding domain containing protein, expressed	Y
LOC_Os01g10010.2	prenylated rab acceptor, putative, expressed	Y	LOC_Os05g11120.1	prenylated rab acceptor, putative, expressed	Y
LOC_Os01g10040.1	cytochrome P450, putative, expressed	Y	LOC_Os05g11130.1	cytochrome P450, putative, expressed	Y
LOC_Os01g10150.1	CK1_CaseinKinase_1a.1 - CK1 includes the casein kinase 1 kinases, expressed	Y	LOC_Os05g11140.1	CK1_CaseinKinase_1a.5 - CK1 includes the casein kinase 1 kinases, expressed	Y
LOC_Os01g10180.1	avr9/Cf-9 rapidly elicited protein 146, putative, expressed	Y	LOC_Os02g13600.1	expressed protein	Y
LOC_Os01g10180.1	avr9/Cf-9 rapidly elicited protein 146, putative, expressed	Y	LOC_Os05g11160.1	expressed protein	Y
LOC_Os01g10180.1	avr9/Cf-9 rapidly elicited protein 146, putative, expressed	Y	LOC_Os06g36070.1	expressed protein	Y
LOC_Os01g10210.1	lachrymatory factor synthase, putative, expressed	Y	LOC_Os05g11210.1	lachrymatory factor synthase, putative, expressed	Y
LOC_Os01g10260.1	expressed protein	Y	LOC_Os02g13620.1	expressed protein	Y
LOC_Os01g10260.1	expressed protein	Y	LOC_Os06g36040.1	expressed protein	Y
LOC_Os01g10310.1	expressed protein	Y	LOC_Os05g11300.1	expressed protein	Y
LOC_Os01g10370.1	AP2 domain containing protein, expressed	Y	LOC_Os02g13710.1	ethylene-responsive transcription factor TINY, putative, expressed	Y
LOC_Os01g10370.1	AP2 domain containing protein, expressed	Y	LOC_Os06g36000.1	AP2 domain containing protein, expressed	Y
LOC_Os01g10470.1	RALFL17 - Rapid ALkalinization Factor RALF family protein precursor, expressed	Y	LOC_Os05g11330.1	RALFL19 - Rapid ALkalinization Factor RALF family protein precursor, expressed	Y
LOC_Os01g10490.1	keratin, type I cytoskeletal 9, putative, expressed	Y	LOC_Os06g35970.1	meiosis 5, putative, expressed	Y
LOC_Os01g10504.1	OsMADS3 - MADS-box family gene with MIKCc type-box, expressed	Y	LOC_Os05g11414.1	OsMADS58 - MADS-box family gene with MIKCc type-box, expressed	Y
LOC_Os01g10530.2	expressed protein	Y	LOC_Os05g11428.1	expressed protein	Y
LOC_Os01g10580.1	B-box zinc finger family protein, putative, expressed	Y	LOC_Os05g11510.1	B-box zinc finger family protein, putative, expressed	Y
LOC_Os01g10590.1	osFTL8 FT-Like8 homologous to Flowering Locus T gene; contains Pfam profile PF01161: Phosphatidylethanolamine-binding protein, expressed	Y	LOC_Os02g13830.1	osFTL13 FT-Like13 homologous to Flowering Locus T gene; contains Pfam profile PF01161: Phosphatidylethanolamine-binding protein, expressed	Y
LOC_Os01g10590.1	osFTL8 FT-Like8 homologous to Flowering Locus T gene; contains Pfam profile PF01161: Phosphatidylethanolamine-binding protein, expressed	Y	LOC_Os06g35940.1	osFTL12 FT-Like12 homologous to Flowering Locus T gene; contains Pfam profile PF01161: Phosphatidylethanolamine-binding protein, expressed	Y
LOC_Os01g10600.1	aquaporin protein, putative, expressed	Y	LOC_Os02g13870.1	aquaporin protein, putative, expressed	Y
LOC_Os01g10600.1	aquaporin protein, putative, expressed	Y	LOC_Os05g11560.1	aquaporin protein, putative, expressed	Y
LOC_Os01g10600.1	aquaporin protein, putative, expressed	Y	LOC_Os06g35930.1	aquaporin protein, putative, expressed	Y
LOC_Os01g10610.1	BES1/BZR1 homolog protein, putative, expressed	Y	LOC_Os02g13900.1	BES1/BZR1 homolog protein, putative, expressed	Y
LOC_Os01g10610.1	BES1/BZR1 homolog protein, putative, expressed	Y	LOC_Os06g35900.1	BES1/BZR1 homolog protein, putative, expressed	Y
LOC_Os01g10680.1	GIL1, putative, expressed	Y	LOC_Os05g11650.1	GIL1, putative, expressed	Y
LOC_Os01g10710.1	receptor-like protein kinase, putative, expressed	Y	LOC_Os02g13965.1	lectin protein kinase family protein, putative, expressed	Y
LOC_Os01g10710.1	receptor-like protein kinase, putative, expressed	Y	LOC_Os06g35850.2	lectin protein kinase family protein, putative, expressed	Y
LOC_Os01g10820.1	ribosomal protein L5, putative, expressed	Y	LOC_Os02g14059.1	ribosomal protein L5, putative, expressed	Y
LOC_Os01g10820.1	ribosomal protein L5, putative, expressed	Y	LOC_Os05g11710.1	ribosomal protein L5, putative, expressed	Y
LOC_Os01g10820.1	ribosomal protein L5, putative, expressed	Y	LOC_Os06g35730.1	ribosomal protein L5, putative, expressed	Y
LOC_Os01g10840.1	CGMC_GSK.2 - CGMC includes CDA, MAPK, GSK3, and CLKC kinases, expressed	Y	LOC_Os02g14130.1	CGMC_GSK.4 - CGMC includes CDA, MAPK, GSK3, and CLKC kinases, expressed	Y
LOC_Os01g10840.1	CGMC_GSK.2 - CGMC includes CDA, MAPK, GSK3, and CLKC kinases, expressed	Y	LOC_Os05g11730.1	CGMC_GSK.7 - CGMC includes CDA, MAPK, GSK3, and CLKC kinases, expressed	Y
LOC_Os01g10840.1	CGMC_GSK.2 - CGMC includes CDA, MAPK, GSK3, and CLKC kinases, expressed	Y	LOC_Os06g35530.1	CGMC_GSK.8 - CGMC includes CDA, MAPK, GSK3, and CLKC kinases, expressed	Y
LOC_Os01g10850.1	peroxidase precursor, putative, expressed	Y	LOC_Os02g14160.1	peroxidase precursor, putative, expressed	Y
LOC_Os01g10850.1	peroxidase precursor, putative, expressed	Y	LOC_Os02g14440.1	peroxidase precursor, putative, expressed	Y
LOC_Os01g10850.1	peroxidase precursor, putative, expressed	Y	LOC_Os06g35520.1	peroxidase precursor, putative, expressed	Y
LOC_Os01g10870.1	CAMK_KIN1/SNF1/Nim1_like.7 - CAMK includes calcium/calmodulin depedent protein kinases, expressed	Y	LOC_Os06g35160.1	CAMK_KIN1/SNF1/Nim1_like.26 - CAMK includes calcium/calmodulin depedent protein kinases, expressed	Y
LOC_Os01g10890.1	CAMK_KIN1/SNF1/Nim1_like.8 - CAMK includes calcium/calmodulin depedent protein kinases, expressed	Y	LOC_Os01g55450.1	CAMK_KIN1/SNF1/Nim1_like.11 - CAMK includes calcium/calmodulin depedent protein kinases, expressed	Y
LOC_Os01g10890.1	CAMK_KIN1/SNF1/Nim1_like.8 - CAMK includes calcium/calmodulin depedent protein kinases, expressed	Y	LOC_Os05g11790.1	CAMK_KIN1/SNF1/Nim1_like.19 - CAMK includes calcium/calmodulin depedent protein kinases, expressed	Y
LOC_Os01g11054.1	phosphoenolpyruvate carboxylase, putative, expressed	Y	LOC_Os01g55350.1	phosphoenolpyruvate carboxylase, putative, expressed	Y
LOC_Os01g11120.1	CID11, putative, expressed	Y	LOC_Os02g14760.1	CID11, putative, expressed	Y
LOC_Os01g11120.1	CID11, putative, expressed	Y	LOC_Os06g35030.3	RNA recognition motif containing protein, putative, expressed	Y
LOC_Os01g11150.1	gibberellin 2-beta-dioxygenase, putative, expressed	Y	LOC_Os01g55240.1	gibberellin 2-beta-dioxygenase, putative, expressed	Y
LOC_Os01g11150.1	gibberellin 2-beta-dioxygenase, putative, expressed	Y	LOC_Os05g11810.1	gibberellin 2-beta-dioxygenase 1, putative, expressed	Y
LOC_Os01g11160.1	amino acid permease family protein, putative, expressed	Y	LOC_Os06g34830.1	amino acid permease family protein, putative, expressed	Y
LOC_Os01g11240.1	DUF538 domain containing protein, putative, expressed	Y	LOC_Os06g34790.1	DUF538 domain containing protein, putative, expressed	Y
LOC_Os01g11250.1	potassium channel KAT1, putative, expressed	Y	LOC_Os01g55200.1	potassium channel KAT1, putative, expressed	Y
LOC_Os01g11250.1	potassium channel KAT1, putative, expressed	Y	LOC_Os02g14840.1	potassium channel KAT1, putative, expressed	Y
LOC_Os01g11350.1	bZIP transcription factor domain containing protein, expressed	Y	LOC_Os01g55150.1	bZIP transcription factor domain containing protein, expressed	Y
LOC_Os01g11350.1	bZIP transcription factor domain containing protein, expressed	Y	LOC_Os02g14910.1	bZIP transcription factor family protein, putative, expressed	Y
LOC_Os01g11414.1	sodium/calcium exchanger protein, putative, expressed	Y	LOC_Os02g14980.1	calcium-binding EF hand family protein, putative, expressed	Y
LOC_Os01g11460.1	zinc finger, C3HC4 type domain containing protein, expressed	Y	LOC_Os06g34400.1	zinc finger, C3HC4 type domain containing protein, expressed	Y
LOC_Os01g11480.1	zinc finger, C3HC4 type domain containing protein, expressed	Y	LOC_Os02g15120.1	RING-H2 finger protein, putative, expressed	Y
LOC_Os01g11490.1	zinc finger, C3HC4 type domain containing protein, expressed	Y	LOC_Os05g11860.1	zinc finger, C3HC4 type domain containing protein, expressed	Y
LOC_Os01g11500.1	zinc finger, C3HC4 type domain containing protein, expressed	Y	LOC_Os01g55110.1	RING-H2 finger protein, putative, expressed	Y
LOC_Os01g11520.1	RING-H2 finger protein, putative, expressed	Y	LOC_Os06g34390.1	zinc finger, C3HC4 type domain containing protein, expressed	Y
LOC_Os01g11550.1	TCP family transcription factor, putative, expressed	Y	LOC_Os01g55100.1	slTCP3, putative, expressed	Y
LOC_Os01g11580.1	bromodomain containing protein, expressed	Y	LOC_Os02g15220.2	bromodomain containing protein, expressed	Y
LOC_Os01g11600.1	expressed protein	Y	LOC_Os05g11900.1	expressed protein	Y
LOC_Os01g11620.1	GDSL-like lipase/acylhydrolase, putative, expressed	Y	LOC_Os05g11910.1	GDSL-like lipase/acylhydrolase, putative, expressed	Y
LOC_Os01g11620.1	GDSL-like lipase/acylhydrolase, putative, expressed	Y	LOC_Os06g34120.1	GDSL-like lipase/acylhydrolase, putative, expressed	Y
LOC_Os01g11650.1	GDSL-like lipase/acylhydrolase, putative, expressed	Y	LOC_Os02g15230.1	GDSL-like lipase/acylhydrolase, putative, expressed	Y
LOC_Os01g11750.1	GDSL-like lipase/acylhydrolase, putative, expressed	Y	LOC_Os05g11950.1	GDSL-like lipase/acylhydrolase, putative, expressed	Y
LOC_Os01g11750.1	GDSL-like lipase/acylhydrolase, putative, expressed	Y	LOC_Os06g34070.1	GDSL-like lipase/acylhydrolase, putative, expressed	Y
LOC_Os01g11810.1	powdery mildew resistant protein 5, putative, expressed	Y	LOC_Os06g34060.1	proteins of unknown function domain containing protein, expressed	Y
LOC_Os01g11880.1	DJ-1 family protein, putative, expressed	Y	LOC_Os06g34040.1	DJ-1 family protein, putative, expressed	Y
LOC_Os01g12000.1	expressed protein	Y	LOC_Os05g12120.1	expressed protein	Y
LOC_Os01g12070.1	endoglucanase precursor, putative, expressed	Y	LOC_Os05g12150.1	endoglucanase precursor, putative, expressed	Y
LOC_Os01g12080.1	plant-specific domain TIGR01589 family protein, putative, expressed	Y	LOC_Os05g12170.1	plant-specific domain TIGR01589 family protein, putative, expressed	Y
LOC_Os01g12130.1	nodulin MtN3 family protein, putative, expressed	Y	LOC_Os05g12320.1	nodulin MtN3 family protein, putative, expressed	Y
LOC_Os01g12200.1	expressed protein	Y	LOC_Os05g12474.1	expressed protein	Y
LOC_Os01g12680.1	C4-dicarboxylate transporter/malic acid transport protein, expressed	Y	LOC_Os05g13320.1	C4-dicarboxylate transporter/malic acid transport protein, expressed	Y
LOC_Os01g12870.1	eukaryotic translation initiation factor 3 subunit E-interacting protein, putative, expressed	Y	LOC_Os05g13950.1	eukaryotic translation initiation factor 3 subunit E-interacting protein, putative, expressed	Y
LOC_Os01g12940.1	phosphorylase domain containing protein, putative, expressed	Y	LOC_Os05g13970.1	phosphorylase domain containing protein, putative, expressed	Y
LOC_Os01g13000.1	ethylene-responsive protein related, putative, expressed	Y	LOC_Os05g14010.1	ethylene-responsive protein related, putative, expressed	Y
LOC_Os01g13030.1	OsIAA3 - Auxin-responsive Aux/IAA gene family member, expressed	Y	LOC_Os05g14180.1	OsIAA17 - Auxin-responsive Aux/IAA gene family member, expressed	Y
LOC_Os01g13130.1	aquaporin protein, putative, expressed	Y	LOC_Os05g14240.1	aquaporin protein, putative, expressed	Y
LOC_Os01g13170.1	ubiquitin-conjugating enzyme E2, putative, expressed	Y	LOC_Os05g14300.1	ubiquitin-conjugating enzyme E2 O, putative, expressed	Y
LOC_Os01g13260.1	cyclin-A1, putative, expressed	Y	LOC_Os05g14730.1	cyclin-A1, putative, expressed	Y
LOC_Os01g13270.1	AGC_PVPK_like_kin82y.4 - ACG kinases include homologs to PKA, PKG and PKC, expressed	Y	LOC_Os05g14750.1	AGC_PVPK_like_kin82y.12 - ACG kinases include homologs to PKA, PKG and PKC, expressed	Y
LOC_Os01g13370.1	seven in absentia protein family domain containing protein, expressed	Y	LOC_Os05g14860.1	seven in absentia protein family domain containing protein, expressed	Y
LOC_Os01g14650.1	expansin precursor, putative, expressed	Y	LOC_Os05g19570.1	expansin precursor, putative, expressed	Y
LOC_Os01g14660.1	expansin precursor, putative, expressed	Y	LOC_Os05g19600.1	expansin precursor, putative, expressed	Y
LOC_Os01g14670.1	Cupin domain containing protein, expressed	Y	LOC_Os05g19670.1	Cupin domain containing protein, expressed	Y
LOC_Os01g14840.1	ZOS1-06 - C2H2 zinc finger protein, expressed	Y	LOC_Os05g19970.1	ZOS5-06 - C2H2 zinc finger protein, expressed	Y
LOC_Os01g14900.1	glycerol-3-phosphate acyltransferase, putative, expressed	Y	LOC_Os05g20100.1	glycerol-3-phosphate acyltransferase, putative, expressed	Y
LOC_Os01g14926.1	protein kinase domain containing protein, expressed	Y	LOC_Os05g20150.1	TKL_IRAK_CrRLK1L-1.11 - The CrRLK1L-1 subfamily has homology to the CrRLK1L homolog, expressed	Y
LOC_Os01g18220.1	expressed protein	Y	LOC_Os05g04830.1	expressed protein	Y
LOC_Os01g18240.1	MYB family transcription factor, putative, expressed	Y	LOC_Os05g04820.1	MYB family transcription factor, putative, expressed	Y
LOC_Os01g18375.1	hydrophobic protein, putative, expressed	Y	LOC_Os05g04700.1	OsRCI2-6 - Hydrophobic protein LTI6B, expressed	Y
LOC_Os01g18400.1	CHIT10 - Chitinase family protein precursor, expressed	Y	LOC_Os05g04690.1	CHIT11 - Chitinase family protein precursor, expressed	Y
LOC_Os01g18450.1	expressed protein	Y	LOC_Os05g04680.1	expressed protein	Y
LOC_Os01g18584.1	WRKY9, expressed	Y	LOC_Os05g04640.1	WRKY5, expressed	Y
LOC_Os01g18670.1	MDR-like ABC transporter, putative, expressed	Y	LOC_Os05g04610.1	ABC transporter, ATP-binding protein, putative, expressed	Y
LOC_Os01g18744.1	transferase family protein, putative, expressed	Y	LOC_Os05g04584.1	transferase family protein, putative, expressed	Y
LOC_Os01g18800.1	CAMK_KIN1/SNF1/Nim1_like.9 - CAMK includes calcium/calmodulin depedent protein kinases, expressed	Y	LOC_Os05g04550.1	CAMK_KIN1/SNF1/Nim1_like.3 - CAMK includes calcium/calmodulin depedent protein kinases, expressed	Y
LOC_Os01g18810.1	expressed protein	Y	LOC_Os05g04540.1	expressed protein	Y
LOC_Os01g18840.1	IF, putative, expressed	Y	LOC_Os05g04530.1	IF, putative, expressed	Y
LOC_Os01g18860.1	S-adenosylmethionine synthetase, putative, expressed	Y	LOC_Os05g04510.1	S-adenosylmethionine synthetase, putative, expressed	Y
LOC_Os01g18890.1	peroxidase precursor, putative, expressed	Y	LOC_Os05g04470.1	peroxidase precursor, putative, expressed	Y
LOC_Os01g18910.1	peroxidase precursor, putative, expressed	Y	LOC_Os05g04450.1	peroxidase precursor, putative, expressed	Y
LOC_Os01g18970.1	peroxidase precursor, putative, expressed	Y	LOC_Os05g04440.1	peroxidase precursor, putative, expressed	Y
LOC_Os01g19020.1	peroxidase precursor, putative, expressed	Y	LOC_Os05g04380.1	peroxidase precursor, putative, expressed	Y
LOC_Os01g19130.1	protein phosphatase 2C, putative, expressed	Y	LOC_Os05g04360.1	protein phosphatase 2C, putative, expressed	Y
LOC_Os01g19150.2	CGMC_GSK.3 - CGMC includes CDA, MAPK, GSK3, and CLKC kinases, expressed	Y	LOC_Os05g04340.1	CGMC_GSK.6 - CGMC includes CDA, MAPK, GSK3, and CLKC kinases, expressed	Y
LOC_Os01g19330.1	MYB family transcription factor, putative, expressed	Y	LOC_Os05g04210.1	MYB family transcription factor, putative, expressed	Y
LOC_Os01g19410.3	expressed protein	Y	LOC_Os05g04150.1	expressed protein	Y
LOC_Os01g19610.1	plant protein of unknown function domain containing protein, expressed	Y	LOC_Os05g04060.1	plant protein of unknown function domain containing protein, expressed	Y
LOC_Os01g19694.1	Homeobox domain containing protein, expressed	Y	LOC_Os05g03884.1	homeobox protein knotted-1-like 6, putative, expressed	Y
LOC_Os01g19760.1	expressed protein	Y	LOC_Os05g28690.1	expressed protein	Y
LOC_Os01g19800.1	zinc finger, C3HC4 type, putative, expressed	Y	LOC_Os05g28730.1	zinc finger, C3HC4 type domain containing protein, expressed	Y
LOC_Os01g19820.3	universal stress protein domain containing protein, putative, expressed	Y	LOC_Os05g28740.1	universal stress protein domain containing protein, putative, expressed	Y
LOC_Os01g19840.1	60S ribosomal protein L29-2, putative, expressed	Y	LOC_Os05g28750.1	60S ribosomal protein L29-2, putative, expressed	Y
LOC_Os01g20000.1	expressed protein	Y	LOC_Os05g28840.1	expressed protein	Y
LOC_Os01g20730.1	expressed protein	Y	LOC_Os05g29000.1	expressed protein	Y
LOC_Os01g20860.1	phospholipase D. Active site motif family protein, expressed	Y	LOC_Os05g29050.2	phospholipase D p1, putative, expressed	Y
LOC_Os01g20910.1	zinc finger, C3HC4 type domain containing protein, expressed	Y	LOC_Os05g29676.1	RING-H2 finger protein, putative, expressed	Y
LOC_Os01g20930.1	RING-H2 finger protein, putative, expressed	Y	LOC_Os05g29710.1	RING-H2 finger protein, putative, expressed	Y
LOC_Os01g20970.1	invertase/pectin methylesterase inhibitor family protein, putative, expressed	Y	LOC_Os05g29740.1	invertase/pectin methylesterase inhibitor family protein, putative, expressed	Y
LOC_Os01g20980.1	pectinesterase, putative, expressed	Y	LOC_Os05g29790.1	pectinesterase, putative, expressed	Y
LOC_Os01g21120.1	AP2 domain containing protein, expressed	Y	LOC_Os05g29810.1	AP2 domain containing protein, expressed	Y
LOC_Os01g21250.1	late embryogenesis abundant protein, putative, expressed	Y	LOC_Os05g29930.1	late embryogenesis abundant protein, putative, expressed	Y
LOC_Os01g21310.1	expressed protein	Y	LOC_Os05g29974.1	lipase, putative, expressed	Y
LOC_Os01g21320.1	NAD dependent epimerase/dehydratase family domain containing protein, expressed	Y	LOC_Os05g29990.1	NAD dependent epimerase/dehydratase family domain containing protein, expressed	Y
LOC_Os01g21420.1	pre-mRNA-splicing factor SF2, putative, expressed	Y	LOC_Os05g30140.1	RNA recognition motif containing protein, expressed	Y
LOC_Os01g21450.1	expressed protein	Y	LOC_Os05g30210.1	expressed protein	Y
LOC_Os01g22370.1	peroxidase precursor, putative, expressed	Y	LOC_Os05g06970.1	peroxidase precursor, putative, expressed	Y
LOC_Os01g22490.1	40S ribosomal protein S27a, putative, expressed	Y	LOC_Os05g06770.1	40S ribosomal protein S27a, putative, expressed	Y
LOC_Os01g22520.1	dihydrolipoyl dehydrogenase 1, mitochondrial precursor, putative, expressed	Y	LOC_Os05g06750.1	dihydrolipoyl dehydrogenase, mitochondrial precursor, putative, expressed	Y
LOC_Os01g22640.1	GDSL-like lipase/acylhydrolase, putative, expressed	Y	LOC_Os05g06710.1	GDSL-like lipase/acylhydrolase, putative, expressed	Y
LOC_Os01g22870.1	expressed protein	Y	LOC_Os05g06700.1	expressed protein	Y
LOC_Os01g22954.1	serine carboxypeptidase, putative, expressed	Y	LOC_Os05g06660.2	OsSCP26 - Putative Serine Carboxypeptidase homologue, expressed	Y
LOC_Os01g23580.1	inorganic H+ pyrophosphatase, putative, expressed	Y	LOC_Os05g06480.1	inorganic H+ pyrophosphatase, putative, expressed	Y
LOC_Os01g23590.1	suppressor of Mek, putative, expressed	Y	LOC_Os05g06470.1	suppressor of Mek, putative, expressed	Y
LOC_Os01g23610.1	dihydrolipoyl dehydrogenase, putative, expressed	Y	LOC_Os05g06460.1	dihydrolipoyl dehydrogenase, putative, expressed	Y
LOC_Os01g23740.1	OsPDIL2-2 protein disulfide isomerase PDIL2-2, expressed	Y	LOC_Os05g06430.1	OsPDIL2-1 protein disulfide isomerase PDIL2-1, expressed	Y
LOC_Os01g24060.1	importin subunit alpha, putative, expressed	Y	LOC_Os05g06350.1	importin subunit alpha, putative, expressed	Y
LOC_Os01g24070.1	GATA zinc finger domain containing protein, expressed	Y	LOC_Os05g06340.1	GATA zinc finger domain containing protein, expressed	Y
LOC_Os01g27040.1	chromatin-remodeling complex ATPase chain, putative, expressed	Y	LOC_Os05g05780.1	chromatin-remodeling complex ATPase chain, putative, expressed	Y
LOC_Os01g27140.1	OsGrx_C7 - glutaredoxin subgroup III, expressed	Y	LOC_Os05g05730.1	OsGrx_S1 - glutaredoxin subgroup III, expressed	Y
LOC_Os01g27150.1	cullin, putative, expressed	Y	LOC_Os05g05700.1	cullin, putative, expressed	Y
LOC_Os01g27190.1	C2 domain containing protein, putative, expressed	Y	LOC_Os05g05650.1	C2 domain containing protein, putative, expressed	Y
LOC_Os01g27360.1	glutathione S-transferase, putative, expressed	Y	LOC_Os05g05620.1	glutathione S-transferase, putative, expressed	Y
LOC_Os01g27650.1	pentatricopeptide, putative, expressed	Y	LOC_Os05g05490.1	pentatricopeptide, putative, expressed	Y
LOC_Os01g27880.1	sucrose-phosphatase, putative, expressed	Y	LOC_Os05g05270.1	sucrose-phosphatase, putative, expressed	Y
LOC_Os01g40070.1	expressed protein	Y	LOC_Os05g51520.1	expressed protein	Y
LOC_Os01g40094.1	protein phosphatase 2C, putative, expressed	Y	LOC_Os05g51510.1	protein phosphatase 2C, putative, expressed	Y
LOC_Os01g40150.1	eukaryotic translation initiation factor 5B, putative, expressed	Y	LOC_Os05g51500.1	eukaryotic translation initiation factor 5B, putative, expressed	Y
LOC_Os01g40200.1	XIK, putative, expressed	Y	LOC_Os01g51630.1	XIE, putative, expressed	Y
LOC_Os01g40260.1	WRKY77, expressed	Y	LOC_Os01g51690.1	WRKY26, expressed	Y
LOC_Os01g40340.1	SIT4 phosphatase-associated protein domain containing protein, expressed	Y	LOC_Os05g51490.1	SIT4 phosphatase-associated protein domain containing protein, expressed	Y
LOC_Os01g40450.1	2-aminoethanethiol dioxygenase, putative, expressed	Y	LOC_Os05g51470.1	2-aminoethanethiol dioxygenase, putative, expressed	Y
LOC_Os01g40550.1	hsp20/alpha crystallin family protein, putative, expressed	Y	LOC_Os05g51440.1	hsp20/alpha crystallin family protein, putative, expressed	Y
LOC_Os01g40570.1	outer mitochondrial membrane porin, putative, expressed	Y	LOC_Os01g51770.1	outer mitochondrial membrane porin, putative, expressed	Y
LOC_Os01g40580.1	hypersensitive-induced response protein, putative, expressed	Y	LOC_Os05g51420.1	hypersensitive-induced response protein, putative, expressed	Y
LOC_Os01g40590.1	tyrosine protein kinase domain containing protein, putative, expressed	Y	LOC_Os05g51400.1	protein kinase APK1B, chloroplast precursor, putative, expressed	Y
LOC_Os01g40630.1	uncharacterized protein PA4923, putative, expressed	Y	LOC_Os05g51390.1	uncharacterized protein PA4923, putative, expressed	Y
LOC_Os01g40660.1	methyltransferase, putative, expressed	Y	LOC_Os01g51870.1	methyltransferase, putative, expressed	Y
LOC_Os01g41010.2	DUF581 domain containing protein, expressed	Y	LOC_Os01g52100.1	DUF581 domain containing protein, expressed	Y
LOC_Os01g41050.1	sulfate transporter, putative, expressed	Y	LOC_Os01g52130.1	sulfate transporter, putative, expressed	Y
LOC_Os01g41190.2	glycine-rich protein, putative, expressed	Y	LOC_Os01g52140.1	expressed protein	Y
LOC_Os01g41200.1	heavy metal-associated domain containing protein, expressed	Y	LOC_Os01g52160.1	heavy metal-associated domain containing protein, expressed	Y
LOC_Os01g41240.1	hydrolase, alpha/beta fold family domain containing protein, expressed	Y	LOC_Os05g51240.1	hydrolase, alpha/beta fold family domain containing protein, expressed	Y
LOC_Os01g41550.1	aspartic proteinase, putative, expressed	Y	LOC_Os01g52190.1	aspartic proteinase nepenthesin precursor, putative, expressed	Y
LOC_Os01g41550.1	aspartic proteinase, putative, expressed	Y	LOC_Os05g51220.1	aspartic proteinase, putative, expressed	Y
LOC_Os01g41610.2	mitochondrial ATP synthase g subunit family protein, putative, expressed	Y	LOC_Os01g52200.1	mitochondrial ATP synthase g subunit family protein, putative, expressed	Y
LOC_Os01g41660.1	phosphoethanolamine/phosphocholine phosphatase, putative, expressed	Y	LOC_Os01g52230.1	phosphoethanolamine/phosphocholine phosphatase, putative, expressed	Y
LOC_Os01g41710.1	chlorophyll A-B binding protein, putative, expressed	Y	LOC_Os01g52240.1	chlorophyll A-B binding protein, putative, expressed	Y
LOC_Os01g41870.2	protein kinase, putative, expressed	Y	LOC_Os05g51190.2	protein kinase family protein, putative, expressed	Y
LOC_Os01g41880.1	hyaluronan/mRNA binding family domain containing protein, expressed	Y	LOC_Os01g52390.1	plasminogen activator inhibitor 1 RNA-binding protein, putative, expressed	Y
LOC_Os01g41880.1	hyaluronan/mRNA binding family domain containing protein, expressed	Y	LOC_Os05g51180.1	hyaluronan/mRNA binding family domain containing protein, expressed	Y
LOC_Os01g41900.1	Myb transcription factor, putative, expressed	Y	LOC_Os05g51160.1	Myb transcription factor, putative, expressed	Y
LOC_Os01g42010.1	expressed protein	Y	LOC_Os05g51140.2	expressed protein	Y
LOC_Os01g42030.1	mitochondrial chaperone BCS1, putative, expressed	Y	LOC_Os05g51130.1	mitochondrial chaperone BCS1, putative, expressed	Y
LOC_Os01g42110.1	nodulin MtN3 family protein, putative, expressed	Y	LOC_Os05g51090.1	nodulin MtN3 family protein, putative, expressed	Y
LOC_Os01g42294.1	inactive receptor kinase At2g26730 precursor, putative, expressed	Y	LOC_Os05g51070.1	inactive receptor kinase At2g26730 precursor, putative, expressed	Y
LOC_Os01g42690.1	OsPOP2 - Putative Prolyl Oligopeptidase homologue, expressed	Y	LOC_Os05g51050.1	acyl-protein thioesterase, putative, expressed	Y
LOC_Os01g42810.1	leaf senescence related protein, putative, expressed	Y	LOC_Os05g51020.2	leaf senescence related protein, putative, expressed	Y
LOC_Os01g42960.1	TTL1, putative, expressed	Y	LOC_Os05g50990.1	TTL3, putative, expressed	Y
LOC_Os01g43100.1	protein phosphatase 2C, putative, expressed	Y	LOC_Os05g50970.1	protein phosphatase 2C, putative, expressed	Y
LOC_Os01g43160.1	polygalacturonase, putative, expressed	Y	LOC_Os05g50960.1	polygalacturonase, putative, expressed	Y
LOC_Os01g43320.1	transmembrane amino acid transporter protein, putative, expressed	Y	LOC_Os05g50920.1	transmembrane amino acid transporter protein, putative, expressed	Y
LOC_Os01g43330.1	extra-large G-protein-related, putative, expressed	Y	LOC_Os05g50910.1	extra-large G-protein-related, putative, expressed	Y
LOC_Os01g43350.1	protein kinase family protein, putative, expressed	Y	LOC_Os05g50830.1	protein kinase family protein, putative, expressed	Y
LOC_Os01g43410.1	CAMK_CAMK_like.9 - CAMK includes calcium/calmodulin depedent protein kinases, expressed	Y	LOC_Os05g50810.1	CAMK_CAMK_like.5 - CAMK includes calcium/calmodulin depedent protein kinases, expressed	Y
LOC_Os01g43420.1	expressed protein	Y	LOC_Os05g50800.1	expressed protein	Y
LOC_Os01g43460.2	C4-dicarboxylate transporter/malic acid transport protein, expressed	Y	LOC_Os05g50770.2	C4-dicarboxylate transporter/malic acid transport protein, expressed	Y
LOC_Os01g43480.1	AAA-type ATPase family protein, putative, expressed	Y	LOC_Os05g50750.1	AAA family ATPase, putative, expressed	Y
LOC_Os01g43510.1	expressed protein	Y	LOC_Os05g50730.1	expressed protein	Y
LOC_Os01g43530.1	late embryogenesis abundant protein, putative, expressed	Y	LOC_Os05g50710.1	late embryogenesis abundant protein, putative, expressed	Y
LOC_Os01g43550.1	WRKY12, expressed	Y	LOC_Os05g50700.1	WRKY111, expressed	Y
LOC_Os01g43890.1	OsSCP4 - Putative Serine Carboxypeptidase homologue, expressed	Y	LOC_Os05g50600.1	OsSCP31 - Putative Serine Carboxypeptidase homologue, expressed	Y
LOC_Os01g43910.1	CGMC_MAPKCMGC_2.4 - CGMC includes CDA, MAPK, GSK3, and CLKC kinases, expressed	Y	LOC_Os05g50560.1	CGMC_MAPKCMGC_2.9 - CGMC includes CDA, MAPK, GSK3, and CLKC kinases, expressed	Y
LOC_Os01g44040.1	CAS1 domain-containing protein 1 precursor, putative, expressed	Y	LOC_Os05g50510.1	CAS1 domain-containing protein 1 precursor, putative, expressed	Y
LOC_Os01g44090.1	X8 domain containing protein, expressed	Y	LOC_Os05g50490.3	X8 domain containing protein, expressed	Y
LOC_Os01g44140.1	expressed protein	Y	LOC_Os05g50470.1	expressed protein	Y
LOC_Os01g44220.2	glucose-1-phosphate adenylyltransferase large subunit, chloroplast precursor, putative, expressed	Y	LOC_Os05g50380.1	glucose-1-phosphate adenylyltransferase large subunit, chloroplast precursor, putative, expressed	Y
LOC_Os01g44310.1	dnaJ domain containing protein, expressed	Y	LOC_Os05g50370.1	dnaJ domain containing protein, expressed	Y
LOC_Os01g44370.1	MYB family transcription factor, putative	N	LOC_Os05g50350.1	MYB family transcription factor, putative, expressed	Y
LOC_Os01g44390.2	MYB family transcription factor, putative, expressed	Y	LOC_Os05g50340.1	MYB family transcription factor, putative, expressed	Y
LOC_Os01g44950.1	AMP-binding enzyme, putative, expressed	Y	LOC_Os05g50300.1	AMP-binding enzyme, putative, expressed	Y
LOC_Os01g45060.1	polygalacturonase, putative, expressed	Y	LOC_Os05g50260.1	polygalacturonase, putative, expressed	Y
LOC_Os01g45200.1	cinnamoyl-CoA reductase-related, putative, expressed	Y	LOC_Os05g50250.1	cinnamoyl-CoA reductase-related, putative, expressed	Y
LOC_Os01g45250.1	DUF1645 domain containing protein, putative, expressed	Y	LOC_Os05g50230.1	DUF1645 domain containing protein, putative, expressed	Y
LOC_Os01g45380.1	protein kinase domain containing protein, expressed	Y	LOC_Os05g50190.1	protein kinase domain containing protein, expressed	Y
LOC_Os01g45460.1	serine esterase, putative, expressed	Y	LOC_Os05g50170.1	ATPCME, putative, expressed	Y
LOC_Os01g45510.1	DUF617 domain containing protein, expressed	Y	LOC_Os05g50160.1	DUF617 domain containing protein, expressed	Y
LOC_Os01g45550.1	auxin efflux carrier component, putative, expressed	Y	LOC_Os05g50140.2	auxin efflux carrier component, putative, expressed	Y
LOC_Os01g45570.1	homeobox associated leucine zipper, putative, expressed	Y	LOC_Os05g50130.1	homeobox associated leucine zipper family protein, expressed	Y
LOC_Os01g45620.1	CGMC_MAPKCMGC_2.5 - CGMC includes CDA, MAPK, GSK3, and CLKC kinases, expressed	Y	LOC_Os05g50120.1	CGMC_MAPKCMGC_2.3 - CGMC includes CDA, MAPK, GSK3, and CLKC kinases, expressed	Y
LOC_Os01g45624.1	oleosin, putative, expressed	Y	LOC_Os05g50110.1	oleosin, putative, expressed	Y
LOC_Os01g45720.1	expressed protein	Y	LOC_Os05g50100.1	expressed protein	Y
LOC_Os01g45730.1	zinc finger C-x8-C-x5-C-x3-H type family protein, expressed	Y	LOC_Os05g50080.1	zinc finger C-x8-C-x5-C-x3-H type family protein, expressed	Y
LOC_Os01g45860.1	GRAS family transcription factor domain containing protein, expressed	Y	LOC_Os05g49930.1	GRAS family transcription factor domain containing protein, expressed	Y
LOC_Os01g46070.1	lactate/malate dehydrogenase, putative, expressed	Y	LOC_Os05g49880.1	lactate/malate dehydrogenase, putative, expressed	Y
LOC_Os01g46250.1	lipase, putative, expressed	Y	LOC_Os05g49840.1	phospholipase, putative, expressed	Y
LOC_Os01g46340.1	chloroplast unusual positioning protein, putative, expressed	Y	LOC_Os05g49820.1	chloroplast unusual positioning protein, putative, expressed	Y
LOC_Os01g46380.1	ketol-acid reductoisomerase, chloroplast precursor, putative, expressed	Y	LOC_Os05g49800.1	ketol-acid reductoisomerase, chloroplast precursor, putative, expressed	Y
LOC_Os01g46390.1	DUF538 domain containing protein, putative, expressed	Y	LOC_Os05g49790.1	DUF538 domain containing protein, putative, expressed	Y
LOC_Os01g46570.1	CTP synthase, putative, expressed	Y	LOC_Os05g49770.1	CTP synthase, putative, expressed	Y
LOC_Os01g46610.1	dehydrogenase, putative, expressed	Y	LOC_Os05g49760.1	dehydrogenase, putative, expressed	Y
LOC_Os01g46760.1	protein phosphatase 2C, putative, expressed	Y	LOC_Os05g49730.1	protein phosphatase 2C, putative, expressed	Y
LOC_Os01g46790.1	expressed protein	Y	LOC_Os05g49690.1	expressed protein	Y
LOC_Os01g46800.1	WRKY15, expressed	Y	LOC_Os05g49620.1	WRKY19, expressed	Y
LOC_Os01g46950.1	aldose 1-epimerase, putative, expressed	Y	LOC_Os05g49430.1	aldose 1-epimerase, putative, expressed	Y
LOC_Os01g46970.1	transcription factor, putative, expressed	Y	LOC_Os05g49420.1	transcription factor, putative, expressed	Y
LOC_Os01g47270.1	DUF1645 domain containing protein, putative, expressed	Y	LOC_Os05g49350.1	DUF1645 domain containing protein, putative, expressed	Y
LOC_Os01g47280.1	expressed protein	Y	LOC_Os05g49340.1	expressed protein	Y
LOC_Os01g47330.1	ribosomal protein L7/L12 C-terminal domain containing protein, expressed	Y	LOC_Os05g49320.1	ribosomal protein L7/L12 C-terminal domain containing protein, expressed	Y
LOC_Os01g47340.1	iron-sulfur cluster assembly enzyme ISCU, mitochondrial precursor, putative, expressed	Y	LOC_Os05g49300.1	iron-sulfur cluster assembly enzyme ISCU, mitochondrial precursor, putative, expressed	Y
LOC_Os01g47360.1	GATA zinc finger domain containing protein, expressed	Y	LOC_Os05g49280.1	GATA zinc finger domain containing protein, expressed	Y
LOC_Os01g47370.1	MYB family transcription factor, putative, expressed	Y	LOC_Os05g49240.1	homeodomain-related, putative, expressed	Y
LOC_Os01g47410.1	aspartic proteinase oryzasin-1 precursor, putative, expressed	Y	LOC_Os05g49200.2	aspartic proteinase oryzasin-1 precursor, putative, expressed	Y
LOC_Os01g47430.1	protein of unknown function DUF1296 domain containing protein, expressed	Y	LOC_Os05g49180.1	protein of unknown function DUF1296 domain containing protein, expressed	Y
LOC_Os01g47490.2	Lg106, putative, expressed	Y	LOC_Os05g49160.3	expressed protein	Y
LOC_Os01g47530.1	CGMC_MAPKCMGC_2.6 - CGMC includes CDA, MAPK, GSK3, and CLKC kinases, expressed	Y	LOC_Os05g49140.1	CGMC_MAPKCMGC_2.8 - CGMC includes CDA, MAPK, GSK3, and CLKC kinases, expressed	Y
LOC_Os01g47540.1	NLI interacting factor-like phosphatase, putative, expressed	Y	LOC_Os05g49120.1	NLI interacting factor-like phosphatase, putative, expressed	Y
LOC_Os01g47560.1	WRKY16, expressed	Y	LOC_Os05g49100.1	WRKY49, expressed	Y
LOC_Os01g47570.1	expressed protein	Y	LOC_Os05g49080.1	expressed protein	Y
LOC_Os01g47610.1	lipase class 3 family protein, putative, expressed	Y	LOC_Os01g54810.1	lipase, putative, expressed	Y
LOC_Os01g47635.1	expressed protein	Y	LOC_Os05g49040.1	expressed protein	Y
LOC_Os01g47660.1	60S ribosomal protein L18a, putative, expressed	Y	LOC_Os01g54870.1	60S ribosomal protein L18a, putative, expressed	Y
LOC_Os01g47660.1	60S ribosomal protein L18a, putative, expressed	Y	LOC_Os05g49030.1	60S ribosomal protein L18a, putative, expressed	Y
LOC_Os01g47680.1	60S ribosomal protein L18a-1, putative, expressed	Y	LOC_Os05g49020.1	60S ribosomal protein L18a-1, putative, expressed	Y
LOC_Os01g47710.1	homeobox domain containing protein, expressed	Y	LOC_Os05g48990.1	homeobox domain containing protein, expressed	Y
LOC_Os01g47730.1	ras-related protein, putative, expressed	Y	LOC_Os05g48980.1	ras-related protein, putative, expressed	Y
LOC_Os01g47740.1	zinc finger, C3HC4 type domain containing protein, expressed	Y	LOC_Os05g48970.1	zinc finger, C3HC4 type domain containing protein, expressed	Y
LOC_Os01g47750.1	splicing factor U2AF 35 kDa subunit, putative, expressed	Y	LOC_Os05g48960.4	splicing factor U2AF, putative, expressed	Y
LOC_Os01g47760.1	OsGrx_I1 - glutaredoxin subgroup III, expressed	Y	LOC_Os05g48930.1	OsGrx_S2 - glutaredoxin subgroup III, expressed	Y
LOC_Os01g47780.1	fasciclin domain containing protein, expressed	Y	LOC_Os05g48890.1	fasciclin domain containing protein, expressed	Y
LOC_Os01g48060.1	auxin response factor, putative, expressed	Y	LOC_Os01g54990.1	auxin response factor, putative, expressed	Y
LOC_Os01g48060.1	auxin response factor, putative, expressed	Y	LOC_Os05g48870.1	auxin response factor 15, putative, expressed	Y
LOC_Os01g48130.2	no apical meristem protein, putative, expressed	Y	LOC_Os05g48850.1	no apical meristem protein, putative, expressed	Y
LOC_Os01g48180.1	DDT domain containing protein, putative, expressed	Y	LOC_Os05g48820.1	DDT, putative, expressed	Y
LOC_Os01g48190.1	drought induced 19 protein, putative, expressed	Y	LOC_Os05g48800.2	drought induced 19 protein, putative, expressed	Y
LOC_Os01g48200.1	callose synthase, putative, expressed	Y	LOC_Os01g55040.1	1,3-beta-glucan synthase component, putative, expressed	Y
LOC_Os01g48220.1	protein of unknown function DUF1421 domain containing protein, expressed	Y	LOC_Os01g55050.1	protein of unknown function DUF1421 domain containing protein, expressed	Y
LOC_Os01g48220.1	protein of unknown function DUF1421 domain containing protein, expressed	Y	LOC_Os05g48760.1	protein of unknown function DUF1421 domain containing protein, expressed	Y
LOC_Os01g48270.1	AAA-type ATPase family protein, putative, expressed	Y	LOC_Os01g55260.1	AAA-type ATPase family protein, putative, expressed	Y
LOC_Os01g48290.1	dof zinc finger domain containing protein, putative, expressed	Y	LOC_Os01g55340.1	dof zinc finger domain containing protein, putative, expressed	Y
LOC_Os01g48320.1	transcription factor like protein, putative, expressed	Y	LOC_Os05g48690.1	transcription factor like protein, putative, expressed	Y
LOC_Os01g48370.1	OsFBT1 - F-box and tubby domain containing protein, expressed	Y	LOC_Os01g55430.2	OsFBT2 - F-box and tubby domain containing protein, expressed	Y
LOC_Os01g48370.1	OsFBT1 - F-box and tubby domain containing protein, expressed	Y	LOC_Os05g48670.1	OsFBT10 - F-box and tubby domain containing protein, expressed	Y
LOC_Os01g48390.2	expressed protein	Y	LOC_Os05g48660.1	MRH1, putative, expressed	Y
LOC_Os01g48410.1	ATROPGEF7/ROPGEF7, putative, expressed	Y	LOC_Os01g55520.1	ATROPGEF7/ROPGEF7, putative, expressed	Y
LOC_Os01g48410.1	ATROPGEF7/ROPGEF7, putative, expressed	Y	LOC_Os05g48640.1	ATROPGEF7/ROPGEF7, putative, expressed	Y
LOC_Os01g48440.1	glycosyltransferase family 43 protein, putative, expressed	Y	LOC_Os05g48600.1	glycosyltransferase family 43 protein, putative, expressed	Y
LOC_Os01g48444.1	OsIAA5 - Auxin-responsive Aux/IAA gene family member, expressed	Y	LOC_Os05g48590.1	OsIAA19 - Auxin-responsive Aux/IAA gene family member, expressed	Y
LOC_Os01g48530.1	expressed protein	Y	LOC_Os05g48570.1	expressed protein	Y
LOC_Os01g48540.1	glyoxal oxidase-related, putative, expressed	Y	LOC_Os05g48520.1	glyoxal oxidase-related, putative, expressed	Y
LOC_Os01g48580.1	ubiquitin-conjugating enzyme E2, putative, expressed	Y	LOC_Os05g48380.1	ubiquitin-conjugating enzyme domain containing protein, expressed	Y
LOC_Os01g48620.1	expressed protein	Y	LOC_Os05g48370.1	expressed protein	Y
LOC_Os01g48750.1	aspartic proteinase nepenthesin-2 precursor, putative, expressed	Y	LOC_Os05g48330.1	aspartyl protease family protein, putative, expressed	Y
LOC_Os01g48770.2	60S ribosomal protein L37a, putative, expressed	Y	LOC_Os05g48320.1	60S ribosomal protein L37a, putative, expressed	Y
LOC_Os01g48800.1	purine permease, putative, expressed	Y	LOC_Os05g48300.1	purine permease, putative, expressed	Y
LOC_Os01g48830.1	expressed protein	Y	LOC_Os05g48280.1	expressed protein	Y
LOC_Os01g48850.1	auxin-responsive protein, putative, expressed	Y	LOC_Os05g48270.1	auxin-responsive protein, putative, expressed	Y
LOC_Os01g48874.1	wax synthase, putative, expressed	Y	LOC_Os05g48260.1	wax synthase, putative, expressed	Y
LOC_Os01g48900.1	dynamin-related protein 1A, putative, expressed	Y	LOC_Os05g48240.1	dynamin family protein, putative, expressed	Y
LOC_Os01g48950.1	expressed protein	Y	LOC_Os05g48210.1	expressed protein	Y
LOC_Os01g48960.1	glutamate synthase, chloroplast precursor, putative, expressed	Y	LOC_Os05g48200.1	glutamate synthase, chloroplast precursor, putative, expressed	Y
LOC_Os01g49024.1	phosphatidylserine synthase, putative, expressed	Y	LOC_Os05g48060.1	phosphatidylserine synthase, putative, expressed	Y
LOC_Os01g49120.1	MATE efflux family protein, putative, expressed	Y	LOC_Os05g48040.1	MATE efflux family protein, putative, expressed	Y
LOC_Os01g49150.1	anti-silencing protein, ASF1-like domain containing protein, expressed	Y	LOC_Os05g48030.1	anti-silencing protein, ASF1-like domain containing protein, expressed	Y
LOC_Os01g49160.1	MYB family transcription factor, putative, expressed	Y	LOC_Os05g48010.1	MYB family transcription factor, putative, expressed	Y
LOC_Os01g49190.1	ATP synthase, putative, expressed	Y	LOC_Os05g47980.1	ATP synthase, putative, expressed	Y
LOC_Os01g49200.1	microtubule associated protein, putative, expressed	Y	LOC_Os05g47970.1	microtubule associated protein, putative, expressed	Y
LOC_Os01g49210.1	expressed protein	Y	LOC_Os05g47960.1	expressed protein	Y
LOC_Os01g49240.1	limonoid UDP-glucosyltransferase, putative, expressed	Y	LOC_Os05g47950.1	UDP-glucoronosyl and UDP-glucosyl transferase domain containing protein, expressed	Y
LOC_Os01g49280.1	zinc finger family protein, putative, expressed	Y	LOC_Os05g47900.1	protein binding protein, putative, expressed	Y
LOC_Os01g49290.1	WD repeat-containing protein, putative, expressed	Y	LOC_Os05g47890.1	WD domain, G-beta repeat domain containing protein, expressed	Y
LOC_Os01g49310.1	expressed protein	Y	LOC_Os05g47870.2	expressed protein	Y
LOC_Os01g49390.1	IPP transferase, putative, expressed	Y	LOC_Os05g47840.1	IPP transferase, putative, expressed	Y
LOC_Os01g49410.1	expressed protein	Y	LOC_Os05g47830.1	expressed protein	Y
LOC_Os01g49440.1	expressed protein	Y	LOC_Os05g47810.1	expressed protein	Y
LOC_Os01g49470.1	E3 ubiquitin ligase, putative, expressed	Y	LOC_Os05g47780.1	E3 ubiquitin ligase, putative, expressed	Y
LOC_Os01g49529.1	OsWAK10d - OsWAK receptor-like cytoplasmic kinase OsWAK-RLCK, expressed	Y	LOC_Os05g47770.1	serine/threonine-protein kinase At1g18390 precursor, putative, expressed	Y
LOC_Os01g49560.1	expressed protein	Y	LOC_Os05g47750.1	Ser/Thr protein kinase, putative, expressed	Y
LOC_Os01g49640.1	LTPL149 - Protease inhibitor/seed storage/LTP family protein precursor, expressed	Y	LOC_Os05g47700.1	LTPL152 - Protease inhibitor/seed storage/LTP family protein precursor, expressed	Y
LOC_Os01g49660.1	reticulon domain containing protein, putative, expressed	Y	LOC_Os05g47690.1	reticulon domain containing protein, putative, expressed	Y
LOC_Os01g49740.1	expressed protein	Y	LOC_Os05g47680.1	expressed protein	Y
LOC_Os01g49770.1	zinc finger, C3HC4 type domain containing protein, expressed	Y	LOC_Os05g47670.1	zinc finger, C3HC4 type domain containing protein, expressed	Y
LOC_Os01g49820.2	lipid phosphatase protein, putative, expressed	Y	LOC_Os05g47660.1	lipid phosphatase protein, putative, expressed	Y
LOC_Os01g49830.1	B3 DNA binding domain containing protein, expressed	Y	LOC_Os05g47650.1	B3 DNA binding domain containing protein, expressed	Y
LOC_Os01g49890.1	threonine synthase, chloroplast precursor, putative, expressed	Y	LOC_Os05g47640.1	threonine synthase, chloroplast precursor, putative, expressed	Y
LOC_Os01g49900.1	peptidyl-tRNA hydrolase, mitochondrial precursor protein, putative, expressed	Y	LOC_Os05g47630.1	peptidyl-tRNA hydrolase, mitochondrial precursor protein, putative, expressed	Y
LOC_Os01g50010.1	clathrin assembly protein, putative, expressed	Y	LOC_Os05g47550.1	ANTH/ENTH domain containing protein, putative, expressed	Y
LOC_Os01g50030.1	CPuORF25 - conserved peptide uORF-containing transcript, expressed	Y	LOC_Os05g47540.1	CPuORF26 - conserved peptide uORF-containing transcript, expressed	Y
LOC_Os01g50070.1	multidrug resistance protein 1, putative, expressed	Y	LOC_Os05g47500.1	MDR-like ABC transporter, putative, expressed	Y
LOC_Os01g50080.1	MDR-like ABC transporter, putative, expressed	Y	LOC_Os05g47490.1	MDR-like ABC transporter, putative, expressed	Y
LOC_Os01g50370.1	STE_MEKK_ste11_MAP3K.4 - STE kinases include homologs to sterile 7, sterile 11 and sterile 20 from yeast, expressed	Y	LOC_Os05g46760.1	STE_MEKK_ste11_MAP3K.19 - STE kinases include homologs to sterile 7, sterile 11 and sterile 20 from yeast, expressed	Y
LOC_Os01g50470.1	regulator of chromosome condensation, putative, expressed	Y	LOC_Os05g46740.1	regulator of chromosome condensation, putative, expressed	Y
LOC_Os01g50616.1	phosphatidylinositol transfer, putative, expressed	Y	LOC_Os05g46720.1	phosphatidylinositol transfer, putative, expressed	Y
LOC_Os01g50700.1	dehydrin family protein, expressed	Y	LOC_Os05g46620.1	chaperone protein dnaJ 10, putative, expressed	Y
LOC_Os01g50720.1	MYB family transcription factor, putative, expressed	Y	LOC_Os05g46610.1	myb-like DNA-binding domain containing protein, putative, expressed	Y
LOC_Os01g50760.1	polyprenyl synthetase, putative, expressed	Y	LOC_Os05g46580.1	polyprenyl synthetase, putative, expressed	Y
LOC_Os01g50770.1	adaptor complexes medium subunit family domain containing protein, expressed	Y	LOC_Os05g46550.1	adaptor complexes medium subunit family domain containing protein, expressed	Y
LOC_Os01g50810.1	invertase/pectin methylesterase inhibitor family protein, putative, expressed	Y	LOC_Os05g46530.1	invertase/pectin methylesterase inhibitor family protein, putative, expressed	Y
LOC_Os01g50870.1	expressed protein	Y	LOC_Os05g46500.1	expressed protein	Y
LOC_Os01g50910.1	late embryogenesis abundant protein, group 3, putative, expressed	Y	LOC_Os05g46480.1	late embryogenesis abundant protein, group 3, putative, expressed	Y
LOC_Os01g50934.1	fiber protein Fb11, putative, expressed	Y	LOC_Os05g46450.1	fiber protein Fb11, putative, expressed	Y
LOC_Os01g51020.1	60S ribosomal protein L28-1, putative, expressed	Y	LOC_Os05g46430.1	60S ribosomal protein L28-1, putative, expressed	Y
LOC_Os01g51140.1	helix-loop-helix DNA-binding domain containing protein, expressed	Y	LOC_Os05g46370.1	bHelix-loop-helix transcription factor, putative, expressed	Y
LOC_Os01g51210.1	uncharacterized protein PA4923, putative, expressed	Y	LOC_Os05g46360.1	possible lysine decarboxylase domain containing protein, expressed	Y
LOC_Os01g51230.1	IQ calmodulin-binding motif domain containing protein, expressed	Y	LOC_Os05g46350.1	IQ calmodulin-binding motif domain containing protein, expressed	Y
LOC_Os01g51310.1	expressed protein	Y	LOC_Os05g46340.1	expressed protein	Y
LOC_Os01g51430.1	green ripe-like, putative, expressed	Y	LOC_Os05g46240.1	green ripe-like, putative, expressed	Y
LOC_Os01g51450.1	NAP domain containing protein, putative, expressed	Y	LOC_Os05g46230.1	NAP domain containing protein, putative, expressed	Y
LOC_Os01g51634.1	myosin-2 heavy chain, non muscle, putative, expressed	Y	LOC_Os05g46030.1	myosin head family protein, expressed	Y
LOC_Os01g51690.1	WRKY26, expressed	Y	LOC_Os05g46020.1	WRKY7, expressed	Y
LOC_Os01g51700.1	ras-related protein, putative, expressed	Y	LOC_Os05g46000.1	ras-related protein, putative, expressed	Y
LOC_Os01g51770.1	outer mitochondrial membrane porin, putative, expressed	Y	LOC_Os05g45950.1	outer mitochondrial membrane porin, putative, expressed	Y
LOC_Os01g51840.1	IQ calmodulin-binding motif family protein, putative, expressed	Y	LOC_Os05g45930.1	IQ calmodulin-binding motif family protein, putative, expressed	Y
LOC_Os01g51890.1	endonuclease/exonuclease/phosphatase family domain containing protein, expressed	Y	LOC_Os05g45900.1	endonuclease/exonuclease/phosphatase family domain containing protein, expressed	Y
LOC_Os01g51920.1	phosphotransferase, putative, expressed	Y	LOC_Os05g45880.1	phosphotransferase, putative, expressed	Y
LOC_Os01g52140.1	expressed protein	Y	LOC_Os05g45830.1	expressed protein	Y
LOC_Os01g52160.1	heavy metal-associated domain containing protein, expressed	Y	LOC_Os05g45820.1	heavy metal-associated domain containing protein, expressed	Y
LOC_Os01g52200.1	mitochondrial ATP synthase g subunit family protein, putative, expressed	Y	LOC_Os05g45740.2	mitochondrial ATP synthase g subunit family protein, putative, expressed	Y
LOC_Os01g52214.1	ubiquinone oxidoreductase, putative, expressed	Y	LOC_Os05g45730.1	ubiquinone oxidoreductase, putative, expressed	Y
LOC_Os01g52250.1	starch synthase, putative, expressed	Y	LOC_Os05g45720.1	starch synthase, putative, expressed	Y
LOC_Os01g52260.1	serine acetyltransferase protein, putative, expressed	Y	LOC_Os05g45710.1	serine acetyltransferase protein, putative, expressed	Y
LOC_Os01g52290.1	expressed protein	Y	LOC_Os05g45670.1	expressed protein	Y
LOC_Os01g52390.1	plasminogen activator inhibitor 1 RNA-binding protein, putative, expressed	Y	LOC_Os05g45660.2	plasminogen activator inhibitor 1 RNA-binding protein, putative, expressed	Y
LOC_Os01g52450.1	hexokinase, putative, expressed	Y	LOC_Os01g53930.1	hexokinase, putative, expressed	Y
LOC_Os01g52450.1	hexokinase, putative, expressed	Y	LOC_Os05g45590.1	hexokinase, putative, expressed	Y
LOC_Os01g52500.1	NADP-dependent malic enzyme, putative, expressed	Y	LOC_Os01g54030.1	NADP-dependent malic enzyme, putative, expressed	Y
LOC_Os01g52650.1	POEI44 - Pollen Ole e I allergen and extensin family protein precursor, expressed	Y	LOC_Os05g45480.1	POEI45 - Pollen Ole e I allergen and extensin family protein precursor, expressed	Y
LOC_Os01g52660.1	POEI51 - Pollen Ole e I allergen and extensin family protein precursor, expressed	Y	LOC_Os05g45460.1	POEI52 - Pollen Ole e I allergen and extensin family protein precursor, expressed	Y
LOC_Os01g52770.1	GDSL-like lipase/acylhydrolase, putative, expressed	Y	LOC_Os01g54470.1	GDSL-like lipase/acylhydrolase, putative, expressed	Y
LOC_Os01g52830.1	DUF1264 domain containing protein, putative, expressed	Y	LOC_Os01g54520.2	DUF1264 domain containing protein, putative, expressed	Y
LOC_Os01g52880.1	leucine-rich repeat family protein, putative, expressed	Y	LOC_Os05g45430.1	TOO MANY MOUTHS precursor, putative, expressed	Y
LOC_Os01g52920.1	expressed protein	Y	LOC_Os05g45400.1	expressed protein	Y
LOC_Os01g53000.1	trehalose synthase, putative, expressed	Y	LOC_Os01g54560.1	trehalose synthase, putative, expressed	Y
LOC_Os01g53020.1	heat shock protein DnaJ, putative, expressed	Y	LOC_Os05g45350.1	dnaJ domain containing protein, expressed	Y
LOC_Os01g53040.1	WRKY14, expressed	Y	LOC_Os01g54600.1	WRKY13, expressed	Y
LOC_Os01g53070.1	ATP binding protein, putative, expressed	Y	LOC_Os05g45340.1	ATP binding protein, putative, expressed	Y
LOC_Os01g53079.1	ubiquitin domain-containing protein 1, putative, expressed	Y	LOC_Os05g45320.1	ubiquitin domain-containing protein 1, putative, expressed	Y
LOC_Os01g53200.1	flavin monooxygenase, putative, expressed	Y	LOC_Os05g45240.1	flavin monooxygenase, putative, expressed	Y
LOC_Os01g53260.1	WRKY23, expressed	Y	LOC_Os05g45230.1	WRKY58, expressed	Y
LOC_Os01g53280.2	50S ribosomal protein L20, putative, expressed	Y	LOC_Os05g45220.1	50S ribosomal protein L20, putative, expressed	Y
LOC_Os01g53294.1	respiratory burst oxidase protein B, putative, expressed	Y	LOC_Os05g45210.1	respiratory burst oxidase, putative, expressed	Y
LOC_Os01g53330.1	anthocyanidin 5,3-O-glucosyltransferase, putative, expressed	Y	LOC_Os05g45200.1	anthocyanidin 5,3-O-glucosyltransferase, putative, expressed	Y
LOC_Os01g53430.1	anthocyanidin 5,3-O-glucosyltransferase, putative, expressed	Y	LOC_Os05g45100.1	anthocyanidin 5,3-O-glucosyltransferase, putative, expressed	Y
LOC_Os01g53460.1	anthocyanidin 5,3-O-glucosyltransferase, putative, expressed	Y	LOC_Os05g45080.1	anthocyanidin 5,3-O-glucosyltransferase, putative, expressed	Y
LOC_Os01g53470.1	harpin-induced protein 1 domain containing protein, expressed	Y	LOC_Os05g45070.1	harpin-induced protein 1 domain containing protein, expressed	Y
LOC_Os01g53500.1	RING-H2 finger protein ATL2M, putative, expressed	Y	LOC_Os05g45060.1	RING-H2 finger protein ATL2M, putative, expressed	Y
LOC_Os01g53520.1	reticulon domain containing protein, putative, expressed	Y	LOC_Os05g45050.1	reticulon domain containing protein, putative, expressed	Y
LOC_Os01g53650.1	zinc finger CCCH type family protein, putative, expressed	Y	LOC_Os05g45020.1	zinc finger/CCCH transcription factor, putative, expressed	Y
LOC_Os01g53680.1	6-phosphofructokinase, putative, expressed	Y	LOC_Os05g44922.1	6-phosphofructokinase, putative, expressed	Y
LOC_Os01g53700.1	mitochondrial-processing peptidase subunit, mitochondrial precursor, putative, expressed	Y	LOC_Os05g44916.1	mitochondrial-processing peptidase subunit, mitochondrial precursor, putative, expressed	Y
LOC_Os01g53710.1	dual specificity protein phosphatase, putative, expressed	Y	LOC_Os05g44910.1	dual specificity protein phosphatase, putative, expressed	Y
LOC_Os01g53730.1	expressed protein	Y	LOC_Os05g44900.1	expressed protein	Y
LOC_Os01g53880.1	OsIAA6 - Auxin-responsive Aux/IAA gene family member, expressed	Y	LOC_Os05g44810.2	OsIAA18 - Auxin-responsive Aux/IAA gene family member, expressed	Y
LOC_Os01g53920.1	receptor-like protein kinase 5 precursor, putative, expressed	Y	LOC_Os05g44770.1	receptor-like protein kinase 5 precursor, putative, expressed	Y
LOC_Os01g53930.1	hexokinase, putative, expressed	Y	LOC_Os05g44760.1	hexokinase, putative, expressed	Y
LOC_Os01g53980.1	IQ calmodulin-binding motif family protein, expressed	Y	LOC_Os05g44630.1	IQ calmodulin-binding motif family protein, putative, expressed	Y
LOC_Os01g53990.1	pectinesterase, putative, expressed	Y	LOC_Os05g44600.1	pectinesterase, putative, expressed	Y
LOC_Os01g54040.2	ATP-dependent protease La, putative, expressed	Y	LOC_Os05g44590.2	ATP-dependent protease La, putative, expressed	Y
LOC_Os01g54050.1	histidine-containing phosphotransfer protein, putative, expressed	Y	LOC_Os05g44570.1	histidine-containing phosphotransfer protein, putative, expressed	Y
LOC_Os01g54080.1	kinesin motor protein-related, putative, expressed	Y	LOC_Os05g44560.1	kinesin motor domain containing protein, expressed	Y
LOC_Os01g54170.1	expressed protein	Y	LOC_Os05g44410.1	expressed protein	Y
LOC_Os01g54210.1	GATA zinc finger domain containing protein, expressed	Y	LOC_Os05g44400.1	GATA zinc finger domain containing protein, expressed	Y
LOC_Os01g54340.1	plant-specific domain TIGR01615 family protein, expressed	Y	LOC_Os05g44300.1	plant-specific domain TIGR01615 family protein, expressed	Y
LOC_Os01g54350.1	protein kinase domain containing protein, expressed	Y	LOC_Os05g44290.2	protein kinase domain containing protein, expressed	Y
LOC_Os01g54400.1	VQ domain containing protein, putative, expressed	Y	LOC_Os05g44270.1	VQ domain containing protein, putative, expressed	Y
LOC_Os01g54450.1	DUF584 domain containing protein, putative, expressed	Y	LOC_Os05g44260.1	DUF584 domain containing protein, putative, expressed	Y
LOC_Os01g54470.1	GDSL-like lipase/acylhydrolase, putative, expressed	Y	LOC_Os05g44200.1	GDSL-like lipase/acylhydrolase, putative, expressed	Y
LOC_Os01g54490.1	osFTL9 FT-Like9 homologous to Flowering Locus T gene; contains Pfam profile PF01161: Phosphatidylethanolamine-binding protein	N	LOC_Os05g44180.1	osFTL10 FT-Like10 homologous to Flowering Locus T gene; contains Pfam profile PF01161: Phosphatidylethanolamine-binding protein, expressed	Y
LOC_Os01g54560.1	trehalose synthase, putative, expressed	Y	LOC_Os05g44100.1	trehalose synthase, putative, expressed	Y
LOC_Os01g54570.1	DUF623 domain containing protein, expressed	Y	LOC_Os05g44090.1	DUF623 domain containing protein, expressed	Y
LOC_Os01g54590.1	ras-related protein, putative, expressed	Y	LOC_Os05g44070.1	ras-related protein, putative, expressed	Y
LOC_Os01g54870.1	60S ribosomal protein L18a, putative, expressed	Y	LOC_Os05g49030.1	60S ribosomal protein L18a, putative, expressed	Y
LOC_Os01g54890.1	ethylene-responsive transcription factor 2, putative, expressed	Y	LOC_Os05g49010.1	AP2 domain containing protein, expressed	Y
LOC_Os01g54920.1	heat- and acid-stable phosphoprotein, putative, expressed	Y	LOC_Os05g43970.1	heat- and acid-stable phosphoprotein, putative, expressed	Y
LOC_Os01g54930.1	one zinc finger protein, putative, expressed	Y	LOC_Os05g43950.1	expressed protein	Y
LOC_Os01g54969.1	O-methyltransferase, putative, expressed	Y	LOC_Os05g43940.1	O-methyltransferase, putative, expressed	Y
LOC_Os01g54990.1	auxin response factor, putative, expressed	Y	LOC_Os05g43920.1	auxin response factor 14, putative, expressed	Y
LOC_Os01g54990.1	auxin response factor, putative, expressed	Y	LOC_Os05g48870.1	auxin response factor 15, putative, expressed	Y
LOC_Os01g55050.1	protein of unknown function DUF1421 domain containing protein, expressed	Y	LOC_Os05g48760.1	protein of unknown function DUF1421 domain containing protein, expressed	Y
LOC_Os01g55240.1	gibberellin 2-beta-dioxygenase, putative, expressed	Y	LOC_Os05g43880.1	gibberellin 2-beta-dioxygenase, putative, expressed	Y
LOC_Os01g55240.1	gibberellin 2-beta-dioxygenase, putative, expressed	Y	LOC_Os05g48700.1	gibberellin 2-beta-dioxygenase, putative, expressed	Y
LOC_Os01g55280.1	expressed protein	Y	LOC_Os05g43870.1	myosin heavy chain-related, putative, expressed	Y
LOC_Os01g55410.1	expressed protein	Y	LOC_Os05g43860.1	expressed protein	Y
LOC_Os01g55430.2	OsFBT2 - F-box and tubby domain containing protein, expressed	Y	LOC_Os05g43850.1	OsFBT9 - F-box and tubby domain containing protein, expressed	Y
LOC_Os01g55430.2	OsFBT2 - F-box and tubby domain containing protein, expressed	Y	LOC_Os05g48670.1	OsFBT10 - F-box and tubby domain containing protein, expressed	Y
LOC_Os01g55450.1	CAMK_KIN1/SNF1/Nim1_like.11 - CAMK includes calcium/calmodulin depedent protein kinases, expressed	Y	LOC_Os05g43840.1	CAMK_KIN1/SNF1/Nim1_like.25 - CAMK includes calcium/calmodulin depedent protein kinases, expressed	Y
LOC_Os01g55520.1	ATROPGEF7/ROPGEF7, putative, expressed	Y	LOC_Os05g48640.1	ATROPGEF7/ROPGEF7, putative, expressed	Y
LOC_Os01g55700.1	NLI interacting factor-like phosphatase, putative, expressed	Y	LOC_Os05g43770.1	NLI interacting factor-like phosphatase, putative, expressed	Y
LOC_Os01g55750.1	TCP family transcription factor, putative, expressed	Y	LOC_Os05g43760.1	TCP family transcription factor, putative, expressed	Y
LOC_Os01g55820.1	X8 domain containing protein, expressed	Y	LOC_Os05g43690.1	glucan endo-1,3-beta-glucosidase-like protein 3 precursor, putative, expressed	Y
LOC_Os01g55850.1	expressed protein	Y	LOC_Os05g43660.1	expressed protein	Y
LOC_Os01g56010.1	serpin domain containing protein, putative, expressed	Y	LOC_Os05g43590.1	serpin domain containing protein, putative, expressed	Y
LOC_Os01g56100.1	BSD domain containing protein, expressed	Y	LOC_Os05g43520.2	BSD, putative, expressed	Y
LOC_Os01g56230.2	transmembrane protein 56, putative, expressed	Y	LOC_Os05g43540.1	transmembrane protein 56, putative, expressed	Y
LOC_Os01g56310.1	radical SAM enzyme, putative, expressed	Y	LOC_Os05g43576.1	radical SAM enzyme, putative, expressed	Y
LOC_Os01g56380.1	decarboxylase, putative, expressed	Y	LOC_Os05g43510.1	decarboxylase, putative, expressed	Y
LOC_Os01g56390.1	OsFBX26 - F-box domain containing protein, expressed	Y	LOC_Os05g43490.2	OsFBX169 - F-box domain containing protein, expressed	Y
LOC_Os01g56450.1	DUF567 domain containing protein, putative, expressed	Y	LOC_Os05g43460.1	DUF567 domain containing protein, putative, expressed	Y
LOC_Os01g56550.1	transcription initiation factor IIF beta subunit, putative, expressed	Y	LOC_Os05g43450.1	transcription initiation factor IIF beta subunit, putative, expressed	Y
LOC_Os01g56600.1	signal recognition particle 54 kDa protein, putative, expressed	Y	LOC_Os05g43390.1	signal recognition particle 54 kDa protein, putative, expressed	Y
LOC_Os01g56620.1	pseudouridylate synthase, putative, expressed	Y	LOC_Os05g43374.2	pseudouridylate synthase, putative, expressed	Y
LOC_Os01g56680.2	photosystem II reaction center W protein, chloroplast precursor, putative, expressed	Y	LOC_Os05g43310.1	photosystem II reaction center W protein, chloroplast precursor, putative, expressed	Y
LOC_Os01g56764.1	expressed protein	Y	LOC_Os05g43300.1	expressed protein	Y
LOC_Os01g56800.1	MATH domain containing protein, expressed	Y	LOC_Os05g43280.1	MATH domain containing protein, expressed	Y
LOC_Os01g57150.1	SR protein related family member, putative, expressed	Y	LOC_Os05g42340.1	ubiquitin E3 ligase ICP0, putative, expressed	Y
LOC_Os01g57220.1	secretory carrier-associated membrane protein, putative, expressed	Y	LOC_Os05g42330.1	secretory carrier-associated membrane protein, putative, expressed	Y
LOC_Os01g57240.1	expressed protein	Y	LOC_Os05g42290.1	expressed protein	Y
LOC_Os01g57360.1	acyltransferase, putative, expressed	Y	LOC_Os05g42270.1	acyltransferase, putative, expressed	Y
LOC_Os01g57370.1	cyclic nucleotide-gated ion channel 2, putative, expressed	Y	LOC_Os05g42250.1	cyclic nucleotide-gated ion channel 2, putative, expressed	Y
LOC_Os01g57420.1	diacylglycerol kinase, putative, expressed	Y	LOC_Os04g54200.1	diacylglycerol kinase, putative, expressed	Y
LOC_Os01g57450.1	universal stress protein domain containing protein, putative, expressed	Y	LOC_Os05g42230.1	universal stress protein domain containing protein, putative, expressed	Y
LOC_Os01g57490.1	D-mannose binding lectin family protein, expressed	Y	LOC_Os04g54120.1	serine/threonine-protein kinase receptor precursor, putative, expressed	Y
LOC_Os01g57560.1	serine/threonine-protein kinase receptor precursor, putative, expressed	Y	LOC_Os04g54070.1	receptor-like kinase, putative, expressed	Y
LOC_Os01g57560.1	serine/threonine-protein kinase receptor precursor, putative, expressed	Y	LOC_Os05g42210.1	serine/threonine-protein kinase receptor precursor, putative, expressed	Y
LOC_Os01g57570.1	NADPH-dependent FMN reductase domain containing protein, expressed	Y	LOC_Os05g42190.1	NADPH-dependent FMN reductase domain containing protein, expressed	Y
LOC_Os01g57580.1	bHelix-loop-helix transcription factor, putative, expressed	Y	LOC_Os04g53990.1	ethylene-responsive protein related, putative, expressed	Y
LOC_Os01g57580.1	bHelix-loop-helix transcription factor, putative, expressed	Y	LOC_Os05g42180.1	ethylene-responsive protein related, putative, expressed	Y
LOC_Os01g57610.1	OsGH3.1 - Probable indole-3-acetic acid-amido synthetase, expressed	Y	LOC_Os05g42150.1	OsGH3.4 - Probable indole-3-acetic acid-amido synthetase, expressed	Y
LOC_Os01g57620.1	expressed protein	Y	LOC_Os05g42140.1	methyltransferase domain containing protein, expressed	Y
LOC_Os01g57690.1	early nodulin 20 precursor, putative, expressed	Y	LOC_Os04g53710.1	plastocyanin-like domain containing protein, putative, expressed	Y
LOC_Os01g57730.1	peroxidase precursor, putative, expressed	Y	LOC_Os04g53640.1	peroxidase precursor, putative, expressed	Y
LOC_Os01g57730.1	peroxidase precursor, putative, expressed	Y	LOC_Os05g42000.1	peroxidase precursor, putative, expressed	Y
LOC_Os01g57890.1	Homeobox domain containing protein, expressed	Y	LOC_Os04g53540.3	homeobox and START domains containing protein, putative, expressed	Y
LOC_Os01g57940.1	tyrosine protein kinase domain containing protein, putative, expressed	Y	LOC_Os05g41950.1	protein kinase, putative, expressed	Y
LOC_Os01g58100.1	polyphenol oxidase, putative, expressed	Y	LOC_Os04g53300.1	polyphenol oxidase, putative, expressed	Y
LOC_Os01g58140.1	expressed protein	Y	LOC_Os05g41920.1	expressed protein	Y
LOC_Os01g58220.1	translation initiation factor SUI1, putative, expressed	Y	LOC_Os05g41900.1	translation initiation factor SUI1, putative, expressed	Y
LOC_Os01g58400.1	zinc finger C3HC4 type family protein, putative, expressed	Y	LOC_Os05g41795.1	zinc finger C3HC4 type family protein, putative, expressed	Y
LOC_Os01g58420.1	AP2 domain containing protein, expressed	Y	LOC_Os05g41780.1	AP2 domain containing protein, expressed	Y
LOC_Os01g58480.1	expressed protein	Y	LOC_Os05g41730.1	expressed protein	Y
LOC_Os01g58580.1	ICE-like protease p20 domain containing protein, putative, expressed	Y	LOC_Os05g41670.1	ICE-like protease p20 domain containing protein, putative, expressed	Y
LOC_Os01g58610.1	phosphoglycerate kinase protein, putative, expressed	Y	LOC_Os05g41640.3	phosphoglycerate kinase protein, putative, expressed	Y
LOC_Os01g58700.1	expressed protein	Y	LOC_Os11g04510.1	expressed protein	Y
LOC_Os01g58730.1	glycosyl hydrolases family 17, putative, expressed	Y	LOC_Os05g41610.1	glycosyl hydrolases family 17, putative, expressed	Y
LOC_Os01g58740.2	glycerol-3-phosphate dehydrogenase, putative, expressed	Y	LOC_Os05g41590.1	glycerol-3-phosphate dehydrogenase, putative, expressed	Y
LOC_Os01g58760.1	bZIP transcription factor domain containing protein, expressed	Y	LOC_Os05g41540.1	bZIP transcription factor domain containing protein, expressed	Y
LOC_Os01g58780.1	zinc finger, C3HC4 type domain containing protein, expressed	Y	LOC_Os05g41520.1	zinc finger, C3HC4 type domain containing protein, expressed	Y
LOC_Os01g58800.1	expressed protein	Y	LOC_Os05g41500.1	expressed protein	Y
LOC_Os01g58850.1	circadian clock coupling factor-related, putative, expressed	Y	LOC_Os05g41490.1	circadian clock coupling factor ZGT, putative, expressed	Y
LOC_Os01g58870.1	domain of unknown function, DUF250 domain containing protein, expressed	Y	LOC_Os05g41480.1	domain of unknown function, DUF250 domain containing protein, expressed	Y
LOC_Os01g58870.1	domain of unknown function, DUF250 domain containing protein, expressed	Y	LOC_Os11g04380.1	domain of unknown function, DUF250 domain containing protein, expressed	Y
LOC_Os01g58870.1	domain of unknown function, DUF250 domain containing protein, expressed	Y	LOC_Os12g04170.1	domain of unknown function, DUF250 domain containing protein, expressed	Y
LOC_Os01g58890.1	cysteine proteinase inhibitor precursor protein, putative, expressed	Y	LOC_Os05g41460.1	cysteine proteinase inhibitor precursor protein, putative, expressed	Y
LOC_Os01g58910.1	auxin-induced protein 5NG4, putative, expressed	Y	LOC_Os05g41420.1	auxin-induced protein 5NG4, putative, expressed	Y
LOC_Os01g58960.1	cytochrome P450, putative, expressed	Y	LOC_Os11g04310.1	cytochrome P450, putative, expressed	Y
LOC_Os01g58990.1	cytochrome P450, putative, expressed	Y	LOC_Os11g04290.1	cytochrome P450, putative, expressed	Y
LOC_Os01g59020.1	cytochrome P450, putative, expressed	Y	LOC_Os12g04100.1	cytochrome P450, putative, expressed	Y
LOC_Os01g59100.1	cytokinin-N-glucosyltransferase 1, putative, expressed	Y	LOC_Os05g41400.1	indole-3-acetate beta-glucosyltransferase, putative, expressed	Y
LOC_Os01g59120.1	cyclin, putative, expressed	Y	LOC_Os05g41390.1	cyclin, putative, expressed	Y
LOC_Os01g59350.1	transcription factor, putative, expressed	Y	LOC_Os03g20310.4	transcription factor HBP-1b, putative, expressed	Y
LOC_Os01g59350.1	transcription factor, putative, expressed	Y	LOC_Os05g41280.1	transcription factor HBP-1b, putative, expressed	Y
LOC_Os01g59360.1	CAMK_CAMK_like.10 - CAMK includes calcium/calmodulin depedent protein kinases, expressed	Y	LOC_Os05g41270.1	CAMK_CAMK_like.4 - CAMK includes calcium/calmodulin depedent protein kinases, expressed	Y
LOC_Os01g59360.1	CAMK_CAMK_like.10 - CAMK includes calcium/calmodulin depedent protein kinases, expressed	Y	LOC_Os11g04170.1	CAMK_CAMK_like.42 - CAMK includes calcium/calmodulin depedent protein kinases, expressed	Y
LOC_Os01g59360.1	CAMK_CAMK_like.10 - CAMK includes calcium/calmodulin depedent protein kinases, expressed	Y	LOC_Os12g03970.1	CAMK_CAMK_like.44 - CAMK includes calcium/calmodulin depedent protein kinases, expressed	Y
LOC_Os01g59410.1	VQ motif family protein, expressed	Y	LOC_Os03g20330.1	VQ domain containing protein, putative, expressed	Y
LOC_Os01g59410.1	VQ motif family protein, expressed	Y	LOC_Os05g41250.1	VQ domain containing protein, putative, expressed	Y
LOC_Os01g59440.1	BRASSINOSTEROID INSENSITIVE 1-associated receptor kinase 1 precursor, putative, expressed	Y	LOC_Os05g41230.1	BRASSINOSTEROID INSENSITIVE 1-associated receptor kinase 1 precursor, putative, expressed	Y
LOC_Os01g59530.1	OsCML1 - Calmodulin-related calcium sensor protein, expressed	Y	LOC_Os03g20370.1	OsCam1-1 - Calmodulin, expressed	Y
LOC_Os01g59530.1	OsCML1 - Calmodulin-related calcium sensor protein, expressed	Y	LOC_Os05g41210.1	OsCam2 - Calmodulin, expressed	Y
LOC_Os01g59530.1	OsCML1 - Calmodulin-related calcium sensor protein, expressed	Y	LOC_Os11g03980.1	OsCML2 - Calmodulin-related calcium sensor protein, expressed	Y
LOC_Os01g59530.1	OsCML1 - Calmodulin-related calcium sensor protein, expressed	Y	LOC_Os12g03816.1	OsCML3 - Calmodulin-related calcium sensor protein, expressed	Y
LOC_Os01g59600.1	peptidase, T1 family, putative, expressed	Y	LOC_Os05g41180.1	peptidase, T1 family, putative, expressed	Y
LOC_Os01g59620.1	histone-lysine N-methyltransferase, H3 lysine-9 specific SUVH1, putative, expressed	Y	LOC_Os03g20430.1	histone-lysine N-methyltransferase, H3 lysine-9 specific SUVH8, putative, expressed	Y
LOC_Os01g59620.1	histone-lysine N-methyltransferase, H3 lysine-9 specific SUVH1, putative, expressed	Y	LOC_Os05g41172.2	histone-lysine N-methyltransferase, H3 lysine-9 specific SUVH1, putative, expressed	Y
LOC_Os01g59620.1	histone-lysine N-methyltransferase, H3 lysine-9 specific SUVH1, putative, expressed	Y	LOC_Os11g03700.1	histone-lysine N-methyltransferase, H3 lysine-9 specific SUVH1, putative, expressed	Y
LOC_Os01g59660.1	MYB family transcription factor, putative, expressed	Y	LOC_Os05g41166.1	MYB family transcription factor, putative, expressed	Y
LOC_Os01g59670.1	expressed protein	Y	LOC_Os05g41150.1	expressed protein	Y
LOC_Os01g59670.1	expressed protein	Y	LOC_Os11g03640.1	expressed protein	Y
LOC_Os01g59670.1	expressed protein	Y	LOC_Os12g03410.1	expressed protein	Y
LOC_Os01g59680.1	NHL25, putative, expressed	Y	LOC_Os11g03600.1	harpin-induced protein 1 domain containing protein, expressed	Y
LOC_Os01g59680.1	NHL25, putative, expressed	Y	LOC_Os12g03370.1	harpin-induced protein 1 domain containing protein, expressed	Y
LOC_Os01g59690.1	OsFBX28 - F-box domain containing protein, expressed	Y	LOC_Os03g20500.1	OsFBX82 - F-box domain containing protein, expressed	Y
LOC_Os01g59690.1	OsFBX28 - F-box domain containing protein, expressed	Y	LOC_Os05g41130.1	OsFBX168 - F-box domain containing protein, expressed	Y
LOC_Os01g59730.1	ribosomal protein L7Ae, putative, expressed	Y	LOC_Os05g41110.1	ribosomal protein L7Ae, putative, expressed	Y
LOC_Os01g59750.1	histidine triad family protein, putative, expressed	Y	LOC_Os03g20630.1	histidine triad family protein, putative, expressed	Y
LOC_Os01g59760.1	bZIP transcription factor, putative, expressed	Y	LOC_Os03g20650.1	bZIP transcription factor domain containing protein, expressed	Y
LOC_Os01g59760.1	bZIP transcription factor, putative, expressed	Y	LOC_Os05g41070.1	bZIP transcription factor, putative, expressed	Y
LOC_Os01g59780.1	AP2 domain containing protein, expressed	Y	LOC_Os11g03540.1	AP2 domain containing protein, expressed	Y
LOC_Os01g59780.1	AP2 domain containing protein, expressed	Y	LOC_Os12g03290.1	AP2 domain containing protein, expressed	Y
LOC_Os01g59790.2	ADP-ribosylation factor, putative, expressed	Y	LOC_Os05g41060.1	ADP-ribosylation factor, putative, expressed	Y
LOC_Os01g59850.1	GTPase-activating protein, putative, expressed	Y	LOC_Os03g20720.1	GTPase-activating protein, putative, expressed	Y
LOC_Os01g59870.1	LTPL65 - Protease inhibitor/seed storage/LTP family protein precursor, expressed	Y	LOC_Os03g20760.1	LTPL66 - Protease inhibitor/seed storage/LTP family protein precursor, expressed	Y
LOC_Os01g59870.1	LTPL65 - Protease inhibitor/seed storage/LTP family protein precursor, expressed	Y	LOC_Os05g41030.1	LTPL67 - Protease inhibitor/seed storage/LTP family protein precursor, expressed	Y
LOC_Os01g59880.1	inositol-1, 4, 5-trisphosphate 5-phosphatase, putative, expressed	Y	LOC_Os05g41000.1	endonuclease/exonuclease/phosphatase family domain containing protein, expressed	Y
LOC_Os01g59930.1	NADH-cytochrome b5 reductase, putative, expressed	Y	LOC_Os05g40990.1	NADH-cytochrome b5 reductase, putative, expressed	Y
LOC_Os01g59950.1	pentatricopeptide repeat-containing protein, putative, expressed	Y	LOC_Os05g40950.1	pentatricopeptide repeat-containing protein, putative, expressed	Y
LOC_Os01g59970.1	expressed protein	Y	LOC_Os05g40890.2	expressed protein	Y
LOC_Os01g59990.1	ribosomal protein L24, putative, expressed	Y	LOC_Os05g40820.2	ribosomal protein L24, putative, expressed	Y
LOC_Os01g60020.1	NAC domain transcription factor, putative, expressed	Y	LOC_Os03g21060.1	No apical meristem protein, putative, expressed	Y
LOC_Os01g60020.1	NAC domain transcription factor, putative, expressed	Y	LOC_Os11g03300.1	NAC domain transcription factor, putative, expressed	Y
LOC_Os01g60020.1	NAC domain transcription factor, putative, expressed	Y	LOC_Os12g03040.1	no apical meristem protein, putative, expressed	Y
LOC_Os01g60060.1	leucine-rich repeat family protein, putative, expressed	Y	LOC_Os03g21230.1	leucine-rich repeat family protein, putative, expressed	Y
LOC_Os01g60060.1	leucine-rich repeat family protein, putative, expressed	Y	LOC_Os05g40770.1	leucine-rich repeat family protein, putative, expressed	Y
LOC_Os01g60080.1	monocopper oxidase, putative, expressed	Y	LOC_Os05g40740.3	monocopper oxidase, putative, expressed	Y
LOC_Os01g60110.1	E2F-related protein, putative, expressed	Y	LOC_Os11g03130.1	E2F-related protein, putative, expressed	Y
LOC_Os01g60110.1	E2F-related protein, putative, expressed	Y	LOC_Os12g02880.1	E2F-related protein, putative, expressed	Y
LOC_Os01g60120.3	transmembrane protein 56, putative, expressed	Y	LOC_Os05g40700.1	transmembrane protein 56, putative, expressed	Y
LOC_Os01g60140.1	ATCHX15, putative, expressed	Y	LOC_Os05g40650.1	ATCHX, putative, expressed	Y
LOC_Os01g60140.1	ATCHX15, putative, expressed	Y	LOC_Os11g03070.1	ATCHX, putative, expressed	Y
LOC_Os01g60140.1	ATCHX15, putative, expressed	Y	LOC_Os12g02840.1	ATCHX, putative, expressed	Y
LOC_Os01g60170.1	DUF567 domain containing protein, putative, expressed	Y	LOC_Os05g40630.1	DUF567 domain containing protein, putative, expressed	Y
LOC_Os01g60170.1	DUF567 domain containing protein, putative, expressed	Y	LOC_Os11g02750.1	DUF567 domain containing protein, putative, expressed	Y
LOC_Os01g60170.1	DUF567 domain containing protein, putative, expressed	Y	LOC_Os12g02720.1	DUF567 domain containing protein, putative, expressed	Y
LOC_Os01g60190.2	2,3-bisphosphoglycerate-independent phosphoglycerate mutase, putative, expressed	Y	LOC_Os03g21260.1	2,3-bisphosphoglycerate-independent phosphoglycerate mutase, putative, expressed	Y
LOC_Os01g60190.2	2,3-bisphosphoglycerate-independent phosphoglycerate mutase, putative, expressed	Y	LOC_Os05g40420.1	2,3-bisphosphoglycerate-independent phosphoglycerate mutase, putative, expressed	Y
LOC_Os01g60200.1	expressed protein	Y	LOC_Os05g40410.1	expressed protein	Y
LOC_Os01g60230.3	auxin efflux carrier component, putative, expressed	Y	LOC_Os05g40330.1	auxin efflux carrier component, putative, expressed	Y
LOC_Os01g60260.2	KH domain containing protein, putative, expressed	Y	LOC_Os05g40290.1	KH domain-containing protein, putative, expressed	Y
LOC_Os01g60280.1	ATP binding protein, putative, expressed	Y	LOC_Os05g40270.4	expressed protein	Y
LOC_Os01g60330.1	inactive receptor kinase At2g26730 precursor, putative, expressed	Y	LOC_Os03g21510.1	inactive receptor kinase At2g26730 precursor, putative, expressed	Y
LOC_Os01g60330.1	inactive receptor kinase At2g26730 precursor, putative, expressed	Y	LOC_Os05g40200.1	inactive receptor kinase At2g26730 precursor, putative, expressed	Y
LOC_Os01g60420.1	expressed protein	Y	LOC_Os03g21640.1	expressed protein	Y
LOC_Os01g60420.1	expressed protein	Y	LOC_Os05g40170.1	expressed protein	Y
LOC_Os01g60520.1	WRKY116, expressed	Y	LOC_Os12g02400.1	WRKY114, expressed	Y
LOC_Os01g60540.1	WRKY20, expressed	Y	LOC_Os05g40070.1	WRKY84, expressed	Y
LOC_Os01g60600.1	WRKY108, expressed	Y	LOC_Os11g02530.1	WRKY40, expressed	Y
LOC_Os01g60640.1	WRKY21, expressed	Y	LOC_Os05g40060.1	WRKY48, expressed	Y
LOC_Os01g60640.1	WRKY21, expressed	Y	LOC_Os11g02520.1	WRKY104, expressed	Y
LOC_Os01g60670.1	receptor-like protein kinase precursor, putative, expressed	Y	LOC_Os03g21730.1	receptor-like protein kinase precursor, putative, expressed	Y
LOC_Os01g60670.1	receptor-like protein kinase precursor, putative, expressed	Y	LOC_Os05g40050.1	receptor-like protein kinase 2 precursor, putative, expressed	Y
LOC_Os01g60690.1	expressed protein	Y	LOC_Os05g40030.1	expressed protein	Y
LOC_Os01g60730.2	RING-H2 finger protein, putative, expressed	Y	LOC_Os05g40020.1	RING-H2 finger protein, putative, expressed	Y
LOC_Os01g60730.2	RING-H2 finger protein, putative, expressed	Y	LOC_Os12g02350.1	RING-H2 finger protein, putative, expressed	Y
LOC_Os01g60740.1	LTPL16 - Protease inhibitor/seed storage/LTP family protein precursor, expressed	Y	LOC_Os05g40010.1	LTPL17 - Protease inhibitor/seed storage/LTP family protein precursor, expressed	Y
LOC_Os01g60740.1	LTPL16 - Protease inhibitor/seed storage/LTP family protein precursor, expressed	Y	LOC_Os11g02369.1	LTPL7 - Protease inhibitor/seed storage/LTP family protein precursor, expressed	Y
LOC_Os01g60740.1	LTPL16 - Protease inhibitor/seed storage/LTP family protein precursor, expressed	Y	LOC_Os12g02310.1	LTPL11 - Protease inhibitor/seed storage/LTP family protein precursor, expressed	Y
LOC_Os01g60770.1	expansin precursor, putative, expressed	Y	LOC_Os03g21820.1	expansin precursor, putative, expressed	Y
LOC_Os01g60770.1	expansin precursor, putative, expressed	Y	LOC_Os05g39990.1	expansin precursor, putative, expressed	Y
LOC_Os01g60790.1	40S ribosomal protein S26, putative, expressed	Y	LOC_Os05g39960.1	40S ribosomal protein S26, putative, expressed	Y
LOC_Os01g60810.1	DUF623 domain containing protein, expressed	Y	LOC_Os03g21870.1	DUF623 domain containing protein, expressed	Y
LOC_Os01g60810.1	DUF623 domain containing protein, expressed	Y	LOC_Os05g39950.1	DUF623 domain containing protein, expressed	Y
LOC_Os01g60850.1	expressed protein	Y	LOC_Os11g02270.1	expressed protein	Y
LOC_Os01g60850.1	expressed protein	Y	LOC_Os12g02230.1	expressed protein	Y
LOC_Os01g60860.1	spotted leaf 11, putative, expressed	Y	LOC_Os05g39930.1	spotted leaf 11, putative, expressed	Y
LOC_Os01g60900.1	expressed protein	Y	LOC_Os05g39880.1	expressed protein	Y
LOC_Os01g60910.1	CAMK_KIN1/SNF1/Nim1_like.12 - CAMK includes calcium/calmodulin depedent protein kinases, expressed	Y	LOC_Os03g22050.3	CAMK_KIN1/SNF1/Nim1_like.16 - CAMK includes calcium/calmodulin depedent protein kinases, expressed	Y
LOC_Os01g60910.1	CAMK_KIN1/SNF1/Nim1_like.12 - CAMK includes calcium/calmodulin depedent protein kinases, expressed	Y	LOC_Os05g39870.1	CAMK_KIN1/SNF1/Nim1_like.24 - CAMK includes calcium/calmodulin depedent protein kinases, expressed	Y
LOC_Os01g60910.1	CAMK_KIN1/SNF1/Nim1_like.12 - CAMK includes calcium/calmodulin depedent protein kinases, expressed	Y	LOC_Os11g02240.1	CAMK_KIN1/SNF1/Nim1_like.4 - CAMK includes calcium/calmodulin depedent protein kinases, expressed	Y
LOC_Os01g60910.1	CAMK_KIN1/SNF1/Nim1_like.12 - CAMK includes calcium/calmodulin depedent protein kinases, expressed	Y	LOC_Os12g02200.2	CAMK_KIN1/SNF1/Nim1_like.6 - CAMK includes calcium/calmodulin depedent protein kinases, expressed	Y
LOC_Os01g60930.1	expressed protein	Y	LOC_Os05g39860.1	expressed protein	Y
LOC_Os01g60940.1	expressed protein	Y	LOC_Os05g39830.1	expressed protein	Y
LOC_Os01g61010.1	nodulin, putative, expressed	Y	LOC_Os05g39800.1	NFD4, putative, expressed	Y
LOC_Os01g61030.1	VHS and GAT domain containing protein, expressed	Y	LOC_Os05g39760.1	VHS and GAT domain containing protein, expressed	Y
LOC_Os01g61060.1	SAG20, putative, expressed	Y	LOC_Os03g18790.1	SAG20, putative, expressed	Y
LOC_Os01g61060.1	SAG20, putative, expressed	Y	LOC_Os05g39730.1	SAG20, putative, expressed	Y
LOC_Os01g61060.1	SAG20, putative, expressed	Y	LOC_Os12g01890.1	SAG20, putative, expressed	Y
LOC_Os01g61060.1	SAG20, putative, expressed	Y	LOC_Os11g01850.2	SAG20, putative, expressed	Y
LOC_Os01g61080.1	WRKY24, expressed	Y	LOC_Os05g39720.1	WRKY70, expressed	Y
LOC_Os01g61110.1	ulp1 protease family, C-terminal catalytic domain containing protein, expressed	Y	LOC_Os03g18660.1	expressed protein	Y
LOC_Os01g61110.1	ulp1 protease family, C-terminal catalytic domain containing protein, expressed	Y	LOC_Os05g39710.1	expressed protein	Y
LOC_Os01g61120.1	expressed protein	Y	LOC_Os05g39680.1	PX domain containing protein, expressed	Y
LOC_Os01g61160.1	laccase precursor protein, putative, expressed	Y	LOC_Os03g18640.1	laccase precursor protein, putative, expressed	Y
LOC_Os01g61160.1	laccase precursor protein, putative, expressed	Y	LOC_Os11g01730.1	laccase-23 precursor, putative, expressed	Y
LOC_Os01g61160.1	laccase precursor protein, putative, expressed	Y	LOC_Os12g01730.1	laccase-23 precursor, putative, expressed	Y
LOC_Os01g61170.1	prenylated rab acceptor, putative, expressed	Y	LOC_Os05g39670.1	prenylated rab acceptor, putative, expressed	Y
LOC_Os01g61170.1	prenylated rab acceptor, putative, expressed	Y	LOC_Os11g01610.1	prenylated rab acceptor, putative, expressed	Y
LOC_Os01g61170.1	prenylated rab acceptor, putative, expressed	Y	LOC_Os12g01690.1	prenylated rab acceptor, putative, expressed	Y
LOC_Os01g61180.1	exo70 exocyst complex subunit domain containing protein, expressed	Y	LOC_Os05g39610.1	exo70 exocyst complex subunit domain containing protein, expressed	Y
LOC_Os01g61210.1	bet v I allergen family protein, putative, expressed	Y	LOC_Os03g18600.1	cyclase/dehydrase family protein, putative, expressed	Y
LOC_Os01g61210.1	bet v I allergen family protein, putative, expressed	Y	LOC_Os05g39580.1	bet v I allergen family protein, putative, expressed	Y
LOC_Os01g61240.1	gamma-interferon-inducible lysosomal thiol reductase precursor, putative, expressed	Y	LOC_Os03g18454.1	gamma-interferon-inducible lysosomal thiol reductase precursor, putative, expressed	Y
LOC_Os01g61250.1	methyltransferase, putative, expressed	Y	LOC_Os05g39520.1	methyltransferase, putative, expressed	Y
LOC_Os01g61310.1	DUF640 domain containing protein, putative, expressed	Y	LOC_Os05g39500.1	DUF640 domain containing protein, putative, expressed	Y
LOC_Os01g61350.1	glutaredoxin, putative, expressed	Y	LOC_Os05g39450.1	glutaredoxin, putative, expressed	Y
LOC_Os01g61370.1	expressed protein	Y	LOC_Os05g39400.1	expressed protein	Y
LOC_Os01g61420.1	zinc finger, C3HC4 type domain containing protein, expressed	Y	LOC_Os05g39380.1	zinc finger, C3HC4 type domain containing protein, expressed	Y
LOC_Os01g61460.1	leaf senescence related protein, putative, expressed	Y	LOC_Os03g18140.1	expressed protein	Y
LOC_Os01g61460.1	leaf senescence related protein, putative, expressed	Y	LOC_Os05g39350.1	PMR5, putative, expressed	Y
LOC_Os01g61460.1	leaf senescence related protein, putative, expressed	Y	LOC_Os11g01570.1	PMR5, putative, expressed	Y
LOC_Os01g61460.1	leaf senescence related protein, putative, expressed	Y	LOC_Os12g01560.1	PMR5, putative, expressed	Y
LOC_Os01g61470.1	zinc finger, C3HC4 type domain containing protein, expressed	Y	LOC_Os05g39260.1	zinc finger, C3HC4 type domain containing protein, expressed	Y
LOC_Os01g61550.1	ammonium transporter protein, putative, expressed	Y	LOC_Os05g39240.1	ammonium transporter protein, putative, expressed	Y
LOC_Os01g61560.1	phosphatidate cytidylyltransferase, putative, expressed	Y	LOC_Os11g01450.1	phosphatidate cytidylyltransferase, putative, expressed	Y
LOC_Os01g61560.1	phosphatidate cytidylyltransferase, putative, expressed	Y	LOC_Os12g01480.1	phosphatidate cytidylyltransferase, putative, expressed	Y
LOC_Os01g61570.1	GDSL-like lipase/acylhydrolase, putative, expressed	Y	LOC_Os05g39220.1	GDSL-like lipase/acylhydrolase, putative, expressed	Y
LOC_Os01g61580.1	selT-like protein precursor, putative, expressed	Y	LOC_Os05g39110.1	selT-like protein precursor, putative, expressed	Y
LOC_Os01g61590.1	CAMK_CAMK_like.1 - CAMK includes calcium/calmodulin depedent protein kinases, expressed	Y	LOC_Os05g39090.1	CAMK_CAMK_like.29 - CAMK includes calcium/calmodulin depedent protein kinases, expressed	Y
LOC_Os01g61610.2	flavonol synthase/flavanone 3-hydroxylase, putative, expressed	Y	LOC_Os03g18030.1	leucoanthocyanidin dioxygenase, putative, expressed	Y
LOC_Os01g61620.1	protein kinase family protein, putative, expressed	Y	LOC_Os05g39080.1	protein kinase family protein, putative, expressed	Y
LOC_Os01g61640.1	NLI interacting factor-like phosphatase, putative, expressed	Y	LOC_Os05g39070.1	NLI interacting factor-like phosphatase, putative, expressed	Y
LOC_Os01g61680.1	expressed protein	Y	LOC_Os05g39060.1	expressed protein	Y
LOC_Os01g61720.8	IQ calmodulin-binding motif domain containing protein, expressed	Y	LOC_Os05g38790.1	IQ calmodulin-binding motif domain containing protein, expressed	Y
LOC_Os01g61810.2	histone-like transcription factor and archaeal histone, putative, expressed	Y	LOC_Os05g38820.4	histone-like transcription factor and archaeal histone, putative, expressed	Y
LOC_Os01g61860.1	TBC domain containing protein, expressed	Y	LOC_Os03g17540.1	TBC domain containing protein, expressed	Y
LOC_Os01g61860.1	TBC domain containing protein, expressed	Y	LOC_Os05g38950.1	TBC domain containing protein, expressed	Y
LOC_Os01g61880.1	respiratory burst oxidase, putative, expressed	Y	LOC_Os05g38980.1	respiratory burst oxidase, putative, expressed	Y
LOC_Os01g61900.1	CCT motif family protein, expressed	Y	LOC_Os05g38990.1	CCT motif family protein, expressed	Y
LOC_Os01g61910.1	KIP1, putative, expressed	Y	LOC_Os05g39000.1	KIP1, putative, expressed	Y
LOC_Os01g61920.1	Core histone H2A/H2B/H3/H4 domain containing protein, putative, expressed	Y	LOC_Os05g38740.1	Core histone H2A/H2B/H3/H4 domain containing protein, putative, expressed	Y
LOC_Os01g61920.1	Core histone H2A/H2B/H3/H4 domain containing protein, putative, expressed	Y	LOC_Os05g39050.1	Core histone H2A/H2B/H3/H4 domain containing protein, putative, expressed	Y
LOC_Os01g61930.1	SAC3/GANP family protein, putative, expressed	Y	LOC_Os05g38730.1	SAC3/GANP family protein, putative, expressed	Y
LOC_Os01g61940.1	white-brown complex homolog protein, putative, expressed	Y	LOC_Os03g17350.1	white-brown complex homolog protein, putative, expressed	Y
LOC_Os01g61970.1	Lung seven transmembrane receptor domain containing protein, putative, expressed	Y	LOC_Os05g38720.1	Lung seven transmembrane receptor domain containing protein, putative, expressed	Y
LOC_Os01g61980.1	expressed protein	Y	LOC_Os05g38690.1	expressed protein	Y
LOC_Os01g61990.2	ankyrin repeat-containing protein, putative, expressed	Y	LOC_Os03g17240.1	ankyrin repeat-containing protein, putative, expressed	Y
LOC_Os01g62020.1	NAD dependent epimerase/dehydratase family domain containing protein, expressed	Y	LOC_Os03g17230.1	NAD dependent epimerase/dehydratase family domain containing protein, expressed	Y
LOC_Os01g62030.1	disease resistance-responsive family protein, putative, expressed	Y	LOC_Os03g17220.1	dirigent, putative, expressed	Y
LOC_Os01g62060.1	plant-specific domain TIGR01589 family protein, expressed	Y	LOC_Os03g17200.1	plant-specific domain TIGR01589 family protein, expressed	Y
LOC_Os01g62060.1	plant-specific domain TIGR01589 family protein, expressed	Y	LOC_Os05g38680.1	plant-specific domain TIGR01589 family protein, expressed	Y
LOC_Os01g62070.1	cation efflux family protein, putative, expressed	Y	LOC_Os05g38670.1	cation efflux family protein, putative, expressed	Y
LOC_Os01g62080.2	serine/threonine-protein kinase AFC1, putative, expressed	Y	LOC_Os05g39080.1	protein kinase family protein, putative, expressed	Y
LOC_Os01g62110.1	expressed protein	Y	LOC_Os05g38660.1	expressed protein	Y
LOC_Os01g62130.1	ZOS1-14 - C2H2 zinc finger protein, expressed	Y	LOC_Os05g38620.1	ZOS5-10 - C2H2 zinc finger protein, expressed	Y
LOC_Os01g62130.1	ZOS1-14 - C2H2 zinc finger protein, expressed	Y	LOC_Os11g47620.1	ZOS11-09 - C2H2 zinc finger protein, expressed	Y
LOC_Os01g62160.1	trp repressor/replication initiator, putative, expressed	Y	LOC_Os11g47650.1	trp repressor/replication initiator, putative, expressed	Y
LOC_Os01g62190.1	ZOS1-15 - C2H2 zinc finger protein, expressed	Y	LOC_Os03g17150.1	ZOS3-09 - C2H2 zinc finger protein, expressed	Y
LOC_Os01g62190.1	ZOS1-15 - C2H2 zinc finger protein, expressed	Y	LOC_Os05g38600.1	ZOS5-09 - C2H2 zinc finger protein, expressed	Y
LOC_Os01g62210.1	50S ribosomal protein L17, putative, expressed	Y	LOC_Os05g38580.1	50S ribosomal protein L17, putative, expressed	Y
LOC_Os01g62230.1	Core histone H2A/H2B/H3/H4 domain containing protein, putative, expressed	Y	LOC_Os03g17084.1	Core histone H2A/H2B/H3/H4 domain containing protein, putative, expressed	Y
LOC_Os01g62230.1	Core histone H2A/H2B/H3/H4 domain containing protein, putative, expressed	Y	LOC_Os05g38560.1	Core histone H2A/H2B/H3/H4 domain containing protein, putative, expressed	Y
LOC_Os01g62244.1	ubiquitin-conjugating enzyme, putative, expressed	Y	LOC_Os05g38550.1	ubiquitin-conjugating enzyme, putative, expressed	Y
LOC_Os01g62260.1	thaumatin, putative, expressed	Y	LOC_Os11g47680.1	thaumatin family domain containing protein, expressed	Y
LOC_Os01g62290.1	DnaK family protein, putative, expressed	Y	LOC_Os05g38530.1	DnaK family protein, putative, expressed	Y
LOC_Os01g62290.1	DnaK family protein, putative, expressed	Y	LOC_Os11g47760.1	DnaK family protein, putative, expressed	Y
LOC_Os01g62300.1	SLT1 protein, putative, expressed	Y	LOC_Os03g16910.1	SLT1 protein, putative, expressed	Y
LOC_Os01g62350.1	60S ribosomal protein L36-2, putative, expressed	Y	LOC_Os05g38520.1	60S ribosomal protein L36-2, putative, expressed	Y
LOC_Os01g62380.1	fasciclin-like arabinogalactan protein, putative, expressed	Y	LOC_Os05g38500.1	fasciclin-like arabinogalactan protein, putative, expressed	Y
LOC_Os01g62390.1	growth regulator related protein, putative, expressed	Y	LOC_Os05g38490.1	growth regulator related protein, putative, expressed	Y
LOC_Os01g62410.1	MYB family transcription factor, putative, expressed	Y	LOC_Os05g38460.1	MYB family transcription factor, putative, expressed	Y
LOC_Os01g62460.1	ZOS1-16 - C2H2 zinc finger protein, expressed	Y	LOC_Os11g47870.1	GRAS family transcription factor domain containing protein, expressed	Y
LOC_Os01g62490.1	laccase precursor protein, putative, expressed	Y	LOC_Os05g38420.1	laccase precursor protein, putative, expressed	Y
LOC_Os01g62500.1	OsFtsH3 FtsH protease, homologue of AtFtsH3/10, expressed	Y	LOC_Os05g38400.1	OsFtsH8 FtsH protease, homologue of AtFtsH3/10, expressed	Y
LOC_Os01g62600.1	laccase precursor protein, putative, expressed	Y	LOC_Os03g16610.1	laccase precursor protein, putative, expressed	Y
LOC_Os01g62600.1	laccase precursor protein, putative, expressed	Y	LOC_Os11g48060.1	laccase-22 precursor, putative, expressed	Y
LOC_Os01g62605.1	expressed protein	Y	LOC_Os03g16600.1	expressed protein	Y
LOC_Os01g62610.1	peptidyl-prolyl cis-trans isomerase, FKBP-type, putative, expressed	Y	LOC_Os05g38370.1	peptidyl-prolyl cis-trans isomerase, FKBP-type, putative, expressed	Y
LOC_Os01g62620.1	DHHC zinc finger domain containing protein, expressed	Y	LOC_Os05g38360.1	DHHC zinc finger domain containing protein, expressed	Y
LOC_Os01g62630.1	aspartic proteinase nepenthesin precursor, putative, expressed	Y	LOC_Os03g16500.1	aspartic proteinase nepenthesin precursor, putative, expressed	Y
LOC_Os01g62640.1	zinc finger, C3HC4 type domain containing protein, expressed	Y	LOC_Os03g16480.1	zinc finger family protein, putative, expressed	Y
LOC_Os01g62670.1	avr9/Cf-9 rapidly elicited protein, putative, expressed	Y	LOC_Os03g16390.1	avr9/Cf-9 rapidly elicited protein, putative, expressed	Y
LOC_Os01g62670.1	avr9/Cf-9 rapidly elicited protein, putative, expressed	Y	LOC_Os05g38320.1	avr9/Cf-9 rapidly elicited protein, putative, expressed	Y
LOC_Os01g62760.1	protein phosphatase 2C, putative, expressed	Y	LOC_Os03g16170.1	protein phosphatase 2C, putative, expressed	Y
LOC_Os01g62760.1	protein phosphatase 2C, putative, expressed	Y	LOC_Os05g38290.2	protein phosphatase 2C, putative, expressed	Y
LOC_Os01g62810.1	regulator of chromosome condensation, putative, expressed	Y	LOC_Os05g38270.1	regulator of chromosome condensation, putative, expressed	Y
LOC_Os01g62830.1	expressed protein	Y	LOC_Os05g38264.1	expressed protein	Y
LOC_Os01g62840.1	mannose-1-phosphate guanyltransferase, putative, expressed	Y	LOC_Os03g16150.2	mannose-1-phosphate guanyltransferase, putative, expressed	Y
LOC_Os01g62850.1	membrane associated DUF588 domain containing protein, putative, expressed	Y	LOC_Os05g38250.1	membrane associated DUF588 domain containing protein, putative, expressed	Y
LOC_Os01g62870.1	oxidoreductase, aldo/keto reductase family protein, putative, expressed	Y	LOC_Os05g38230.1	oxidoreductase, aldo/keto reductase family protein, putative, expressed	Y
LOC_Os01g62890.1	prenylated rab acceptor, putative, expressed	Y	LOC_Os05g38160.1	prenylated rab acceptor, putative, expressed	Y
LOC_Os01g62900.1	amino acid kinase, putative, expressed	Y	LOC_Os05g38150.2	amino acid kinase, putative, expressed	Y
LOC_Os01g62920.1	homeodomain protein, putative, expressed	Y	LOC_Os05g38120.1	homeodomain protein, putative, expressed	Y
LOC_Os01g62970.1	expressed protein	Y	LOC_Os05g38040.1	expressed protein	Y
LOC_Os01g62990.1	ATROPGEF7/ROPGEF7, putative, expressed	Y	LOC_Os05g38000.1	ATROPGEF7/ROPGEF7, putative, expressed	Y
LOC_Os01g63010.1	universal stress protein domain containing protein, putative, expressed	Y	LOC_Os05g37970.1	universal stress protein domain containing protein, putative, expressed	Y
LOC_Os01g63050.1	expressed protein	Y	LOC_Os05g37930.1	expressed protein	Y
LOC_Os01g63060.1	phosphatidic acid phosphatase-related, putative, expressed	Y	LOC_Os05g37910.1	phosphatidic acid phosphatase-related, putative, expressed	Y
LOC_Os01g63230.1	growth regulator related protein, putative, expressed	Y	LOC_Os05g37880.1	growth regulator related protein, putative, expressed	Y
LOC_Os01g63290.1	transporter, major facilitator family, putative, expressed	Y	LOC_Os05g37820.1	transporter, major facilitator family, putative, expressed	Y
LOC_Os01g63310.1	DUF740 domain containing protein, expressed	Y	LOC_Os05g37800.1	DUF740 domain containing protein, expressed	Y
LOC_Os01g63460.1	MYB family transcription factor, putative, expressed	Y	LOC_Os05g37730.1	MYB family transcription factor, putative, expressed	Y
LOC_Os01g63480.1	transferase family protein, putative, expressed	Y	LOC_Os05g37660.1	transferase family protein, putative, expressed	Y
LOC_Os01g63580.1	glycerol-3-phosphate acyltransferase, putative, expressed	Y	LOC_Os05g37600.1	glycerol-3-phosphate acyltransferase, putative, expressed	Y
LOC_Os01g63620.1	expressed protein	Y	LOC_Os05g37520.2	expressed protein	Y
LOC_Os01g63770.1	transmembrane amino acid transporter protein, putative, expressed	Y	LOC_Os05g37470.1	transmembrane amino acid transporter protein, putative, expressed	Y
LOC_Os01g63810.1	starch binding domain containing protein, putative, expressed	Y	LOC_Os05g37450.1	starch binding domain containing protein, putative, expressed	Y
LOC_Os01g63890.1	G10 protein, putative, expressed	Y	LOC_Os05g37390.2	G10 protein, putative, expressed	Y
LOC_Os01g63890.1	G10 protein, putative, expressed	Y	LOC_Os12g05410.1	G10 protein, putative, expressed	Y
LOC_Os01g63930.1	cytochrome P450, putative, expressed	Y	LOC_Os05g37250.1	cytochrome P450, putative, expressed	Y
LOC_Os01g63930.1	cytochrome P450, putative, expressed	Y	LOC_Os12g05440.1	cytochrome P450, putative, expressed	Y
LOC_Os01g63970.1	sialyltransferase family domain containing protein, expressed	Y	LOC_Os12g05550.1	sialyltransferase family domain containing protein, expressed	Y
LOC_Os01g63980.1	ZOS1-17 - C2H2 zinc finger protein, expressed	Y	LOC_Os05g37190.1	ZOS5-08 - C2H2 zinc finger protein, expressed	Y
LOC_Os01g63990.1	hydrolase, alpha/beta fold family protein, putative, expressed	Y	LOC_Os04g33590.1	hydrolase, alpha/beta fold family protein, putative, expressed	Y
LOC_Os01g63990.1	hydrolase, alpha/beta fold family protein, putative, expressed	Y	LOC_Os12g05600.1	hydrolase, alpha/beta fold family protein, putative, expressed	Y
LOC_Os01g64010.2	dual specificity protein phosphatase, putative, expressed	Y	LOC_Os12g05660.2	dual specificity protein phosphatase, putative, expressed	Y
LOC_Os01g64020.1	transcription factor, putative, expressed	Y	LOC_Os05g37170.1	transcription factor, putative, expressed	Y
LOC_Os01g64020.1	transcription factor, putative, expressed	Y	LOC_Os12g05680.1	transcription factor, putative, expressed	Y
LOC_Os01g64120.1	2Fe-2S iron-sulfur cluster binding domain containing protein, expressed	Y	LOC_Os04g33630.1	2Fe-2S iron-sulfur cluster binding domain containing protein, expressed	Y
LOC_Os01g64120.1	2Fe-2S iron-sulfur cluster binding domain containing protein, expressed	Y	LOC_Os05g37140.2	2Fe-2S iron-sulfur cluster binding domain containing protein, expressed	Y
LOC_Os01g64170.1	glycosyl hydrolases family 17, putative, expressed	Y	LOC_Os04g33640.1	glycosyl hydrolases family 17, putative, expressed	Y
LOC_Os01g64170.1	glycosyl hydrolases family 17, putative, expressed	Y	LOC_Os05g37130.1	glycosyl hydrolases family 17, putative, expressed	Y
LOC_Os01g64180.2	expressed protein	Y	LOC_Os04g33670.1	expressed protein	Y
LOC_Os01g64300.1	DUF584 domain containing protein, putative, expressed	Y	LOC_Os04g33760.1	DUF584 domain containing protein, putative, expressed	Y
LOC_Os01g64300.1	DUF584 domain containing protein, putative, expressed	Y	LOC_Os12g05980.1	DUF584 domain containing protein, putative, expressed	Y
LOC_Os01g64310.1	no apical meristem protein, putative, expressed	Y	LOC_Os05g37080.1	No apical meristem protein, putative, expressed	Y
LOC_Os01g64310.1	no apical meristem protein, putative, expressed	Y	LOC_Os12g05990.1	No apical meristem protein, putative, expressed	Y
LOC_Os01g64360.1	MYB family transcription factor, putative, expressed	Y	LOC_Os05g37060.1	MYB family transcription factor, putative, expressed	Y
LOC_Os01g64410.1	ATOFP18/OFP18, putative, expressed	Y	LOC_Os04g33870.1	DUF623 domain containing protein, expressed	Y
LOC_Os01g64410.1	ATOFP18/OFP18, putative, expressed	Y	LOC_Os04g58820.1	ATOFP18/OFP18, putative, expressed	Y
LOC_Os01g64410.1	ATOFP18/OFP18, putative, expressed	Y	LOC_Os05g36990.1	ATOFP18/OFP18, putative, expressed	Y
LOC_Os01g64410.1	ATOFP18/OFP18, putative, expressed	Y	LOC_Os12g06150.1	DUF623 domain containing protein, expressed	Y
LOC_Os01g64430.1	DUF623 domain containing protein, expressed	Y	LOC_Os05g36970.1	DUF623 domain containing protein, expressed	Y
LOC_Os01g64430.1	DUF623 domain containing protein, expressed	Y	LOC_Os12g06160.1	DUF623 domain containing protein, expressed	Y
LOC_Os01g64450.1	harpin-induced protein 1 domain containing protein, expressed	Y	LOC_Os04g33990.1	harpin-induced protein 1 domain containing protein, expressed	Y
LOC_Os01g64470.1	harpin-induced protein 1 domain containing protein, expressed	Y	LOC_Os04g58850.1	harpin-induced protein 1 domain containing protein, expressed	Y
LOC_Os01g64470.1	harpin-induced protein 1 domain containing protein, expressed	Y	LOC_Os12g06220.1	harpin-induced protein 1 domain containing protein, expressed	Y
LOC_Os01g64490.1	protein kinase domain containing protein, expressed	Y	LOC_Os05g36960.1	protein kinase, putative, expressed	Y
LOC_Os01g64560.1	helix-loop-helix DNA-binding protein, putative, expressed	Y	LOC_Os12g06335.1	expressed protein	Y
LOC_Os01g64570.1	U-box domain-containing protein, putative, expressed	Y	LOC_Os04g34030.1	U-box domain-containing protein, putative, expressed	Y
LOC_Os01g64570.1	U-box domain-containing protein, putative, expressed	Y	LOC_Os04g58920.1	U-box domain-containing protein, putative, expressed	Y
LOC_Os01g64570.1	U-box domain-containing protein, putative, expressed	Y	LOC_Os12g06410.1	U-box domain-containing protein, putative, expressed	Y
LOC_Os01g64590.1	dof zinc finger domain containing protein, putative, expressed	Y	LOC_Os05g36900.1	dof zinc finger domain containing protein, putative, expressed	Y
LOC_Os01g64620.1	zinc finger, C3HC4 type domain containing protein, expressed	Y	LOC_Os04g34230.1	RING-H2 finger protein, putative, expressed	Y
LOC_Os01g64620.1	zinc finger, C3HC4 type domain containing protein, expressed	Y	LOC_Os05g36310.1	zinc finger, C3HC4 type domain containing protein, expressed	Y
LOC_Os01g64630.4	actin, putative, expressed	Y	LOC_Os05g36290.1	actin, putative, expressed	Y
LOC_Os01g64640.1	histone H3, putative, expressed	Y	LOC_Os04g34240.1	histone H3, putative, expressed	Y
LOC_Os01g64640.1	histone H3, putative, expressed	Y	LOC_Os05g36280.1	histone H3, putative, expressed	Y
LOC_Os01g64660.1	fructose-1,6-bisphosphatase, putative, expressed	Y	LOC_Os05g36270.1	fructose-1,6-bisphosphatase, putative, expressed	Y
LOC_Os01g64670.1	soluble inorganic pyrophosphatase, putative, expressed	Y	LOC_Os04g59040.1	soluble inorganic pyrophosphatase, putative, expressed	Y
LOC_Os01g64670.1	soluble inorganic pyrophosphatase, putative, expressed	Y	LOC_Os05g36260.1	soluble inorganic pyrophosphatase, putative, expressed	Y
LOC_Os01g64700.2	OsFBT3 - F-box and tubby domain containing protein, expressed	Y	LOC_Os04g59130.1	OsFBT6 - F-box and tubby domain containing protein, expressed	Y
LOC_Os01g64700.2	OsFBT3 - F-box and tubby domain containing protein, expressed	Y	LOC_Os05g36190.1	OsFBT7 - F-box and tubby domain containing protein, expressed	Y
LOC_Os01g64700.2	OsFBT3 - F-box and tubby domain containing protein, expressed	Y	LOC_Os12g06630.2	OsFBT14 - F-box and tubby domain containing protein, expressed	Y
LOC_Os01g64730.1	bZIP transcription factor domain containing protein, expressed	Y	LOC_Os05g36160.1	G-box-binding factor 4, putative, expressed	Y
LOC_Os01g64760.1	Yip1 domain containing protein, expressed	Y	LOC_Os05g36150.1	Yip1 domain containing protein, expressed	Y
LOC_Os01g64770.1	polypyrimidine tract-binding protein, putative, expressed	Y	LOC_Os05g36120.1	polypyrimidine tract-binding protein, putative, expressed	Y
LOC_Os01g64780.1	COV1, putative, expressed	Y	LOC_Os05g36110.1	protein of unknown function DUF502 domain containing protein, expressed	Y
LOC_Os01g64790.1	AP2 domain containing protein, expressed	Y	LOC_Os05g36100.1	AP2 domain containing protein, expressed	Y
LOC_Os01g64810.2	zinc finger DHHC domain-containing protein, putative, expressed	Y	LOC_Os05g36090.1	zinc finger DHHC domain-containing protein, putative, expressed	Y
LOC_Os01g64860.1	OsSub11 - Putative Subtilisin homologue, expressed	Y	LOC_Os05g36010.1	OsSub47 - Putative Subtilisin homologue, expressed	Y
LOC_Os01g64960.1	chlorophyll A-B binding protein, putative, expressed	Y	LOC_Os04g59440.1	chlorophyll A-B binding protein, putative, expressed	Y
LOC_Os01g64970.1	CAMK_CAMK_like.11 - CAMK includes calcium/calmodulin depedent protein kinases, expressed	Y	LOC_Os04g59450.1	CAMK_CAMK_like.28 - CAMK includes calcium/calmodulin depedent protein kinases, expressed	Y
LOC_Os01g64970.1	CAMK_CAMK_like.11 - CAMK includes calcium/calmodulin depedent protein kinases, expressed	Y	LOC_Os05g35770.1	serine/threonine-protein kinase SAPK4, putative, expressed	Y
LOC_Os01g65070.1	hydrolase, alpha/beta fold family domain containing protein, expressed	Y	LOC_Os05g35730.1	hydrolase, alpha/beta fold family domain containing protein, expressed	Y
LOC_Os01g65100.1	peptide transporter, putative, expressed	Y	LOC_Os05g35650.1	peptide transporter PTR2, putative, expressed	Y
LOC_Os01g65110.1	POT family protein, expressed	Y	LOC_Os04g59480.1	POT family protein, expressed	Y
LOC_Os01g65210.1	proton-dependent oligopeptide transport, putative, expressed	Y	LOC_Os05g35594.1	peptide transporter, putative, expressed	Y
LOC_Os01g65260.1	amidophosphoribosyltransferase, chloroplast precursor, putative, expressed	Y	LOC_Os05g35580.1	amidophosphoribosyltransferase, chloroplast precursor, putative, expressed	Y
LOC_Os01g65310.1	DUF803 domain containing, putative, expressed	Y	LOC_Os05g35570.1	DUF803 domain containing, putative, expressed	Y
LOC_Os01g65330.1	expressed protein	Y	LOC_Os05g35530.1	expressed protein	Y
LOC_Os01g65350.1	deoxynucleoside kinase family, putative, expressed	Y	LOC_Os05g35520.1	deoxynucleoside kinase family, putative, expressed	Y
LOC_Os01g65370.1	MYB family transcription factor, putative, expressed	Y	LOC_Os05g35500.1	MYB family transcription factor, putative, expressed	Y
LOC_Os01g65380.1	patellin protein, putative, expressed	Y	LOC_Os05g35460.1	patellin protein, putative, expressed	Y
LOC_Os01g65410.1	serine hydroxymethyltransferase, mitochondrial precursor, putative, expressed	Y	LOC_Os05g35440.1	serine hydroxymethyltransferase, mitochondrial precursor, putative, expressed	Y
LOC_Os01g65440.1	universal stress protein domain containing protein, putative, expressed	Y	LOC_Os05g35380.1	universal stress protein domain containing protein, putative, expressed	Y
LOC_Os01g65530.1	RNA recognition motif containing protein, putative, expressed	Y	LOC_Os05g35274.2	RNA recognition motif containing protein, putative, expressed	Y
LOC_Os01g65590.1	galactosyltransferase, putative, expressed	Y	LOC_Os05g35266.1	galactosyltransferase, putative, expressed	Y
LOC_Os01g65620.1	expressed protein	Y	LOC_Os05g35240.1	expressed protein	Y
LOC_Os01g65630.1	expressed protein	Y	LOC_Os05g35230.1	expressed protein	Y
LOC_Os01g65780.2	glycosyl transferase, putative, expressed	Y	LOC_Os05g35200.2	glycosyl transferase, putative, expressed	Y
LOC_Os01g65800.1	powdery mildew resistant protein 5, putative, expressed	Y	LOC_Os05g35190.1	powdery mildew resistant protein 5, putative, expressed	Y
LOC_Os01g65860.1	ANTH domain containing protein, expressed	Y	LOC_Os05g35160.1	clathrin assembly protein, putative, expressed	Y
LOC_Os01g65880.1	nodulin MtN3 family protein, putative, expressed	Y	LOC_Os05g35140.1	nodulin MtN3 family protein, putative, expressed	Y
LOC_Os01g65920.1	F-box/LRR-repeat protein 2, putative, expressed	Y	LOC_Os05g35110.1	OsFBL22 - F-box domain and LRR containing protein, expressed	Y
LOC_Os01g65986.1	DUF803 domain containing, putative, expressed	Y	LOC_Os05g35060.1	DUF803 domain containing, putative, expressed	Y
LOC_Os01g66010.1	amino acid transporter, putative, expressed	Y	LOC_Os05g34980.1	amino acid transporter, putative, expressed	Y
LOC_Os01g66020.1	protein kinase family protein, putative, expressed	Y	LOC_Os05g34950.1	cysteine-rich receptor-like protein kinase 6 precursor, putative, expressed	Y
LOC_Os01g66030.1	OsMADS2 - MADS-box family gene with MIKCc type-box, expressed	Y	LOC_Os05g34940.1	OsMADS4 - MADS-box family gene with MIKCc type-box, expressed	Y
LOC_Os01g66050.1	wound-responsive family protein, putative, expressed	Y	LOC_Os05g34900.1	wound-responsive family protein, putative, expressed	Y
LOC_Os01g66100.1	gibberellin 20 oxidase 2, putative, expressed	Y	LOC_Os05g34854.1	gibberellin 20 oxidase 2, putative, expressed	Y
LOC_Os01g66120.1	No apical meristem protein, putative, expressed	Y	LOC_Os05g34830.1	No apical meristem protein, putative, expressed	Y
LOC_Os01g66140.1	plus-3 domain containing protein, putative, expressed	Y	LOC_Os05g34790.1	GYF domain containing protein, putative, expressed	Y
LOC_Os01g66180.1	cytochrome c, putative, expressed	Y	LOC_Os05g34770.1	cytochrome c, putative, expressed	Y
LOC_Os01g66200.1	expressed protein	Y	LOC_Os05g34760.1	expressed protein	Y
LOC_Os01g66270.1	AP2 domain containing protein, expressed	Y	LOC_Os05g34730.1	ethylene-responsive transcription factor ERF020, putative, expressed	Y
LOC_Os01g66280.1	transcriptional regulator, putative, expressed	Y	LOC_Os05g34720.1	transcriptional regulator, putative, expressed	Y
LOC_Os01g66300.1	KH domain containing protein, putative, expressed	Y	LOC_Os05g34670.1	KH domain containing protein, putative, expressed	Y
LOC_Os01g66350.1	DUF647 domain containing protein, putative, expressed	Y	LOC_Os05g34650.1	DUF647 domain containing protein, putative, expressed	Y
LOC_Os01g66420.1	PHD finger protein, putative, expressed	Y	LOC_Os05g34640.1	PHD finger protein, putative, expressed	Y
LOC_Os01g66490.1	no apical meristem protein, putative, expressed	Y	LOC_Os05g34600.1	no apical meristem protein, putative, expressed	Y
LOC_Os01g66510.1	MLO domain containing protein, putative, expressed	Y	LOC_Os05g34550.1	MLO domain containing protein, putative, expressed	Y
LOC_Os01g66530.1	ARGOS, putative, expressed	Y	LOC_Os05g34530.1	auxin-inducible protein, putative, expressed	Y
LOC_Os01g66544.1	expressed protein	Y	LOC_Os05g34510.1	expressed protein	Y
LOC_Os01g66590.2	DUF260 domain containing protein, putative, expressed	Y	LOC_Os05g34450.1	DUF260 domain containing protein, putative, expressed	Y
LOC_Os01g66640.1	S-domain receptor-like protein kinase, putative, expressed	Y	LOC_Os05g34390.1	protein kinase domain containing protein, expressed	Y
LOC_Os01g66700.1	beta-hexosaminidase precursor, putative, expressed	Y	LOC_Os05g34320.2	beta-hexosaminidase precursor, putative, expressed	Y
LOC_Os01g66820.1	inactive receptor kinase At1g27190 precursor, putative, expressed	Y	LOC_Os05g34270.1	inactive receptor kinase At1g27190 precursor, putative, expressed	Y
LOC_Os01g68700.1	BHLH transcription factor, putative, expressed	Y	LOC_Os08g41320.1	BHLH transcription factor, putative, expressed	Y
LOC_Os01g68700.1	BHLH transcription factor, putative, expressed	Y	LOC_Os09g32510.1	BHLH transcription factor, putative, expressed	Y
LOC_Os01g68710.2	peptidyl-prolyl cis-trans isomerase, FKBP-type, putative, expressed	Y	LOC_Os08g41390.1	peptidyl-prolyl isomerase, putative, expressed	Y
LOC_Os01g68710.2	peptidyl-prolyl cis-trans isomerase, FKBP-type, putative, expressed	Y	LOC_Os09g32526.1	peptidyl-prolyl cis-trans isomerase, FKBP-type, putative, expressed	Y
LOC_Os01g68900.1	zinc finger, C3HC4 type family protein, expressed	Y	LOC_Os08g41520.1	zinc finger, C3HC4 type domain containing protein, expressed	Y
LOC_Os01g68900.1	zinc finger, C3HC4 type family protein, expressed	Y	LOC_Os09g32730.1	zinc finger, C3HC4 type domain containing protein, expressed	Y
LOC_Os01g69070.1	auxin efflux carrier component, putative, expressed	Y	LOC_Os08g41720.1	auxin efflux carrier component, putative, expressed	Y
LOC_Os01g69070.1	auxin efflux carrier component, putative, expressed	Y	LOC_Os09g32770.1	auxin efflux carrier component, putative, expressed	Y
LOC_Os01g69080.1	acyl-desaturase, chloroplast precursor, putative, expressed	Y	LOC_Os04g31070.1	acyl-desaturase, chloroplast precursor, putative, expressed	Y
LOC_Os01g69090.1	CBS domain-containing protein, putative, expressed	Y	LOC_Os08g41740.1	cystathionin beta synthase protein, putative, expressed	Y
LOC_Os01g69100.1	expressed protein	Y	LOC_Os04g31110.1	expressed protein	Y
LOC_Os01g69130.1	dynamin family protein, putative, expressed	Y	LOC_Os04g31190.1	dynamin family protein, putative, expressed	Y
LOC_Os01g69200.1	regulatory protein, putative, expressed	Y	LOC_Os08g41800.1	regulatory protein, putative, expressed	Y
LOC_Os01g69230.1	exo70 exocyst complex subunit domain containing protein, expressed	Y	LOC_Os04g31330.1	exo70 exocyst complex subunit domain containing protein, expressed	Y
LOC_Os01g69230.1	exo70 exocyst complex subunit domain containing protein, expressed	Y	LOC_Os08g41820.1	exo70 exocyst complex subunit domain containing protein, expressed	Y
LOC_Os01g69240.1	CBS domain containing membrane protein, putative, expressed	Y	LOC_Os04g31340.1	CBS domain containing membrane protein, putative, expressed	Y
LOC_Os01g69270.1	OsFBO2 - F-box and other domain containing protein, expressed	Y	LOC_Os04g31610.1	OsFBO3 - F-box and other domain containing protein, expressed	Y
LOC_Os01g69830.1	OsSPL2 - SBP-box gene family member, expressed	Y	LOC_Os08g41940.1	OsSPL16 - SBP-box gene family member, expressed	Y
LOC_Os01g69830.1	OsSPL2 - SBP-box gene family member, expressed	Y	LOC_Os09g32944.1	OsSPL18 - SBP-box gene family member, expressed	Y
LOC_Os01g69850.1	OsMADS65 - MADS-box family gene with MIKC* type-box, expressed	Y	LOC_Os08g41960.1	OsMADS37 - MADS-box family gene with MIKC* type-box, expressed	Y
LOC_Os01g69850.1	OsMADS65 - MADS-box family gene with MIKC* type-box, expressed	Y	LOC_Os09g32948.1	OsMADS8 - MADS-box family gene with MIKCc type-box, expressed	Y
LOC_Os01g69870.1	expressed protein	Y	LOC_Os09g32960.1	expressed protein	Y
LOC_Os01g69890.1	expressed protein	Y	LOC_Os04g31820.1	expressed protein	Y
LOC_Os01g69910.1	calmodulin-binding transcription activator, putative, expressed	Y	LOC_Os04g31900.1	calmodulin-binding transcription activator 4, putative, expressed	Y
LOC_Os01g69930.1	dnaJ domain containing protein, expressed	Y	LOC_Os04g31940.1	dnaJ domain containing protein, expressed	Y
LOC_Os01g70010.1	ribosomal protein L7Ae, putative, expressed	Y	LOC_Os09g32976.1	ribosomal protein L7Ae, putative, expressed	Y
LOC_Os01g70050.1	OsSAUR3 - Auxin-responsive SAUR gene family member, expressed	Y	LOC_Os08g42198.1	auxin responsive protein, putative, expressed	Y
LOC_Os01g70050.1	OsSAUR3 - Auxin-responsive SAUR gene family member, expressed	Y	LOC_Os09g32984.1	auxin responsive protein, putative, expressed	Y
LOC_Os01g70100.1	zinc finger DHHC domain-containing protein, putative, expressed	Y	LOC_Os08g42370.1	zinc finger DHHC domain-containing protein, putative, expressed	Y
LOC_Os01g70100.1	zinc finger DHHC domain-containing protein, putative, expressed	Y	LOC_Os09g33450.1	zinc finger DHHC domain-containing protein, putative, expressed	Y
LOC_Os01g70110.1	No apical meristem protein, putative, expressed	Y	LOC_Os08g42400.1	no apical meristem protein, putative, expressed	Y
LOC_Os01g70110.1	No apical meristem protein, putative, expressed	Y	LOC_Os09g33490.1	no apical meristem protein, putative, expressed	Y
LOC_Os01g70520.1	Os1bglu5 - beta-glucosidase homologue, similar to G. max isohydroxyurate hydrolase, expressed	Y	LOC_Os05g30350.1	Os5bglu22 - beta-glucosidase homologue, similar to G. max isohydroxyurate hydrolase, expressed	Y
LOC_Os01g70580.1	thiamin pyrophosphokinase 1, putative, expressed	Y	LOC_Os05g30454.1	thiamin pyrophosphokinase 1, putative, expressed	Y
LOC_Os01g70600.1	DUF567 domain containing protein, putative, expressed	Y	LOC_Os07g47540.1	DUF567 domain containing protein, putative, expressed	Y
LOC_Os01g70710.1	heavy metal-associated domain containing protein, expressed	Y	LOC_Os05g30570.1	heavy metal-associated domain containing protein, expressed	Y
LOC_Os01g70710.1	heavy metal-associated domain containing protein, expressed	Y	LOC_Os07g47480.2	heavy metal-associated domain containing protein, expressed	Y
LOC_Os01g70730.1	flowering promoting factor-like 1, putative, expressed	Y	LOC_Os07g47450.1	flowering promoting factor-like 1, putative, expressed	Y
LOC_Os01g70780.1	WD40-like domain containing protein, putative, expressed	Y	LOC_Os07g47410.1	WD40-like domain containing protein, putative, expressed	Y
LOC_Os01g70790.1	SRC2 protein, putative, expressed	Y	LOC_Os05g30740.1	C2 domain containing protein, putative, expressed	Y
LOC_Os01g70790.1	SRC2 protein, putative, expressed	Y	LOC_Os07g47400.1	SRC2 protein, putative, expressed	Y
LOC_Os01g70850.1	esterase, putative, expressed	Y	LOC_Os05g30760.1	esterase, putative, expressed	Y
LOC_Os01g70940.1	potassium transporter, putative, expressed	Y	LOC_Os07g47350.1	potassium transporter, putative, expressed	Y
LOC_Os01g70970.1	protein kinase, putative, expressed	Y	LOC_Os05g30820.1	protein kinase, putative, expressed	Y
LOC_Os01g70980.1	expressed protein	Y	LOC_Os05g30860.1	expressed protein	Y
LOC_Os01g71000.1	protein kinase APK1B, chloroplast precursor, putative, expressed	Y	LOC_Os05g30870.1	protein kinase domain containing protein, expressed	Y
LOC_Os01g71000.1	protein kinase APK1B, chloroplast precursor, putative, expressed	Y	LOC_Os07g47270.1	protein kinase APK1B, chloroplast precursor, putative, expressed	Y
LOC_Os01g71010.1	lipase precursor, putative, expressed	Y	LOC_Os05g30900.1	lipase precursor, putative, expressed	Y
LOC_Os01g71010.1	lipase precursor, putative, expressed	Y	LOC_Os07g47250.1	lipase precursor, putative, expressed	Y
LOC_Os01g71040.1	expressed protein	Y	LOC_Os05g30940.1	vacuolar calcium binding protein, putative, expressed	Y
LOC_Os01g71050.1	MSP domain containing protein, putative, expressed	Y	LOC_Os05g30950.1	MSP domain containing protein, putative, expressed	Y
LOC_Os01g71200.1	RNA recognition motif containing protein, putative, expressed	Y	LOC_Os05g30980.1	RNA recognition motif containing protein, putative, expressed	Y
LOC_Os01g71220.1	zinc finger protein, putative, expressed	Y	LOC_Os05g30990.1	zinc finger protein, putative, expressed	Y
LOC_Os01g71230.1	nascent polypeptide-associated complex subunit alpha-like protein 3, putative, expressed	Y	LOC_Os05g31000.1	nascent polypeptide-associated complex subunit alpha, putative, expressed	Y
LOC_Os01g71270.1	eukaryotic peptide chain release factor subunit 1-1, putative, expressed	Y	LOC_Os05g31020.1	eukaryotic peptide chain release factor subunit 1-1, putative, expressed	Y
LOC_Os01g71310.1	cytokinin dehydrogenase precursor, putative, expressed	Y	LOC_Os05g31040.1	cytokinin dehydrogenase precursor, putative, expressed	Y
LOC_Os01g71320.1	hexokinase, putative, expressed	Y	LOC_Os05g31110.1	hexokinase, putative, expressed	Y
LOC_Os01g71474.1	glycosyl hydrolases family 17, putative, expressed	Y	LOC_Os05g31140.1	glycosyl hydrolases family 17, putative, expressed	Y
LOC_Os01g71670.1	glycosyl hydrolases family 17, putative, expressed	Y	LOC_Os05g31140.1	glycosyl hydrolases family 17, putative, expressed	Y
LOC_Os01g71970.1	GRAS family transcription factor containing protein, expressed	Y	LOC_Os05g31420.1	GRAS family transcription factor containing protein, expressed	Y
LOC_Os01g72009.1	expressed protein	Y	LOC_Os05g31470.1	expressed protein	Y
LOC_Os01g72100.1	OsCML10 - Calmodulin-related calcium sensor protein, expressed	Y	LOC_Os05g31620.1	OsCML15 - Calmodulin-related calcium sensor protein, expressed	Y
LOC_Os01g72190.1	expressed protein	Y	LOC_Os05g31690.1	expressed protein	Y
LOC_Os01g72230.1	stromal membrane-associated protein, putative, expressed	Y	LOC_Os05g31720.1	stromal membrane-associated protein, putative, expressed	Y
LOC_Os01g72260.1	cytochrome P450, putative, expressed	Y	LOC_Os05g31740.1	cytochrome P450 86A2, putative, expressed	Y
LOC_Os01g72280.1	tetratricopeptide repeat containing protein, putative, expressed	Y	LOC_Os05g31770.1	tetratricopeptide repeat containing protein, putative, expressed	Y
LOC_Os01g72320.1	FYVE zinc finger domain containing protein, expressed	Y	LOC_Os05g31920.2	FYVE zinc finger domain containing protein, expressed	Y
LOC_Os01g72360.1	expressed protein	Y	LOC_Os05g31970.1	expressed protein	Y
LOC_Os01g72490.1	LRP1, putative, expressed	Y	LOC_Os05g32070.1	LRP1, putative, expressed	Y
LOC_Os01g72560.1	expressed protein	Y	LOC_Os05g32130.1	expressed protein	Y
LOC_Os01g72690.1	NAD kinase, putative, expressed	Y	LOC_Os05g32210.1	NAD kinase, putative, expressed	Y
LOC_Os01g72710.1	expressed protein	Y	LOC_Os05g32230.1	expressed protein	Y
LOC_Os01g72790.1	cyclin-dependent kinase, putative, expressed	Y	LOC_Os05g32360.1	cyclin-dependent kinase C-1, putative, expressed	Y
LOC_Os01g73130.1	vacuolar ATP synthase, putative, expressed	Y	LOC_Os05g01560.1	vacuolar ATP synthase, putative, expressed	Y
LOC_Os01g73310.1	actin, putative, expressed	Y	LOC_Os05g01600.2	actin, putative, expressed	Y
LOC_Os01g73410.1	FYVE zinc finger domain containing protein, expressed	Y	LOC_Os05g01610.1	FYVE zinc finger domain containing protein, expressed	Y
LOC_Os01g73620.1	expressed protein	Y	LOC_Os05g01690.1	expressed protein	Y
LOC_Os01g73890.1	transcription initiation factor IIA gamma chain, putative, expressed	Y	LOC_Os05g01710.1	transcription initiation factor IIA gamma chain, putative, expressed	Y
LOC_Os01g73960.1	drought induced 19 protein, putative, expressed	Y	LOC_Os05g01730.1	drought induced 19 protein, putative, expressed	Y
LOC_Os01g73970.1	lysine ketoglutarate reductase trans-splicing related 1, putative, expressed	Y	LOC_Os05g01760.1	lysine ketoglutarate reductase trans-splicing related 1, putative, expressed	Y
LOC_Os01g73980.1	xylem cysteine proteinase 2 precursor, putative, expressed	Y	LOC_Os05g01810.1	xylem cysteine proteinase 2 precursor, putative, expressed	Y
LOC_Os01g73990.1	cytochrome b5-like Heme/Steroid binding domain containing protein, expressed	Y	LOC_Os05g01820.1	cytochrome b5-like Heme/Steroid binding domain containing protein, expressed	Y
LOC_Os01g74030.1	pumilio-family RNA binding protein, putative, expressed	Y	LOC_Os05g01910.1	pumilio-family RNA binding protein, putative, expressed	Y
LOC_Os01g74040.1	zinc finger, RING-type, putative, expressed	Y	LOC_Os05g01940.1	zinc finger, RING-type, putative, expressed	Y
LOC_Os01g74170.1	expressed protein	Y	LOC_Os01g37030.1	conserved hypothetical protein	N
LOC_Os01g74200.1	protein kinase domain containing protein, expressed	Y	LOC_Os05g02020.1	protein kinase APK1A, chloroplast precursor, putative, expressed	Y
LOC_Os01g74320.1	ubiquitin ligase, putative, expressed	Y	LOC_Os05g02130.1	ankyrin repeat domain-containing protein 28, putative, expressed	Y
LOC_Os01g74350.1	soluble inorganic pyrophosphatase, putative, expressed	Y	LOC_Os05g02310.1	soluble inorganic pyrophosphatase, putative, expressed	Y
LOC_Os01g74480.1	cupin domain containing protein, expressed	Y	LOC_Os05g02520.1	cupin domain containing protein, expressed	Y
LOC_Os01g74510.1	KIP1, putative, expressed	Y	LOC_Os05g02790.1	KIP1, putative, expressed	Y
LOC_Os02g01326.1	auxin-induced protein 5NG4, putative, expressed	Y	LOC_Os06g01966.1	auxin-induced protein 5NG4, putative, expressed	Y
LOC_Os02g01340.1	ferredoxin--NADP reductase, chloroplast precursor, putative, expressed	Y	LOC_Os06g01850.1	ferredoxin--NADP reductase, chloroplast precursor, putative, expressed	Y
LOC_Os02g01360.1	OsMADS60 - MADS-box family gene with MIKCc type-box, expressed	Y	LOC_Os06g01770.2	expressed protein	Y
LOC_Os02g01490.1	expressed protein	Y	LOC_Os06g01650.1	expressed protein	Y
LOC_Os02g01500.1	2-oxo acid dehydrogenases acyltransferase domain containing protein, expressed	Y	LOC_Os06g01630.5	2-oxo acid dehydrogenases acyltransferase domain containing protein, expressed	Y
LOC_Os02g01510.1	lactate/malate dehydrogenase, putative, expressed	Y	LOC_Os06g01590.1	lactate/malate dehydrogenase, putative, expressed	Y
LOC_Os02g01520.1	IQ calmodulin-binding motif family protein, putative, expressed	Y	LOC_Os06g01500.1	IQ calmodulin-binding motif family protein, putative, expressed	Y
LOC_Os02g04230.3	CGMC_MAPKCMGC_2.7 - CGMC includes CDA, MAPK, GSK3, and CLKC kinases, expressed	Y	LOC_Os06g49430.1	CGMC_MAPKCMGC_2.11 - CGMC includes CDA, MAPK, GSK3, and CLKC kinases, expressed	Y
LOC_Os02g04250.1	glycosyltransferase, putative, expressed	Y	LOC_Os06g49320.1	glycosyltransferase, putative, expressed	Y
LOC_Os02g04450.1	plant-specific domain TIGR01589 family protein, putative, expressed	Y	LOC_Os06g49180.1	plant-specific domain TIGR01589 family protein, putative, expressed	Y
LOC_Os02g04490.1	histone acetyltransferase HAC1, putative, expressed	Y	LOC_Os06g49130.1	TAZ zinc finger family protein, expressed	Y
LOC_Os02g04510.1	UOS1, putative, expressed	Y	LOC_Os06g49120.1	Complex I intermediate-associated protein 30 domain containing protein, putative, expressed	Y
LOC_Os02g04550.1	expressed protein	Y	LOC_Os06g49070.1	expressed protein	Y
LOC_Os02g04640.1	Myb-like DNA-binding domain containing protein, putative, expressed	Y	LOC_Os06g49040.1	Myb-like DNA-binding domain containing protein, putative, expressed	Y
LOC_Os02g04650.1	activator of 90 kDa heat shock protein ATPase homolog, putative, expressed	Y	LOC_Os06g49030.1	activator of 90 kDa heat shock protein ATPase homolog, putative, expressed	Y
LOC_Os02g04680.1	OsSPL3 - SBP-box gene family member, expressed	Y	LOC_Os06g49010.4	OsSPL12 - SBP-box gene family member, expressed	Y
LOC_Os02g04800.1	AIG2-like family domain containing protein, expressed	Y	LOC_Os06g48960.1	AIG2-like family domain containing protein, expressed	Y
LOC_Os02g04810.1	auxin response factor 5, putative, expressed	Y	LOC_Os06g48950.1	auxin response factor 19, putative, expressed	Y
LOC_Os02g04840.1	GHMP kinases ATP-binding protein, putative, expressed	Y	LOC_Os06g48940.1	GHMP kinases ATP-binding protein, putative, expressed	Y
LOC_Os02g05050.1	OsSAUR4 - Auxin-responsive SAUR gene family member, expressed	Y	LOC_Os06g48860.1	OsSAUR28 - Auxin-responsive SAUR gene family member, expressed	Y
LOC_Os02g05060.1	OsSAUR5 - Auxin-responsive SAUR gene family member, expressed	Y	LOC_Os06g48850.1	OsSAUR27 - Auxin-responsive SAUR gene family member, expressed	Y
LOC_Os02g05330.1	DEAD-box ATP-dependent RNA helicase, putative, expressed	Y	LOC_Os06g48750.2	DEAD-box ATP-dependent RNA helicase, putative, expressed	Y
LOC_Os02g05340.1	proteasome/cyclosome repeat containing protein, expressed	Y	LOC_Os06g48640.1	proteasome/cyclosome repeat containing protein, expressed	Y
LOC_Os02g05470.1	CCT motif family protein, expressed	Y	LOC_Os06g48610.1	CCT motif family protein, expressed	Y
LOC_Os02g05480.1	CGMC_MAPKCMGC_2_SLT2y_ERK.1 - CGMC includes CDA, MAPK, GSK3, and CLKC kinases, expressed	Y	LOC_Os06g48590.1	CGMC_MAPKCMGC_2_SLT2y_ERK.2 - CGMC includes CDA, MAPK, GSK3, and CLKC kinases, expressed	Y
LOC_Os02g05510.1	GATA transcription factor 25, putative, expressed	Y	LOC_Os06g48534.1	GATA transcription factor 25, putative, expressed	Y
LOC_Os02g05610.1	ZOS2-03 - C2H2 zinc finger protein, expressed	Y	LOC_Os06g48530.1	ZOS6-09 - C2H2 zinc finger protein, expressed	Y
LOC_Os02g05620.1	ATEXO70G1, putative, expressed	Y	LOC_Os06g48330.1	ATEXO70G1, putative, expressed	Y
LOC_Os02g05630.1	protein phosphatase 2C, putative, expressed	Y	LOC_Os06g48300.1	protein phosphatase 2C, putative, expressed	Y
LOC_Os02g05640.1	homeobox associated leucine zipper, putative, expressed	Y	LOC_Os06g48290.1	homeobox associated leucine zipper, putative, expressed	Y
LOC_Os02g05660.1	DEAD-box ATP-dependent RNA helicase 35A, putative, expressed	Y	LOC_Os06g48210.1	DEAD-box ATP-dependent RNA helicase, putative, expressed	Y
LOC_Os02g05670.1	expressed protein	Y	LOC_Os06g48050.2	expressed protein	Y
LOC_Os02g05692.1	zinc finger, C3HC4 type domain containing protein, expressed	Y	LOC_Os06g48040.1	zinc finger, C3HC4 type domain containing protein, expressed	Y
LOC_Os02g05700.2	OsFBO8 - F-box and other domain containing protein, expressed	Y	LOC_Os06g47890.2	OsFBO9 - F-box and other domain containing protein, expressed	Y
LOC_Os02g05710.1	expressed protein	Y	LOC_Os06g47860.1	expressed protein	Y
LOC_Os02g05900.1	ternary complex factor MIP1, putative, expressed	Y	LOC_Os06g47770.1	expressed protein	Y
LOC_Os02g05960.1	phytosulfokine receptor precursor, putative, expressed	Y	LOC_Os06g47760.1	phytosulfokine receptor precursor, putative, expressed	Y
LOC_Os02g06190.1	phytosulfokine receptor precursor, putative, expressed	Y	LOC_Os06g47710.1	leucine-rich repeat receptor-like kinase, putative, expressed	Y
LOC_Os02g06205.1	phytosulfokine receptor precursor, putative, expressed	Y	LOC_Os06g47650.1	phytosulfokine receptor precursor, putative, expressed	Y
LOC_Os02g06330.1	AP2 domain containing protein, expressed	Y	LOC_Os06g47590.1	AP2 domain containing protein, expressed	Y
LOC_Os02g06340.1	EH domain-containing protein 1, putative, expressed	Y	LOC_Os06g47330.1	dynamin family protein, putative, expressed	Y
LOC_Os02g06380.1	plant-specific domain TIGR01627 family protein, expressed	Y	LOC_Os06g47310.1	plant-specific domain TIGR01627 family protein, expressed	Y
LOC_Os02g06400.1	growth regulator related protein, putative, expressed	Y	LOC_Os06g47290.1	growth regulator related protein, putative, expressed	Y
LOC_Os02g06430.1	DUF292 domain containing protein, expressed	Y	LOC_Os06g47250.1	DUF292 domain containing protein, expressed	Y
LOC_Os02g06450.1	coiled-coil domain-containing protein 72, putative, expressed	Y	LOC_Os06g47230.1	coiled-coil domain-containing protein 72, putative, expressed	Y
LOC_Os02g06520.1	OsFBLD1 - F-box, LRR and FBD domain containing protein, expressed	Y	LOC_Os06g47120.1	expressed protein	Y
LOC_Os02g06530.1	armadillo/beta-catenin repeat family protein, putative, expressed	Y	LOC_Os06g46995.1	armadillo/beta-catenin repeat family protein, putative, expressed	Y
LOC_Os02g06560.1	wound induced protein, putative, expressed	Y	LOC_Os06g46970.1	wound induced protein, putative, expressed	Y
LOC_Os02g06584.2	zinc finger C-x8-C-x5-C-x3-H type family protein, expressed	Y	LOC_Os06g46890.1	zinc finger C-x8-C-x5-C-x3-H type family protein, expressed	Y
LOC_Os02g06630.1	peroxidase precursor, putative, expressed	Y	LOC_Os06g46799.1	peroxidase precursor, putative, expressed	Y
LOC_Os02g06640.1	ubiquitin family protein, putative, expressed	Y	LOC_Os06g46770.2	ubiquitin family protein, putative, expressed	Y
LOC_Os02g06660.1	P21-Rho-binding domain containing protein, putative, expressed	Y	LOC_Os06g46754.1	RIC10, putative, expressed	Y
LOC_Os02g06690.1	plastocyanin-like domain containing protein, putative, expressed	Y	LOC_Os06g46740.1	early nodulin 20 precursor, putative, expressed	Y
LOC_Os02g06840.1	galactosyltransferase, putative, expressed	Y	LOC_Os06g46570.1	galactosyltransferase, putative, expressed	Y
LOC_Os02g06910.1	auxin response factor 6, putative, expressed	Y	LOC_Os06g46410.1	auxin response factor, putative, expressed	Y
LOC_Os02g06920.2	zinc finger, C3HC4 type, domain containing protein, expressed	Y	LOC_Os06g46366.1	zinc finger, C3HC4 type, domain containing protein, expressed	Y
LOC_Os02g06930.1	protein kinase, putative, expressed	Y	LOC_Os06g46330.1	Protein kinase domain containing protein, expressed	Y
LOC_Os02g06950.1	no apical meristem protein, putative, expressed	Y	LOC_Os06g46270.1	no apical meristem protein, putative, expressed	Y
LOC_Os02g06960.1	expressed protein	Y	LOC_Os06g46250.1	expressed protein	Y
LOC_Os02g07030.1	DUF640 domain containing protein, putative, expressed	Y	LOC_Os06g46030.1	DUF640 domain containing protein, putative, expressed	Y
LOC_Os02g07060.1	tubulin/FtsZ domain containing protein, putative, expressed	Y	LOC_Os06g46000.1	tubulin/FtsZ domain containing protein, putative, expressed	Y
LOC_Os02g07110.1	OsSAUR6 - Auxin-responsive SAUR gene family member, expressed	Y	LOC_Os06g45950.1	OsSAUR25 - Auxin-responsive SAUR gene family member, expressed	Y
LOC_Os02g07170.1	MYB family transcription factor, putative, expressed	Y	LOC_Os06g45890.1	MYB family transcription factor, putative, expressed	Y
LOC_Os02g07180.1	expressed protein	Y	LOC_Os06g45870.1	expressed protein	Y
LOC_Os02g07210.2	OTU-like cysteine protease family protein, putative, expressed	Y	LOC_Os06g45850.1	OTU-like cysteine protease family protein, putative, expressed	Y
LOC_Os02g07260.1	phosphoglycerate kinase protein, putative, expressed	Y	LOC_Os06g45710.1	phosphoglycerate kinase protein, putative, expressed	Y
LOC_Os02g07410.1	glycine cleavage system H protein, putative, expressed	Y	LOC_Os06g45670.1	glycine cleavage system H protein, putative, expressed	Y
LOC_Os02g07430.1	OsMADS29 - MADS-box family gene with MIKCc type-box, expressed	Y	LOC_Os06g45650.1	OsMADS30 - MADS-box family gene with MIKCc type-box, expressed	Y
LOC_Os02g07450.2	core histone H2A/H2B/H3/H4, putative, expressed	Y	LOC_Os06g45640.1	core histone H2A/H2B/H3/H4, putative, expressed	Y
LOC_Os02g07460.1	expressed protein	Y	LOC_Os06g45610.1	expressed protein	Y
LOC_Os02g07490.1	glyceraldehyde-3-phosphate dehydrogenase, putative, expressed	Y	LOC_Os06g45590.1	glyceraldehyde-3-phosphate dehydrogenase, putative, expressed	Y
LOC_Os02g07630.1	copper-transporting ATPase, putative, expressed	Y	LOC_Os06g45500.1	copper-transporting ATPase, putative, expressed	Y
LOC_Os02g07730.1	haloacid dehalogenase-like hydrolase domain-containing protein 3, putative, expressed	Y	LOC_Os06g45440.1	haloacid dehalogenase-like hydrolase domain-containing protein 3, putative, expressed	Y
LOC_Os02g07750.1	cell cycle control protein, putative, expressed	Y	LOC_Os06g45430.1	cell cycle control protein, putative, expressed	Y
LOC_Os02g07770.1	Myb transcription factor, putative, expressed	Y	LOC_Os06g45410.1	MYB family transcription factor, putative, expressed	Y
LOC_Os02g07780.1	OsSPL4 - SBP-box gene family member, expressed	Y	LOC_Os06g45310.1	OsSPL11 - SBP-box gene family member, expressed	Y
LOC_Os02g07790.1	serine/threonine-protein kinase HT1, putative, expressed	Y	LOC_Os06g45300.2	serine/threonine-protein kinase HT1, putative, expressed	Y
LOC_Os02g07810.1	inactive receptor kinase At2g26730 precursor, putative, expressed	Y	LOC_Os06g45240.1	inactive receptor kinase At2g26730 precursor, putative, expressed	Y
LOC_Os02g07840.1	bZIP transcription factor domain containing protein, expressed	Y	LOC_Os06g45140.1	bZIP transcription factor domain containing protein, expressed	Y
LOC_Os02g07870.1	ATP synthase, putative, expressed	Y	LOC_Os06g45120.1	ATP synthase, putative, expressed	Y
LOC_Os02g07880.1	DNA binding protein, putative, expressed	Y	LOC_Os06g45110.1	DNA binding protein, putative, expressed	Y
LOC_Os02g07900.1	ANTH/ENTH domain containing protein, putative, expressed	Y	LOC_Os06g45050.1	clathrin assembly protein, putative, expressed	Y
LOC_Os02g07930.1	B-box zinc finger family protein, putative, expressed	Y	LOC_Os06g45040.1	B-box zinc finger family protein, putative, expressed	Y
LOC_Os02g07960.3	STRUBBELIG-RECEPTOR FAMILY 3 precursor, putative, expressed	Y	LOC_Os06g45020.1	STRUBBELIG-RECEPTOR FAMILY 3 precursor, putative, expressed	Y
LOC_Os02g08000.1	expressed protein	Y	LOC_Os06g44930.1	expressed protein	Y
LOC_Os02g08070.1	OsSPL5 - SBP-box gene family member, expressed	Y	LOC_Os06g44860.1	OsSPL10 - SBP-box gene family member, expressed	Y
LOC_Os02g08080.1	expressed protein	Y	LOC_Os06g44810.1	expressed protein	Y
LOC_Os02g08100.1	AMP-binding domain containing protein, expressed	Y	LOC_Os06g44620.1	AMP-binding domain containing protein, expressed	Y
LOC_Os02g08110.1	membrane associated DUF588 domain containing protein, putative, expressed	Y	LOC_Os06g44610.1	membrane associated DUF588 domain containing protein, putative, expressed	Y
LOC_Os02g08150.1	CCT/B-box zinc finger protein, putative, expressed	Y	LOC_Os06g44450.1	CCT/B-box zinc finger protein, putative, expressed	Y
LOC_Os02g08170.1	GDU1, putative, expressed	Y	LOC_Os06g44420.1	GDU1, putative, expressed	Y
LOC_Os02g08180.1	protein transport protein SEC61 subunit gamma, putative, expressed	Y	LOC_Os06g44374.1	protein transport protein SEC61 subunit gamma, putative, expressed	Y
LOC_Os02g08220.1	expressed protein	Y	LOC_Os06g44320.1	expressed protein	Y
LOC_Os02g08230.1	WAX2, putative, expressed	Y	LOC_Os06g44300.1	WAX2, putative, expressed	Y
LOC_Os02g08320.1	haemolysin-III, putative, expressed	Y	LOC_Os06g44250.1	haemolysin-III, putative, expressed	Y
LOC_Os02g08330.1	gp176, putative, expressed	Y	LOC_Os06g44240.1	gp176, putative, expressed	Y
LOC_Os02g08364.1	protein phosphatase 2C, putative, expressed	Y	LOC_Os06g44210.1	protein phosphatase 2C, putative, expressed	Y
LOC_Os02g08400.1	HLS, putative, expressed	Y	LOC_Os06g44100.1	HLS, putative, expressed	Y
LOC_Os02g08440.1	WRKY71, expressed	Y	LOC_Os06g44010.1	WRKY28, expressed	Y
LOC_Os02g08470.1	expressed protein	Y	LOC_Os06g43990.1	expressed protein	Y
LOC_Os02g08500.1	two-component response regulator, putative, expressed	Y	LOC_Os06g43910.1	two-component response regulator, putative, expressed	Y
LOC_Os02g08540.1	expressed protein	Y	LOC_Os06g43870.2	expressed protein	Y
LOC_Os02g08544.1	homeobox protein knotted-1, putative, expressed	Y	LOC_Os06g43860.1	homeobox protein knotted-1, putative, expressed	Y
LOC_Os02g09050.1	expressed protein	Y	LOC_Os06g43810.1	expressed protein	Y
LOC_Os02g09080.1	expressed protein	Y	LOC_Os06g43780.1	expressed protein	Y
LOC_Os02g09100.1	isoleucyl-tRNA synthetase, cytoplasmic, putative, expressed	Y	LOC_Os06g43760.1	tRNA synthetase class I, putative, expressed	Y
LOC_Os02g09130.1	palmitoyltransferase TIP1, putative, expressed	Y	LOC_Os06g43680.1	palmitoyltransferase TIP1, putative, expressed	Y
LOC_Os02g09150.1	inorganic H+ pyrophosphatase, putative, expressed	Y	LOC_Os06g43660.1	inorganic H+ pyrophosphatase, putative, expressed	Y
LOC_Os02g09170.2	sucrose-phosphate synthase, putative, expressed	Y	LOC_Os06g43630.1	sucrose-phosphate synthase, putative, expressed	Y
LOC_Os02g09180.1	CUE domain containing protein, expressed	Y	LOC_Os06g43550.1	expressed protein	Y
LOC_Os02g09240.1	cytochrome P450 71D8, putative, expressed	Y	LOC_Os06g43520.1	cytochrome P450 71D7, putative, expressed	Y
LOC_Os02g09260.1	cytochrome P450 71A1, putative, expressed	Y	LOC_Os06g43510.2	cytochrome P450 71D6, putative, expressed	Y
LOC_Os02g09390.1	cytochrome P450, putative, expressed	Y	LOC_Os06g43420.1	cytochrome P450, putative, expressed	Y
LOC_Os02g09420.1	cyclase family protein, putative, expressed	Y	LOC_Os06g43180.1	cyclase family protein, putative, expressed	Y
LOC_Os02g09430.1	exostosin family domain containing protein, expressed	Y	LOC_Os06g43160.1	exostosin family domain containing protein, expressed	Y
LOC_Os02g09460.1	GA16396-PA, putative, expressed	Y	LOC_Os06g43140.1	GA16396-PA, putative, expressed	Y
LOC_Os02g09470.1	tic21, putative, expressed	Y	LOC_Os06g43130.1	tic21, putative, expressed	Y
LOC_Os02g09480.1	myb-like DNA-binding domain containing protein, putative, expressed	Y	LOC_Os06g43090.1	MYB transcription factor TaMYB1, putative, expressed	Y
LOC_Os02g09620.1	GDSL-like lipase/acylhydrolase, putative, expressed	Y	LOC_Os06g43044.1	GDSL-like lipase/acylhydrolase, putative, expressed	Y
LOC_Os02g09630.1	GA20292-PA, putative, expressed	Y	LOC_Os06g43000.1	nitrate-induced NOI protein, expressed	Y
LOC_Os02g09740.1	STRUBBELIG-RECEPTOR FAMILY 7 precursor, putative, expressed	Y	LOC_Os06g42800.1	STRUBBELIG-RECEPTOR FAMILY 8 precursor, putative, expressed	Y
LOC_Os02g09770.1	abhydrolase domain-containing protein FAM108C1, putative, expressed	Y	LOC_Os06g42730.1	OsPOP14 - Putative Prolyl Oligopeptidase homologue, expressed	Y
LOC_Os02g09810.1	amino acid transporter, putative, expressed	Y	LOC_Os06g42720.1	amino acid transporter, putative, expressed	Y
LOC_Os02g09820.1	zinc finger, C3HC4 type domain containing protein, expressed	Y	LOC_Os06g42700.1	zinc finger, C3HC4 type domain containing protein, expressed	Y
LOC_Os02g09830.1	bZIP transcription factor domain containing protein, expressed	Y	LOC_Os06g42690.1	bZIP transcription factor domain containing protein, expressed	Y
LOC_Os02g09850.1	expressed protein	Y	LOC_Os06g42660.1	expressed protein	Y
LOC_Os02g09930.1	CSLA1 - cellulose synthase-like family A; mannan synthase, expressed	Y	LOC_Os06g42020.1	CSLA9 - cellulose synthase-like family A, expressed	Y
LOC_Os02g09940.1	peroxiredoxin, putative, expressed	Y	LOC_Os06g42000.1	peroxiredoxin, putative, expressed	Y
LOC_Os02g09960.1	LYK8, putative, expressed	Y	LOC_Os06g41980.1	LYK8, putative, expressed	Y
LOC_Os02g09970.1	expressed protein	Y	LOC_Os06g41940.1	expressed protein	Y
LOC_Os02g10000.1	zinc-binding protein, putative, expressed	Y	LOC_Os06g41930.2	zinc-binding protein, putative, expressed	Y
LOC_Os02g10030.1	expressed protein	Y	LOC_Os06g41870.1	expressed protein	Y
LOC_Os02g10040.1	guanine nucleotide-exchange protein like, putative, expressed	Y	LOC_Os06g41780.2	guanine nucleotide exchange family protein, putative, expressed	Y
LOC_Os02g10080.1	zinc finger C-x8-C-x5-C-x3-H type family protein, expressed	Y	LOC_Os06g41384.2	zinc finger C-x8-C-x5-C-x3-H type family protein, expressed	Y
LOC_Os02g10090.1	expressed protein	Y	LOC_Os06g41380.1	expressed protein	Y
LOC_Os02g10130.1	tubulin binding cofactor C, putative, expressed	Y	LOC_Os06g41110.1	tubulin binding cofactor C, putative, expressed	Y
LOC_Os02g10190.1	DUF1680 domain containing protein, putative, expressed	Y	LOC_Os06g41020.1	DUF1680 domain containing protein, putative, expressed	Y
LOC_Os02g10200.1	zinc finger A20 and AN1 domain-containing stress-associated protein, putative, expressed	Y	LOC_Os06g41010.1	zinc finger A20 and AN1 domain-containing stress-associated protein, putative, expressed	Y
LOC_Os02g10300.1	polygalacturonase, putative, expressed	Y	LOC_Os06g40890.1	polygalacturonase, putative, expressed	Y
LOC_Os02g10350.1	MLO domain containing protein, putative, expressed	Y	LOC_Os06g40790.1	MLO domain containing protein, putative, expressed	Y
LOC_Os02g10360.1	MONOCULM 1, putative, expressed	Y	LOC_Os06g40780.1	MONOCULM 1, putative, expressed	Y
LOC_Os02g10440.1	protein with a conserved N-terminal region, putative, expressed	Y	LOC_Os06g40730.1	protein with a conserved N-terminal region, putative, expressed	Y
LOC_Os02g10470.1	EF hand family protein, putative, expressed	Y	LOC_Os06g40720.1	EF hand family protein, putative, expressed	Y
LOC_Os02g10480.6	stromal membrane-associated protein, putative, expressed	Y	LOC_Os06g40704.1	stromal membrane-associated protein, putative, expressed	Y
LOC_Os02g10520.1	OsSub12 - Putative Subtilisin homologue, expressed	Y	LOC_Os06g40700.1	OsSub50 - Putative Subtilisin homologue, expressed	Y
LOC_Os02g10630.1	GRAM and C2 domains containing protein, putative, expressed	Y	LOC_Os06g40570.1	GRAM and C2 domains containing protein, putative, expressed	Y
LOC_Os02g10640.1	26S protease regulatory subunit, putative, expressed	Y	LOC_Os06g40560.1	26S protease regulatory subunit S10B, putative, expressed	Y
LOC_Os02g10650.1	CRAL/TRIO domain containing protein, expressed	Y	LOC_Os06g40510.1	CRAL/TRIO domain containing protein, expressed	Y
LOC_Os02g10660.1	glycosyl hydrolases family 17, putative, expressed	Y	LOC_Os06g40490.1	glycosyl hydrolases family 17, putative, expressed	Y
LOC_Os02g10690.1	targeting protein for Xklp2, putative, expressed	Y	LOC_Os06g40450.2	targeting protein for Xklp2, putative, expressed	Y
LOC_Os02g10700.1	OsFBL7 - F-box domain and LRR containing protein, expressed	Y	LOC_Os06g40360.1	OsFBL30 - F-box domain and LRR containing protein, expressed	Y
LOC_Os02g10730.1	expressed protein	Y	LOC_Os06g40210.1	expressed protein	Y
LOC_Os02g10740.1	calcium-binding mitochondrial carrier CBG00135, putative, expressed	Y	LOC_Os06g40200.2	calcium-binding mitochondrial carrier CBG00135, putative, expressed	Y
LOC_Os02g10760.1	AP2 domain containing protein, expressed	Y	LOC_Os06g40150.1	AP2 domain containing protein, expressed	Y
LOC_Os02g10780.1	SPX domain containing protein, putative, expressed	Y	LOC_Os06g40120.1	SPX domain containing protein, putative, expressed	Y
LOC_Os02g10800.1	mitochondrial carrier protein, putative, expressed	Y	LOC_Os06g40050.2	mitochondrial carrier protein, putative, expressed	Y
LOC_Os02g10810.1	protein of unknown function domain containing protein, expressed	Y	LOC_Os06g40040.1	protein of unknown function domain containing protein, expressed	Y
LOC_Os02g10860.1	bZIP transcription factor domain containing protein, expressed	Y	LOC_Os06g39960.1	bZIP transcription factor domain containing protein, expressed	Y
LOC_Os02g11000.2	agenet domain containing protein, putative, expressed	Y	LOC_Os06g39900.1	agenet domain containing protein, putative, expressed	Y
LOC_Os02g11020.1	cytochrome P450 72A1, putative, expressed	Y	LOC_Os06g39880.1	cytochrome P450 72A1, putative, expressed	Y
LOC_Os02g11050.1	26S protease regulatory subunit, putative, expressed	Y	LOC_Os06g39870.1	26S protease regulatory subunit 8, putative, expressed	Y
LOC_Os02g11060.1	WD domain, G-beta repeat domain containing protein, expressed	Y	LOC_Os06g39760.1	WD domain, G-beta repeat domain containing protein, expressed	Y
LOC_Os02g11070.1	3-ketoacyl-CoA synthase, putative, expressed	Y	LOC_Os06g39750.1	3-ketoacyl-CoA synthase, putative, expressed	Y
LOC_Os02g11780.1	transcription factor S-II, central domain containing protein, expressed	Y	LOC_Os06g39480.1	SPOC domain containing protein, putative, expressed	Y
LOC_Os02g11790.1	OsFBK4 - F-box domain and kelch repeat containing protein, expressed	Y	LOC_Os06g39370.1	OsFBK16 - F-box domain and kelch repeat containing protein, expressed	Y
LOC_Os02g11890.1	syntaxin-related protein, putative, expressed	Y	LOC_Os06g39050.1	syntaxin, putative, expressed	Y
LOC_Os02g11960.1	ABC transporter, ATP-binding protein, putative, expressed	Y	LOC_Os06g38950.1	ABC transporter, ATP-binding protein, putative, expressed	Y
LOC_Os02g12010.1	receptor-like protein kinase precursor, putative, expressed	Y	LOC_Os06g38930.1	leucine-rich repeat receptor protein kinase EXS precursor, putative, expressed	Y
LOC_Os02g12030.1	receptor-like protein kinase precursor, putative, expressed	Y	LOC_Os06g38590.1	receptor-like protein kinase precursor, putative, expressed	Y
LOC_Os02g12300.1	pectate lyase precursor, putative, expressed	Y	LOC_Os06g38510.2	pectate lyase precursor, putative, expressed	Y
LOC_Os02g12380.1	histone deacetylase, putative, expressed	Y	LOC_Os06g38470.1	histone deacetylase 19, putative, expressed	Y
LOC_Os02g12400.1	receptor-like protein kinase precursor, putative, expressed	Y	LOC_Os06g38340.1	receptor-like protein kinase precursor, putative, expressed	Y
LOC_Os02g12480.1	expressed protein	Y	LOC_Os06g38210.2	expressed protein	Y
LOC_Os02g12580.1	OsPP2Ac-3 - Phosphatase 2A isoform 3 belonging to family 1, expressed	Y	LOC_Os06g37660.1	OsPP2Ac-1 - Phosphatase 2A isoform 1 belonging to family 1, expressed	Y
LOC_Os02g12670.1	protein kinase family protein, putative, expressed	Y	LOC_Os06g37620.1	protein kinase family protein, putative, expressed	Y
LOC_Os02g12730.1	beta-galactosidase precursor, putative, expressed	Y	LOC_Os06g37560.1	beta-galactosidase precursor, putative, expressed	Y
LOC_Os02g12750.1	tetraspanin family protein, putative, expressed	Y	LOC_Os06g37510.1	tetraspanin family protein, putative, expressed	Y
LOC_Os02g12790.1	GATA zinc finger domain containing protein, expressed	Y	LOC_Os06g37450.1	GATA zinc finger domain containing protein, expressed	Y
LOC_Os02g12800.1	elongation factor 1-gamma, putative, expressed	Y	LOC_Os06g37440.1	elongation factor 1-gamma, putative, expressed	Y
LOC_Os02g12820.1	helix-loop-helix DNA-binding domain containing protein, expressed	Y	LOC_Os06g37410.1	helix-loop-helix DNA-binding domain containing protein, expressed	Y
LOC_Os02g12850.1	RNA recognition motif containing protein, expressed	Y	LOC_Os06g37000.2	RNA recognition motif containing protein, expressed	Y
LOC_Os02g12890.1	cytochrome P450, putative, expressed	Y	LOC_Os06g36920.1	cytochrome P450, putative, expressed	Y
LOC_Os02g12900.1	cysteine synthase, putative, expressed	Y	LOC_Os06g36840.1	cysteine synthase, putative, expressed	Y
LOC_Os02g13060.1	expressed protein	Y	LOC_Os06g36810.1	expressed protein	Y
LOC_Os02g13110.2	serine/threonine protein phosphatase 2A 55 kDa regulatory subunit B, putative, expressed	Y	LOC_Os06g36770.1	serine/threonine protein phosphatase 2A 55 kDa regulatory subunit B, putative, expressed	Y
LOC_Os02g13150.1	pollen-specific protein SF21, putative, expressed	Y	LOC_Os06g36740.1	pollen-specific protein SF21, putative, expressed	Y
LOC_Os02g13310.1	homeobox domain containing protein, expressed	Y	LOC_Os06g36680.1	homeobox domain containing protein, expressed	Y
LOC_Os02g13330.1	bet v I allergen family protein, putative, expressed	Y	LOC_Os06g36670.1	bet v I allergen family protein, putative, expressed	Y
LOC_Os02g13400.2	expressed protein	Y	LOC_Os06g36360.2	expressed protein	Y
LOC_Os02g13460.1	receptor-like protein kinase 2 precursor, putative, expressed	Y	LOC_Os06g36310.1	receptor-like protein kinase 5 precursor, putative, expressed	Y
LOC_Os02g13510.1	receptor-like protein kinase 5 precursor, putative, expressed	Y	LOC_Os06g36270.3	receptor-like protein kinase 5 precursor, putative, expressed	Y
LOC_Os02g13530.1	40S ribosomal protein S24, putative, expressed	Y	LOC_Os06g36160.1	40S ribosomal protein S24, putative, expressed	Y
LOC_Os02g13580.1	kinesin motor domain containing protein, expressed	Y	LOC_Os06g36080.1	kinesin motor domain containing protein, expressed	Y
LOC_Os02g13600.1	expressed protein	Y	LOC_Os06g36070.1	expressed protein	Y
LOC_Os02g13620.1	expressed protein	Y	LOC_Os06g36040.1	expressed protein	Y
LOC_Os02g13710.1	ethylene-responsive transcription factor TINY, putative, expressed	Y	LOC_Os06g36000.1	AP2 domain containing protein, expressed	Y
LOC_Os02g13800.1	HSF-type DNA-binding domain containing protein, expressed	Y	LOC_Os06g35960.1	HSF-type DNA-binding domain containing protein, expressed	Y
LOC_Os02g13830.1	osFTL13 FT-Like13 homologous to Flowering Locus T gene; contains Pfam profile PF01161: Phosphatidylethanolamine-binding protein, expressed	Y	LOC_Os06g35940.1	osFTL12 FT-Like12 homologous to Flowering Locus T gene; contains Pfam profile PF01161: Phosphatidylethanolamine-binding protein, expressed	Y
LOC_Os02g13870.1	aquaporin protein, putative, expressed	Y	LOC_Os06g35930.1	aquaporin protein, putative, expressed	Y
LOC_Os02g13890.1	FYVE zinc finger domain containing protein, expressed	Y	LOC_Os06g35910.1	FYVE zinc finger domain containing protein, expressed	Y
LOC_Os02g13900.1	BES1/BZR1 homolog protein, putative, expressed	Y	LOC_Os06g35900.1	BES1/BZR1 homolog protein, putative, expressed	Y
LOC_Os02g13965.1	lectin protein kinase family protein, putative, expressed	Y	LOC_Os06g35850.2	lectin protein kinase family protein, putative, expressed	Y
LOC_Os02g13980.1	expressed protein	Y	LOC_Os06g35830.1	expressed protein	Y
LOC_Os02g14059.1	ribosomal protein L5, putative, expressed	Y	LOC_Os06g35730.1	ribosomal protein L5, putative, expressed	Y
LOC_Os02g14090.1	berberine and berberine like domain containing protein, expressed	Y	LOC_Os06g35560.1	reticuline oxidase-like protein precursor, putative, expressed	Y
LOC_Os02g14110.1	aminotransferase, classes I and II, domain containing protein, expressed	Y	LOC_Os06g35540.1	aminotransferase, classes I and II, domain containing protein, expressed	Y
LOC_Os02g14130.1	CGMC_GSK.4 - CGMC includes CDA, MAPK, GSK3, and CLKC kinases, expressed	Y	LOC_Os06g35530.1	CGMC_GSK.8 - CGMC includes CDA, MAPK, GSK3, and CLKC kinases, expressed	Y
LOC_Os02g14160.1	peroxidase precursor, putative, expressed	Y	LOC_Os06g35520.1	peroxidase precursor, putative, expressed	Y
LOC_Os02g14180.1	peroxidase precursor, putative, expressed	Y	LOC_Os06g35490.1	peroxidase precursor, putative, expressed	Y
LOC_Os02g14430.1	peroxidase precursor, putative, expressed	Y	LOC_Os06g35480.1	peroxidase precursor, putative, expressed	Y
LOC_Os02g14480.1	receptor-like kinase, putative, expressed	Y	LOC_Os06g35200.1	receptor-like kinase, putative, expressed	Y
LOC_Os02g14490.1	MYB family transcription factor, putative, expressed	Y	LOC_Os06g35140.1	MYB family transcription factor, putative, expressed	Y
LOC_Os02g14760.1	CID11, putative, expressed	Y	LOC_Os06g35030.3	RNA recognition motif containing protein, putative, expressed	Y
LOC_Os02g14890.1	expressed protein	Y	LOC_Os06g34730.1	expressed protein	Y
LOC_Os02g14929.1	T-complex protein, putative, expressed	Y	LOC_Os06g34690.1	T-complex protein, putative, expressed	Y
LOC_Os02g15020.1	zinc finger, C3HC4 type domain containing protein, expressed	Y	LOC_Os06g34650.1	zinc finger, C3HC4 type domain containing protein, expressed	Y
LOC_Os02g15060.1	zinc finger, C3HC4 type domain containing protein, expressed	Y	LOC_Os06g34620.1	Zinc finger, C3HC4 type domain containing protein, expressed	Y
LOC_Os02g15100.1	zinc finger, C3HC4 type domain containing protein, expressed	Y	LOC_Os06g34560.1	zinc finger, C3HC4 type domain containing protein, expressed	Y
LOC_Os02g15110.1	zinc finger, C3HC4 type domain containing protein, expressed	Y	LOC_Os06g34430.1	zinc finger protein, putative, expressed	Y
LOC_Os02g15230.1	GDSL-like lipase/acylhydrolase, putative, expressed	Y	LOC_Os06g34070.1	GDSL-like lipase/acylhydrolase, putative, expressed	Y
LOC_Os02g15290.1	VQ domain containing protein, putative, expressed	Y	LOC_Os06g33970.1	VQ domain containing protein, putative, expressed	Y
LOC_Os02g15340.1	no apical meristem protein, putative, expressed	Y	LOC_Os06g33940.1	NAC domain containing protein, putative, expressed	Y
LOC_Os02g15550.2	spermidine synthase, putative, expressed	Y	LOC_Os06g33710.2	spermidine synthase, putative, expressed	Y
LOC_Os02g15580.1	cyclic nucleotide-gated ion channel 1, putative, expressed	Y	LOC_Os06g33570.1	cyclic nucleotide-gated ion channel 1, putative, expressed	Y
LOC_Os02g15594.1	protein phosphatase 2C, putative, expressed	Y	LOC_Os06g33549.1	protein phosphatase 2C, putative, expressed	Y
LOC_Os02g15620.1	CAPIP1, putative, expressed	Y	LOC_Os06g33490.1	CAPIP1, putative, expressed	Y
LOC_Os02g15640.1	CAPIP1, putative, expressed	Y	LOC_Os06g33480.1	CAPIP1, putative, expressed	Y
LOC_Os02g15760.1	helix-loop-helix DNA-binding domain containing protein, expressed	Y	LOC_Os06g33450.2	helix-loop-helix DNA-binding domain containing protein, expressed	Y
LOC_Os02g15820.1	extra-large G-protein-related, putative, expressed	Y	LOC_Os06g33320.1	extra-large G-protein-related, putative, expressed	Y
LOC_Os02g15860.1	expressed protein	Y	LOC_Os06g33200.1	expressed protein	Y
LOC_Os02g15880.1	CPuORF16 - conserved peptide uORF-containing transcript, expressed	Y	LOC_Os06g33180.2	expressed protein	Y
LOC_Os02g15980.1	expressed protein	Y	LOC_Os06g31190.1	intracellular protein transport protein USO1-related, putative, expressed	Y
LOC_Os02g16000.1	E1-BTB1 - Bric-a-Brac, Tramtrack, and Broad Complex domain with E1 subfamily conserved sequence, expressed	Y	LOC_Os06g31100.1	E1-BTB2 - Bric-a-Brac, Tramtrack, and Broad Complex domain with E1 subfamily conserved sequence, expressed	Y
LOC_Os02g16040.1	ubiquitin-conjugating enzyme, putative, expressed	Y	LOC_Os06g30970.1	ubiquitin-conjugating enzyme, putative, expressed	Y
LOC_Os02g16450.1	expressed protein	Y	LOC_Os06g30930.1	expressed protein	Y
LOC_Os02g16540.1	WRKY39, expressed	Y	LOC_Os06g30860.1	WRKY31, expressed	Y
LOC_Os02g16620.1	reticulon domain containing protein, putative, expressed	Y	LOC_Os06g30750.1	reticulon domain containing protein, putative, expressed	Y
LOC_Os02g21250.1	clathrin adaptor complex small chain domain containing protein, expressed	Y	LOC_Os05g38610.1	clathrin adaptor complex small chain domain containing protein, expressed	Y
LOC_Os02g29480.1	RNA-binding protein-like, putative, expressed	Y	LOC_Os04g30430.1	nuclear transport factor 2, putative, expressed	Y
LOC_Os02g29510.2	DUF803 domain containing, putative, expressed	Y	LOC_Os04g30450.1	DUF803 domain containing, putative, expressed	Y
LOC_Os02g30060.1	3-oxoacyl-reductase, chloroplast precursor, putative, expressed	Y	LOC_Os04g30760.1	3-oxoacyl-reductase, chloroplast precursor, putative, expressed	Y
LOC_Os02g30150.1	disease resistance protein, putative, expressed	Y	LOC_Os04g30930.1	NB-ARC domain containing protein, expressed	Y
LOC_Os02g30190.1	expressed protein	Y	LOC_Os04g31030.1	nitrate-induced NOI protein, expressed	Y
LOC_Os02g30200.1	PE-PGRS family protein, putative, expressed	Y	LOC_Os04g31070.1	acyl-desaturase, chloroplast precursor, putative, expressed	Y
LOC_Os02g30210.1	OsFBK7 - F-box domain and kelch repeat containing protein, expressed	Y	LOC_Os04g31120.3	OsFBK14 - F-box domain and kelch repeat containing protein, expressed	Y
LOC_Os02g30230.2	exo70 exocyst complex subunit domain containing protein, expressed	Y	LOC_Os04g31330.1	exo70 exocyst complex subunit domain containing protein, expressed	Y
LOC_Os02g30240.1	expressed protein	Y	LOC_Os04g31350.1	expressed protein	Y
LOC_Os02g30280.1	expressed protein	Y	LOC_Os04g31400.1	expressed protein	Y
LOC_Os02g30300.1	MYND finger family protein, expressed	Y	LOC_Os04g31610.1	OsFBO3 - F-box and other domain containing protein, expressed	Y
LOC_Os02g30410.1	expressed protein	Y	LOC_Os04g31690.1	expressed protein	Y
LOC_Os02g30470.1	expressed protein	Y	LOC_Os04g31820.1	expressed protein	Y
LOC_Os02g30600.1	expressed protein	Y	LOC_Os04g31870.1	expressed protein	Y
LOC_Os02g30620.3	dnaJ domain containing protein, expressed	Y	LOC_Os04g31940.1	dnaJ domain containing protein, expressed	Y
LOC_Os02g30624.2	LSM domain containing protein, expressed	Y	LOC_Os04g31950.1	LSM domain containing protein, expressed	Y
LOC_Os02g30630.2	thiamine pyrophosphate enzyme, C-terminal TPP binding domain containing protein, expressed	Y	LOC_Os04g32010.1	thiamine pyrophosphate enzyme, C-terminal TPP binding domain containing protein, expressed	Y
LOC_Os02g30650.1	heavy metal-associated domain containing protein, expressed	Y	LOC_Os04g32030.1	heavy metal-associated domain containing protein, expressed	Y
LOC_Os02g30714.1	dehydrogenase/reductase, putative, expressed	Y	LOC_Os04g32070.1	dehydrogenase/reductase, putative, expressed	Y
LOC_Os02g30850.1	OsGrx_C8 - glutaredoxin subgroup III, expressed	Y	LOC_Os04g32300.1	OsGrx_C9 - glutaredoxin subgroup III, expressed	Y
LOC_Os02g30900.1	protein kinase domain containing protein, expressed	Y	LOC_Os04g32310.1	serine/threonine-protein kinase NAK, putative, expressed	Y
LOC_Os02g31030.2	glycerophosphoryl diester phosphodiesterase family protein, putative, expressed	Y	LOC_Os04g32320.1	glycerophosphoryl diester phosphodiesterase family protein, putative, expressed	Y
LOC_Os02g31040.1	dihydrolipoyllysine-residue succinyltransferase component of 2-oxoglutarate dehydrogenase complex, mitochondrial precursor, putative, expressed	Y	LOC_Os04g32330.1	dihydrolipoyllysine-residue succinyltransferase component of 2-oxoglutarate dehydrogenase complex, mitochondrial precursor, putative, expressed	Y
LOC_Os02g31080.1	hydroxyproline-rich glycoprotein family protein, putative, expressed	Y	LOC_Os04g32370.1	hydroxyproline-rich glycoprotein family protein, putative, expressed	Y
LOC_Os02g31160.1	transcription factor, putative, expressed	Y	LOC_Os04g32590.1	transcription factor, putative, expressed	Y
LOC_Os02g31910.2	potassium transporter, putative, expressed	Y	LOC_Os04g32920.1	potassium transporter, putative, expressed	Y
LOC_Os02g32040.1	AP2 domain containing protein, expressed	Y	LOC_Os04g32790.1	AP2 domain containing protein, expressed	Y
LOC_Os02g32060.2	hydrolase, NUDIX family, domain containing protein, expressed	Y	LOC_Os04g32740.1	hydrolase, NUDIX family, domain containing protein, expressed	Y
LOC_Os02g32110.1	exostosin family domain containing protein, expressed	Y	LOC_Os04g32670.1	exostosin family domain containing protein, expressed	Y
LOC_Os02g32120.1	cytochrome b-c1 complex subunit Rieske, mitochondrial precursor, putative, expressed	Y	LOC_Os04g32660.1	cytochrome b-c1 complex subunit Rieske, mitochondrial precursor, putative, expressed	Y
LOC_Os02g32140.1	AP2 domain containing protein, expressed	Y	LOC_Os04g32620.1	ethylene-responsive transcription factor ERF114, putative, expressed	Y
LOC_Os02g32350.1	TUDOR protein with multiple SNc domains, putative, expressed	Y	LOC_Os04g32960.1	TUDOR protein with multiple SNc domains, putative, expressed	Y
LOC_Os02g32420.1	protein binding protein, putative, expressed	Y	LOC_Os04g33030.1	protein binding protein, putative, expressed	Y
LOC_Os02g32469.1	expressed protein	Y	LOC_Os04g33110.2	expressed protein	Y
LOC_Os02g32490.1	AMP-binding enzyme, putative, expressed	Y	LOC_Os04g33190.1	AMP-binding enzyme, putative, expressed	Y
LOC_Os02g32504.1	heparan-alpha-glucosaminide N-acetyltransferase, putative, expressed	Y	LOC_Os04g33200.1	heparan-alpha-glucosaminide N-acetyltransferase, putative, expressed	Y
LOC_Os02g32520.1	ERD1 protein, chloroplast precursor, putative, expressed	Y	LOC_Os04g33210.1	ERD1 protein, chloroplast precursor, putative, expressed	Y
LOC_Os02g32530.1	SAM domain family protein, expressed	Y	LOC_Os04g33220.1	SAM domain family protein, expressed	Y
LOC_Os02g32550.1	expressed protein	Y	LOC_Os04g33260.1	expressed protein	Y
LOC_Os02g32580.1	expressed protein	Y	LOC_Os04g33310.1	expressed protein	Y
LOC_Os02g32650.1	expressed protein	Y	LOC_Os04g33450.1	expressed protein	Y
LOC_Os02g32660.1	1,4-alpha-glucan-branching enzyme, chloroplast precursor, putative, expressed	Y	LOC_Os04g33460.1	1,4-alpha-glucan-branching enzyme 2, chloroplast precursor, putative, expressed	Y
LOC_Os02g32730.1	neutral/alkaline invertase, putative, expressed	Y	LOC_Os04g33490.1	neutral/alkaline invertase, putative, expressed	Y
LOC_Os02g32850.1	expressed protein	Y	LOC_Os04g33560.1	expressed protein	Y
LOC_Os02g32950.1	RCN2 Centroradialis-like1 homologous to TFL1 gene; contains Pfam profile PF01161: Phosphatidylethanolamine-binding protein, expressed	Y	LOC_Os04g33570.1	RCN4 Centroradialis-like1 homologous to TFL1 gene; contains Pfam profile PF01161: Phosphatidylethanolamine-binding protein, expressed	Y
LOC_Os02g32970.1	hydrolase, alpha/beta fold family protein, putative, expressed	Y	LOC_Os04g33590.1	hydrolase, alpha/beta fold family protein, putative, expressed	Y
LOC_Os02g32990.1	expressed protein	Y	LOC_Os04g33610.1	expressed protein	Y
LOC_Os02g33000.1	glycosyl hydrolases family 17, putative, expressed	Y	LOC_Os04g33640.1	glycosyl hydrolases family 17, putative, expressed	Y
LOC_Os02g33030.1	bifunctional monodehydroascorbate reductase and carbonic anhydrasenectarin-3 precursor, putative, expressed	Y	LOC_Os04g33660.2	bifunctional monodehydroascorbate reductase and carbonic anhydrasenectarin-3 precursor, putative, expressed	Y
LOC_Os02g33060.1	expressed protein	Y	LOC_Os04g33670.1	expressed protein	Y
LOC_Os02g33090.1	expressed protein	Y	LOC_Os04g33710.1	expressed protein	Y
LOC_Os02g33110.1	glycosyl hydrolases, putative, expressed	Y	LOC_Os04g33740.1	glycosyl hydrolases, putative, expressed	Y
LOC_Os02g33140.1	ribosomal protein, putative, expressed	Y	LOC_Os02g06700.1	ribosomal protein, putative, expressed	Y
LOC_Os02g33230.1	nucleoside-diphosphate-sugar epimerase, putative, expressed	Y	LOC_Os04g33770.1	nucleoside-diphosphate-sugar epimerase, putative, expressed	Y
LOC_Os02g33240.1	OsFBX51 - F-box domain containing protein, expressed	Y	LOC_Os04g33820.1	OsFBX132 - F-box domain containing protein, expressed	Y
LOC_Os02g33330.1	expressed protein	Y	LOC_Os04g33860.1	expressed protein	Y
LOC_Os02g33430.1	E2F family transcription factor protein, putative, expressed	Y	LOC_Os04g33950.1	E2F family transcription factor protein, putative, expressed	Y
LOC_Os02g33450.2	peroxiredoxin, putative, expressed	Y	LOC_Os04g33970.1	2-Cys peroxiredoxin BAS1, chloroplast precursor, putative, expressed	Y
LOC_Os02g33550.1	harpin-induced protein 1 domain containing protein, expressed	Y	LOC_Os04g33990.1	harpin-induced protein 1 domain containing protein, expressed	Y
LOC_Os02g33580.1	digalactosyldiacylglycerol synthase, chloroplast precursor, putative, expressed	Y	LOC_Os04g34000.1	digalactosyldiacylglycerol synthase, chloroplast precursor, putative, expressed	Y
LOC_Os02g33590.1	U-box domain-containing protein, putative, expressed	Y	LOC_Os04g34030.1	U-box domain-containing protein, putative, expressed	Y
LOC_Os02g33600.1	VQ domain containing protein, putative, expressed	Y	LOC_Os04g34050.1	VQ domain containing protein, putative, expressed	Y
LOC_Os02g33630.1	WD domain, G-beta repeat domain containing protein, expressed	Y	LOC_Os04g34080.1	WD-40 repeat family protein, putative, expressed	Y
LOC_Os02g33680.1	U-box domain containing protein, expressed	Y	LOC_Os04g34140.1	U-box protein CMPG1, putative, expressed	Y
LOC_Os02g33720.1	RING-H2 finger protein, putative, expressed	Y	LOC_Os04g34230.1	RING-H2 finger protein, putative, expressed	Y
LOC_Os02g33790.1	expressed protein	Y	LOC_Os04g34540.1	expressed protein	Y
LOC_Os02g33820.1	abscisic stress-ripening, putative, expressed	Y	LOC_Os04g34600.1	abscisic stress-ripening, putative, expressed	Y
LOC_Os02g33830.1	expressed protein	Y	LOC_Os04g34620.1	expressed protein	Y
LOC_Os02g34260.1	AP2 domain containing protein, expressed	Y	LOC_Os04g34970.1	AP2 domain containing protein, expressed	Y
LOC_Os02g34320.1	basic helix-loop-helix, putative, expressed	Y	LOC_Os04g35010.1	helix-loop-helix DNA-binding domain containing protein, expressed	Y
LOC_Os02g34430.1	serine/threonine-protein kinase, putative, expressed	Y	LOC_Os04g35080.1	protein kinase domain containing protein, expressed	Y
LOC_Os02g34460.2	40S ribosomal protein S10, putative, expressed	Y	LOC_Os04g35090.1	40S ribosomal protein S10, putative, expressed	Y
LOC_Os02g34500.1	expressed protein	Y	LOC_Os04g35170.1	expressed protein	Y
LOC_Os02g34560.1	plant neutral invertase domain containing protein, expressed	Y	LOC_Os04g35280.1	neutral/alkaline invertase, putative, expressed	Y
LOC_Os02g34640.1	expressed protein	Y	LOC_Os04g35390.1	expressed protein	Y
LOC_Os02g34650.1	expressed protein	Y	LOC_Os04g35410.1	expressed protein	Y
LOC_Os02g34810.1	OsAPx8 - Thylakoid-bound Ascorbate Peroxidase encoding gene 5,8, expressed	Y	LOC_Os04g35520.2	OsAPx7 - Stromal Ascorbate Peroxidase encoding gene 5,8, expressed	Y
LOC_Os02g34860.1	Regulator of chromosome condensation domain containing protein, expressed	Y	LOC_Os04g35570.1	Regulator of chromosome condensation domain containing protein, expressed	Y
LOC_Os02g34930.1	expressed protein	Y	LOC_Os04g35580.1	expressed protein	Y
LOC_Os02g34940.1	OsPDIL1-3 protein disulfide isomerase PDIL1-3, expressed	Y	LOC_Os04g35600.1	OsPDIL1-2 protein disulfide isomerase PDIL1-2, expressed	Y
LOC_Os02g34960.1	pentatricopeptide, putative, expressed	Y	LOC_Os04g35610.1	pentatricopeptide, putative, expressed	Y
LOC_Os02g34970.1	no apical meristem protein, putative, expressed	Y	LOC_Os04g35660.1	no apical meristem protein, putative, expressed	Y
LOC_Os02g35010.1	STE_MEKK_ste11_MAP3K.9 - STE kinases include homologs to sterile 7, sterile 11 and sterile 20 from yeast, expressed	Y	LOC_Os04g35700.1	STE_MEKK_ste11_MAP3K.16 - STE kinases include homologs to sterile 7, sterile 11 and sterile 20 from yeast, expressed	Y
LOC_Os02g35080.1	T-complex protein 11, putative, expressed	Y	LOC_Os04g35840.1	T-complex protein 11, putative, expressed	Y
LOC_Os02g35100.1	DDT domain containing protein, putative, expressed	Y	LOC_Os04g35864.1	DDT domain-containing protein, putative, expressed	Y
LOC_Os02g35130.2	AIG1, putative, expressed	Y	LOC_Os04g36030.1	AIG1, putative, expressed	Y
LOC_Os02g35140.1	auxin response factor 7, putative, expressed	Y	LOC_Os04g36054.1	auxin response factor 9, putative, expressed	Y
LOC_Os02g35180.1	OsRR2 type-A response regulator, expressed	Y	LOC_Os04g36070.1	OsRR1 type-A response regulator, expressed	Y
LOC_Os02g35190.1	chloride channel protein, putative, expressed	Y	LOC_Os01g65500.1	chloride channel protein, putative, expressed	Y
LOC_Os02g35240.1	dehydration-responsive element-binding protein, putative, expressed	Y	LOC_Os04g36640.1	dehydration-responsive element-binding protein, putative, expressed	Y
LOC_Os02g35460.1	ZOS2-10 - C2H2 zinc finger protein, expressed	Y	LOC_Os04g36650.1	ZOS4-06 - C2H2 zinc finger protein, expressed	Y
LOC_Os02g35470.1	calmodulin binding protein, putative, expressed	Y	LOC_Os04g36660.1	calmodulin binding protein, putative, expressed	Y
LOC_Os02g35490.1	MLO domain containing protein, putative, expressed	Y	LOC_Os04g36680.1	MLO domain containing protein, putative, expressed	Y
LOC_Os02g35600.1	PHD finger protein, putative, expressed	Y	LOC_Os04g36730.1	PHD finger protein, putative, expressed	Y
LOC_Os02g35690.1	transcription factor like protein, putative, expressed	Y	LOC_Os04g36790.1	transcription factor like protein, putative, expressed	Y
LOC_Os02g35710.1	expressed protein	Y	LOC_Os04g36820.1	expressed protein	Y
LOC_Os02g35720.1	signal peptidase complex subunit 2, putative, expressed	Y	LOC_Os04g36859.1	signal peptidase complex subunit 2, putative, expressed	Y
LOC_Os02g35830.1	extracellular ligand-gated ion channel, putative, expressed	Y	LOC_Os04g37520.1	extracellular ligand-gated ion channel, putative, expressed	Y
LOC_Os02g35840.1	expressed protein	Y	LOC_Os04g37530.1	expressed protein	Y
LOC_Os02g35860.1	expressed protein	Y	LOC_Os04g37540.1	expressed protein	Y
LOC_Os02g35910.1	protein phosphotase protein, putative, expressed	Y	LOC_Os04g37660.1	protein phosphotase protein, putative, expressed	Y
LOC_Os02g35940.1	gibberellin receptor GID1L2, putative, expressed	Y	LOC_Os04g37680.1	alpha/beta hydrolase fold, putative, expressed	Y
LOC_Os02g35950.1	RNA recognition motif containing protein, putative, expressed	Y	LOC_Os04g37690.1	RNA recognition motif containing protein, putative, expressed	Y
LOC_Os02g36000.1	zinc finger protein, putative, expressed	Y	LOC_Os04g37700.1	expressed protein	Y
LOC_Os02g36300.1	zinc finger, C3HC4 type domain containing protein, expressed	Y	LOC_Os04g37730.1	RING-H2 finger protein ATL3B precursor, putative, expressed	Y
LOC_Os02g36330.1	RING-H2 finger protein ATL1O, putative, expressed	Y	LOC_Os04g37740.1	zinc finger, C3HC4 type domain containing protein, expressed	Y
LOC_Os02g36350.1	expressed protein	Y	LOC_Os04g37790.1	expressed protein	Y
LOC_Os02g36380.1	FAD binding domain of DNA photolyase domain containing protein, expressed	Y	LOC_Os04g37920.1	FAD binding domain of DNA photolyase domain containing protein, expressed	Y
LOC_Os02g36400.1	ubiquitin carboxyl-terminal hydrolase domain containing protein, expressed	Y	LOC_Os04g37950.1	ubiquitin carboxyl-terminal hydrolase domain containing protein, expressed	Y
LOC_Os02g36414.1	transporter family protein, putative, expressed	Y	LOC_Os04g37980.1	transporter family protein, putative, expressed	Y
LOC_Os02g36414.1	transporter family protein, putative, expressed	Y	LOC_Os04g38220.1	transporter family protein, putative, expressed	Y
LOC_Os02g36440.1	transporter family protein, putative, expressed	Y	LOC_Os04g38280.1	expressed protein	Y
LOC_Os02g36450.1	transporter family protein, putative, expressed	Y	LOC_Os04g37990.1	transporter family protein, putative, expressed	Y
LOC_Os02g36500.1	expressed protein	Y	LOC_Os04g38310.1	expressed protein	Y
LOC_Os02g36510.1	ethylene-insensitive 3, putative, expressed	Y	LOC_Os04g38400.1	ethylene-insensitive 3, putative, expressed	Y
LOC_Os02g36590.3	CPuORF19 - conserved peptide uORF-containing transcript, expressed	Y	LOC_Os04g38525.1	expressed protein	Y
LOC_Os02g36600.1	aldose 1-epimerase, putative, expressed	Y	LOC_Os04g38530.1	aldose 1-epimerase, putative, expressed	Y
LOC_Os02g36710.1	SET, putative, expressed	Y	LOC_Os04g38620.1	NAP domain containing protein, putative, expressed	Y
LOC_Os02g36730.1	expressed protein	Y	LOC_Os04g38650.1	expressed protein	Y
LOC_Os02g36740.1	zinc finger, C3HC4 type, putative, expressed	Y	LOC_Os08g33860.1	zinc finger, C3HC4 type, putative, expressed	Y
LOC_Os02g36845.1	membrane associated DUF588 domain containing protein, putative, expressed	Y	LOC_Os04g38690.1	membrane associated DUF588 domain containing protein, putative, expressed	Y
LOC_Os02g36870.1	YGL010w, putative, expressed	Y	LOC_Os08g33680.1	YGL010w, putative, expressed	Y
LOC_Os02g36880.2	No apical meristem protein, putative, expressed	Y	LOC_Os04g38720.1	no apical meristem protein, putative, expressed	Y
LOC_Os02g36880.2	No apical meristem protein, putative, expressed	Y	LOC_Os08g33670.1	no apical meristem protein, putative, expressed	Y
LOC_Os02g36890.1	MYB family transcription factor, putative, expressed	Y	LOC_Os04g38740.1	MYB family transcription factor, putative, expressed	Y
LOC_Os02g36890.1	MYB family transcription factor, putative, expressed	Y	LOC_Os08g33660.1	MYB family transcription factor, putative, expressed	Y
LOC_Os02g36924.1	OsMADS27 - MADS-box family gene with MIKCc type-box, expressed	Y	LOC_Os04g38780.1	transcription factor, putative, expressed	Y
LOC_Os02g36924.1	OsMADS27 - MADS-box family gene with MIKCc type-box, expressed	Y	LOC_Os08g33488.1	OsMADS23 - MADS-box family gene with MIKCc type-box, expressed	Y
LOC_Os02g36974.1	14-3-3 protein, putative, expressed	Y	LOC_Os04g38870.3	14-3-3 protein, putative, expressed	Y
LOC_Os02g36974.1	14-3-3 protein, putative, expressed	Y	LOC_Os08g33370.2	14-3-3 protein, putative, expressed	Y
LOC_Os02g36990.1	dynein light chain type 1 family protein, putative, expressed	Y	LOC_Os04g38880.1	dynein light chain type 1 domain containing protein, expressed	Y
LOC_Os02g37000.1	mitochondrial prohibitin complex protein 1, putative, expressed	Y	LOC_Os04g38900.1	prohibitin, putative, expressed	Y
LOC_Os02g37030.1	protein binding protein, putative, expressed	Y	LOC_Os04g38970.2	protein binding protein, putative, expressed	Y
LOC_Os02g37120.2	expressed protein	Y	LOC_Os04g39240.1	expressed protein	Y
LOC_Os02g37160.1	heavy metal transport/detoxification protein, putative, expressed	Y	LOC_Os04g39290.1	heavy metal transport/detoxification protein, putative, expressed	Y
LOC_Os02g37300.1	heavy metal associated domain containing protein, expressed	Y	LOC_Os04g39350.1	heavy metal associated domain containing protein, expressed	Y
LOC_Os02g37420.1	ras-related protein, putative, expressed	Y	LOC_Os04g39440.1	ras-related protein, putative, expressed	Y
LOC_Os02g37430.1	LSM domain containing protein, expressed	Y	LOC_Os04g39444.1	LSM domain containing protein, expressed	Y
LOC_Os02g37590.1	glycerophosphoryl diester phosphodiesterase family protein, putative, expressed	Y	LOC_Os04g39610.1	glycerophosphoryl diester phosphodiesterase family protein, putative, expressed	Y
LOC_Os02g37850.2	expressed protein	Y	LOC_Os04g39670.1	expressed protein	Y
LOC_Os02g37862.1	60S ribosomal protein L6, putative, expressed	Y	LOC_Os04g39700.1	60S ribosomal protein L6, putative, expressed	Y
LOC_Os02g38010.1	copper methylamine oxidase precursor, putative, expressed	Y	LOC_Os04g40040.1	copper methylamine oxidase precursor, putative, expressed	Y
LOC_Os02g38040.1	leucine-rich repeat family protein, putative, expressed	Y	LOC_Os04g40080.1	leucine rich repeat containing protein, expressed	Y
LOC_Os02g38050.1	joka2, putative, expressed	Y	LOC_Os04g40090.1	zinc finger, ZZ type family protein, expressed	Y
LOC_Os02g38120.1	BTBN3 - Bric-a-Brac, Tramtrack, Broad Complex BTB domain with non-phototropic hypocotyl 3 NPH3 domain, expressed	Y	LOC_Os04g40100.1	BTBN11 - Bric-a-Brac, Tramtrack, Broad Complex BTB domain with non-phototropic hypocotyl 3 NPH3 domain, expressed	Y
LOC_Os02g38130.1	no apical meristem protein, putative, expressed	Y	LOC_Os04g40140.3	expressed protein	Y
LOC_Os02g38160.1	glycosyl transferase family 17 protein, putative, expressed	Y	LOC_Os04g40150.1	glycosyl transferase family 17 protein, putative, expressed	Y
LOC_Os02g38200.1	dehydrogenase, putative, expressed	Y	LOC_Os04g40310.1	dehydrogenase, putative, expressed	Y
LOC_Os02g38220.1	eukaryotic translation initiation factor 4B, putative, expressed	Y	LOC_Os04g40400.1	eukaryotic translation initiation factor 4B, putative, expressed	Y
LOC_Os02g38230.1	high affinity nitrate transporter, putative, expressed	Y	LOC_Os04g40410.1	high affinity nitrate transporter, putative, expressed	Y
LOC_Os02g38260.1	glycosyl hydrolase family 5 protein, putative, expressed	Y	LOC_Os04g40510.1	glycosyl hydrolase family 5 protein, putative, expressed	Y
LOC_Os02g38320.1	BTBZ3 - Bric-a-Brac, Tramtrack, Broad Complex BTB domain with TAZ zinc finger and Calmodulin-binding domains, expressed	Y	LOC_Os04g40630.1	BTBZ4 - Bric-a-Brac, Tramtrack, Broad Complex BTB domain with TAZ zinc finger and Calmodulin-binding domains, expressed	Y
LOC_Os02g38330.1	expressed protein	Y	LOC_Os04g40640.1	expressed protein	Y
LOC_Os02g38410.1	ubiquitin family protein, putative, expressed	Y	LOC_Os04g40680.2	expressed protein	Y
LOC_Os02g38430.1	steroid nuclear receptor, ligand-binding, putative, expressed	Y	LOC_Os04g40700.2	steroid nuclear receptor, ligand-binding, putative, expressed	Y
LOC_Os02g38440.1	oxidoreductase, short chain dehydrogenase/reductase family, putative, expressed	Y	LOC_Os04g40730.1	oxidoreductase, short chain dehydrogenase/reductase family, putative, expressed	Y
LOC_Os02g38810.1	26S proteasome non-ATPase regulatory subunit 6, putative, expressed	Y	LOC_Os04g40850.1	26S proteasome non-ATPase regulatory subunit 6, putative, expressed	Y
LOC_Os02g38840.1	glucose-6-phosphate 1-dehydrogenase, cytoplasmic isoform, putative, expressed	Y	LOC_Os04g40874.1	glucose-6-phosphate 1-dehydrogenase, cytoplasmic isoform, putative, expressed	Y
LOC_Os02g38900.1	cytosolic Fe-S cluster assembling factor NBP35, putative, expressed	Y	LOC_Os04g40880.1	nucleotide-binding protein 1, putative, expressed	Y
LOC_Os02g38920.1	glyceraldehyde-3-phosphate dehydrogenase, putative, expressed	Y	LOC_Os04g40950.1	glyceraldehyde-3-phosphate dehydrogenase, putative, expressed	Y
LOC_Os02g39010.1	cyclin-dependent kinase G-1, putative, expressed	Y	LOC_Os04g41100.4	cyclin-dependent kinase G-2, putative, expressed	Y
LOC_Os02g39064.1	osFTL5 FT-Like5 homologous to Flowering Locus T gene; contains Pfam profile PF01161: Phosphatidylethanolamine-binding protein, expressed	Y	LOC_Os04g41130.1	osFTL6 FT-Like6 homologous to Flowering Locus T gene; contains Pfam profile PF01161: Phosphatidylethanolamine-binding protein, expressed	Y
LOC_Os02g39090.1	expressed protein	Y	LOC_Os04g41160.1	protein kinase, putative, expressed	Y
LOC_Os02g39140.1	helix-loop-helix DNA-binding domain containing protein, expressed	Y	LOC_Os04g41229.1	helix-loop-helix DNA-binding domain containing protein, expressed	Y
LOC_Os02g39200.1	nucleotide-sugar transporter family protein, putative, expressed	Y	LOC_Os04g41320.1	nucleotide-sugar transporter family protein, putative, expressed	Y
LOC_Os02g39380.1	OsCML17 - Calmodulin-related calcium sensor protein, expressed	Y	LOC_Os04g41540.1	OsCML22 - Calmodulin-related calcium sensor protein, expressed	Y
LOC_Os02g39490.1	carbonyl reductase 3, putative, expressed	Y	LOC_Os04g41875.1	oxidoreductase, short chain dehydrogenase/reductase domain containing protein, expressed	Y
LOC_Os02g39550.1	calcium-binding mitochondrial protein anon-60Da, putative, expressed	Y	LOC_Os04g41950.1	calcium-binding mitochondrial protein anon-60Da, putative, expressed	Y
LOC_Os02g39620.1	ATOZI1, putative, expressed	Y	LOC_Os04g41980.1	ATOZI1, putative, expressed	Y
LOC_Os02g39700.1	RNA binding protein, putative, expressed	Y	LOC_Os04g42010.1	RNA binding protein, putative, expressed	Y
LOC_Os02g39710.1	CCT/B-box zinc finger protein, putative, expressed	Y	LOC_Os04g42020.1	CCT/B-box zinc finger protein, putative, expressed	Y
LOC_Os02g39795.1	S-adenosyl-l-methionine decarboxylase leader peptide, putative, expressed	Y	LOC_Os04g42095.1	S-adenosyl-l-methionine decarboxylase leader peptide, putative, expressed	Y
LOC_Os02g39830.1	enhancer of rudimentary protein, putative, expressed	Y	LOC_Os04g42134.1	enhancer of rudimentary protein, putative, expressed	Y
LOC_Os02g39840.1	eukaryotic initiation factor iso-4F subunit p82-34, putative, expressed	Y	LOC_Os04g42140.1	eukaryotic initiation factor iso-4F subunit p82-34, putative, expressed	Y
LOC_Os02g39850.1	transferase family protein, putative, expressed	Y	LOC_Os04g42250.2	transferase family protein, putative, expressed	Y
LOC_Os02g39910.1	B4-BTB1 - Bric-a-Brac, Tramtrack, Broad Complex BTB domain with B4 subfamily conserved sequence, expressed	Y	LOC_Os04g42310.1	B4-BTB3 - Bric-a-Brac, Tramtrack, Broad Complex BTB domain with B4 subfamily conserved sequence, expressed	Y
LOC_Os02g39920.1	AT hook motif family protein, expressed	Y	LOC_Os04g42320.1	AT hook motif family protein, expressed	Y
LOC_Os02g39950.1	EF hand family protein, putative, expressed	Y	LOC_Os04g42430.2	EF hand family protein, putative, expressed	Y
LOC_Os02g39970.1	regulatory subunit, putative, expressed	Y	LOC_Os04g42470.1	regulatory subunit, putative, expressed	Y
LOC_Os02g40000.2	trafficking protein particle complex subunit, putative, expressed	Y	LOC_Os04g42500.1	trafficking protein particle complex subunit, putative, expressed	Y
LOC_Os02g40010.4	phosphoribosyl transferase, putative, expressed	Y	LOC_Os04g42520.1	phosphoribosyl transferase, putative, expressed	Y
LOC_Os02g40070.1	AP2-like ethylene-responsive transcription factor PLETHORA 2, putative, expressed	Y	LOC_Os04g42570.1	AP2/EREBP transcription factor BABY BOOM, putative, expressed	Y
LOC_Os02g40100.1	plant protein of unknown function DUF869 domain containing protein, expressed	Y	LOC_Os04g42610.1	plant protein of unknown function DUF869 domain containing protein, expressed	Y
LOC_Os02g40260.1	uncharacterized protein At4g06744 precursor, putative, expressed	Y	LOC_Os04g42620.1	uncharacterized protein At4g06744 precursor, putative, expressed	Y
LOC_Os02g40410.1	expressed protein	Y	LOC_Os02g57140.1	expressed protein	Y
LOC_Os02g40410.1	expressed protein	Y	LOC_Os04g42770.1	expressed protein	Y
LOC_Os02g40430.1	HEAT repeat family protein, putative, expressed	Y	LOC_Os02g57120.1	HEAT repeat family protein, putative, expressed	Y
LOC_Os02g40430.1	HEAT repeat family protein, putative, expressed	Y	LOC_Os04g42840.1	HEAT repeat family protein, putative, expressed	Y
LOC_Os02g40440.1	GDSL-like lipase/acylhydrolase, putative, expressed	Y	LOC_Os02g57110.1	GDSL-like lipase/acylhydrolase, putative, expressed	Y
LOC_Os02g40440.1	GDSL-like lipase/acylhydrolase, putative, expressed	Y	LOC_Os04g42860.1	GDSL-like lipase/acylhydrolase, putative, expressed	Y
LOC_Os02g40500.1	OsGrx_C2.1 - glutaredoxin subgroup I, expressed	Y	LOC_Os04g42930.1	OsGrx_C2.2 - glutaredoxin subgroup I, expressed	Y
LOC_Os02g40530.1	MYB family transcription factor, putative, expressed	Y	LOC_Os04g42950.1	MYB family transcription factor, putative, expressed	Y
LOC_Os02g40550.1	Lung seven transmembrane receptor domain containing protein, putative, expressed	Y	LOC_Os04g42960.1	Lung seven transmembrane receptor domain containing protein, putative, expressed	Y
LOC_Os02g40620.1	expressed protein	Y	LOC_Os04g42970.1	expressed protein	Y
LOC_Os02g40664.1	zinc finger family protein, putative, expressed	Y	LOC_Os04g42980.1	zinc finger family protein, putative, expressed	Y
LOC_Os02g40700.1	enzyme of the cupin superfamily protein, putative, expressed	Y	LOC_Os04g43060.1	enzyme of the cupin superfamily protein, putative, expressed	Y
LOC_Os02g40730.1	ammonium transporter protein, putative, expressed	Y	LOC_Os04g43070.1	ammonium transporter protein, putative, expressed	Y
LOC_Os02g40784.1	WAX2, putative, expressed	Y	LOC_Os02g56920.1	WAX2, putative, expressed	Y
LOC_Os02g40784.1	WAX2, putative, expressed	Y	LOC_Os04g43270.1	WAX2, putative, expressed	Y
LOC_Os02g40820.1	expressed protein	Y	LOC_Os04g43310.1	expressed protein	Y
LOC_Os02g40860.1	CK1_CaseinKinase_1.5 - CK1 includes the casein kinase 1 kinases, expressed	Y	LOC_Os04g43490.1	CK1_CaseinKinase_1.7 - CK1 includes the casein kinase 1 kinases, expressed	Y
LOC_Os02g41450.1	no apical meristem protein, putative, expressed	Y	LOC_Os04g43560.1	no apical meristem protein, putative, expressed	Y
LOC_Os02g41460.1	DUF640 domain containing protein, putative, expressed	Y	LOC_Os02g56610.1	DUF640 domain containing protein, putative, expressed	Y
LOC_Os02g41460.1	DUF640 domain containing protein, putative, expressed	Y	LOC_Os04g43580.2	DUF640 domain containing protein, putative, expressed	Y
LOC_Os02g41500.1	OsWAK13 - OsWAK receptor-like protein kinase, expressed	Y	LOC_Os02g56400.1	OsWAK22 - OsWAK receptor-like protein kinase, expressed	Y
LOC_Os02g41510.1	MYB family transcription factor, putative, expressed	Y	LOC_Os04g43680.1	MYB family transcription factor, putative, expressed	Y
LOC_Os02g41520.1	glycosyl transferase 8 domain containing protein, putative, expressed	Y	LOC_Os04g43700.1	glycosyl transferase 8 domain containing protein, putative, expressed	Y
LOC_Os02g41580.1	CAMK_CAMK_like.14 - CAMK includes calcium/calmodulin depedent protein kinases, expressed	Y	LOC_Os02g56310.1	calcium-dependent protein kinase isoform AK1, putative, expressed	Y
LOC_Os02g41580.1	CAMK_CAMK_like.14 - CAMK includes calcium/calmodulin depedent protein kinases, expressed	Y	LOC_Os04g43710.1	CAMK_CAMK_like.3 - CAMK includes calcium/calmodulin depedent protein kinases, expressed	Y
LOC_Os02g41590.1	kinase, pfkB family, putative, expressed	Y	LOC_Os04g43750.1	kinase, pfkB family, putative, expressed	Y
LOC_Os02g41630.2	phenylalanine ammonia-lyase, putative, expressed	Y	LOC_Os04g43760.1	phenylalanine ammonia-lyase, putative, expressed	Y
LOC_Os02g41650.3	phenylalanine ammonia-lyase, putative, expressed	Y	LOC_Os04g43800.1	phenylalanine ammonia-lyase, putative, expressed	Y
LOC_Os02g41770.1	uncharacterized protein PA4923, putative, expressed	Y	LOC_Os04g43840.1	possible lysine decarboxylase domain containing protein, expressed	Y
LOC_Os02g41800.1	auxin response factor, putative, expressed	Y	LOC_Os04g43910.1	auxin response factor, putative, expressed	Y
LOC_Os02g41800.1	auxin response factor, putative, expressed	Y	LOC_Os04g57610.1	auxin response factor, putative, expressed	Y
LOC_Os02g41840.1	DUF584 domain containing protein, putative, expressed	Y	LOC_Os04g43990.1	DUF584 domain containing protein, putative, expressed	Y
LOC_Os02g41860.1	aquaporin protein, putative, expressed	Y	LOC_Os04g44060.1	aquaporin protein, putative, expressed	Y
LOC_Os02g41890.1	phytosulfokine receptor precursor, putative, expressed	Y	LOC_Os04g57630.1	phytosulfokine receptor precursor, putative, expressed	Y
LOC_Os02g41904.1	DEF7 - Defensin and Defensin-like DEFL family, expressed	Y	LOC_Os04g44130.1	DEF12 - Defensin and Defensin-like DEFL family, expressed	Y
LOC_Os02g41954.1	gibberellin 2-beta-dioxygenase 7, putative, expressed	Y	LOC_Os04g44150.1	gibberellin 2-beta-dioxygenase 7, putative, expressed	Y
LOC_Os02g41990.2	expressed protein	Y	LOC_Os04g44180.1	expressed protein	Y
LOC_Os02g41990.2	expressed protein	Y	LOC_Os04g57690.1	expressed protein	Y
LOC_Os02g42000.1	expressed protein	Y	LOC_Os04g44190.1	expressed protein	Y
LOC_Os02g42020.1	expressed protein	Y	LOC_Os04g44210.1	expressed protein	Y
LOC_Os02g42020.1	expressed protein	Y	LOC_Os04g57700.1	expressed protein	Y
LOC_Os02g42040.1	MIF4G domain containing protein, putative, expressed	Y	LOC_Os04g44220.1	MIF4G domain containing protein, putative, expressed	Y
LOC_Os02g42060.1	response regulator receiver domain containing protein, expressed	Y	LOC_Os04g44280.1	OsRR5 type-A response regulator, expressed	Y
LOC_Os02g42060.1	response regulator receiver domain containing protein, expressed	Y	LOC_Os04g57720.1	OsRR6 type-A response regulator, expressed	Y
LOC_Os02g42280.1	UDP-glucoronosyl/UDP-glucosyl transferase family protein, putative, expressed	Y	LOC_Os04g44354.1	UDP-glucoronosyl and UDP-glucosyl transferase domain containing protein, expressed	Y
LOC_Os02g42290.3	OsClp3 - Putative Clp protease homologue, expressed	Y	LOC_Os04g44400.1	OsClp7 - Putative Clp protease homologue, expressed	Y
LOC_Os02g42310.1	OsSCP8 - Putative Serine Carboxypeptidase homologue, expressed	Y	LOC_Os04g44410.1	OsSCP25 - Putative Serine Carboxypeptidase homologue, expressed	Y
LOC_Os02g42370.1	receptor-like protein kinase 2 precursor, putative, expressed	Y	LOC_Os04g58080.1	polygalacturonase inhibitor 3 precursor, putative, expressed	Y
LOC_Os02g42380.1	TCP family transcription factor, putative, expressed	Y	LOC_Os04g44440.1	TCP family transcription factor, putative, expressed	Y
LOC_Os02g42430.1	GEM, putative, expressed	Y	LOC_Os04g44500.1	GEM, putative, expressed	Y
LOC_Os02g42440.1	GEM, putative, expressed	Y	LOC_Os04g44510.1	GEM, putative, expressed	Y
LOC_Os02g42530.1	expressed protein	Y	LOC_Os04g58100.1	expressed protein	Y
LOC_Os02g42560.1	expressed protein	Y	LOC_Os04g44640.1	ulp1 protease family, C-terminal catalytic domain containing protein, expressed	Y
LOC_Os02g42570.1	ferredoxin-thioredoxin reductase, variable chain, putative, expressed	Y	LOC_Os04g44650.1	ferredoxin-thioredoxin reductase, variable chain, putative, expressed	Y
LOC_Os02g42585.1	AP2 domain containing protein, expressed	Y	LOC_Os04g44670.1	AP2 domain containing protein, expressed	Y
LOC_Os02g42590.1	WD-40 repeat family protein, putative, expressed	Y	LOC_Os04g44700.1	WD-40 repeat family protein, putative, expressed	Y
LOC_Os02g42590.1	WD-40 repeat family protein, putative, expressed	Y	LOC_Os04g58180.1	WD-40 repeat family protein, putative, expressed	Y
LOC_Os02g42600.1	double-stranded RNA binding motif containing protein, expressed	Y	LOC_Os04g44710.1	double-stranded RNA binding motif containing protein, expressed	Y
LOC_Os02g42620.1	protein kinase, putative, expressed	Y	LOC_Os04g58250.1	protein kinase, putative, expressed	Y
LOC_Os02g42640.1	CBS domain-containing protein, putative, expressed	Y	LOC_Os04g58310.1	CBS domain-containing protein, putative, expressed	Y
LOC_Os02g42650.1	expansin precursor, putative, expressed	Y	LOC_Os04g44780.1	beta-expansin precursor, putative, expressed	Y
LOC_Os02g42690.3	zinc finger, C3HC4 type domain containing protein, expressed	Y	LOC_Os04g44820.1	zinc finger, C3HC4 type domain containing protein, expressed	Y
LOC_Os02g42700.1	thioredoxin, putative, expressed	Y	LOC_Os04g44830.1	thioredoxin, putative, expressed	Y
LOC_Os02g42710.1	C2 domain containing protein, putative, expressed	Y	LOC_Os04g44870.1	C2 domain containing protein, putative, expressed	Y
LOC_Os02g42710.1	C2 domain containing protein, putative, expressed	Y	LOC_Os04g58570.1	C2 domain containing protein, putative, expressed	Y
LOC_Os02g42780.1	lectin receptor-type protein kinase, putative, expressed	Y	LOC_Os04g44900.1	lectin-like receptor kinase, putative, expressed	Y
LOC_Os02g42790.1	short-chain dehydrogenase/reductase, putative, expressed	Y	LOC_Os04g44950.1	short-chain dehydrogenase/reductase, putative, expressed	Y
LOC_Os02g42810.1	oxidoreductase, short chain dehydrogenase/reductase family domain containing protein, expressed	Y	LOC_Os04g44980.1	short-chain dehydrogenase/reductase, putative, expressed	Y
LOC_Os02g42820.1	OsPLIM2a - LIM domain protein, putative actin-binding protein and transcription factor, expressed	Y	LOC_Os04g45010.1	OsPLIM2b - LIM domain protein, putative actin-binding protein and transcription factor, expressed	Y
LOC_Os02g42850.2	MYB family transcription factor, putative, expressed	Y	LOC_Os04g45020.1	MYB family transcription factor, putative, expressed	Y
LOC_Os02g42860.1	DEAD-box ATP-dependent RNA helicase, putative, expressed	Y	LOC_Os04g45040.3	DEAD-box ATP-dependent RNA helicase, putative, expressed	Y
LOC_Os02g42870.1	MYB family transcription factor, putative, expressed	Y	LOC_Os04g45060.1	MYB family transcription factor, putative, expressed	Y
LOC_Os02g42880.1	remorin C-terminal domain containing protein, putative, expressed	Y	LOC_Os04g45070.1	remorin, putative, expressed	Y
LOC_Os02g42890.1	cytochrome b561, putative, expressed	Y	LOC_Os04g45090.2	cytochrome b561, putative, expressed	Y
LOC_Os02g42920.1	DTA2, putative, expressed	Y	LOC_Os04g45160.1	DTA2, putative, expressed	Y
LOC_Os02g42940.1	MSP domain containing protein, expressed	Y	LOC_Os04g45190.3	MSP domain containing protein, expressed	Y
LOC_Os02g42950.1	YABBY domain containing protein, putative, expressed	Y	LOC_Os04g45330.1	YABBY domain containing protein, putative, expressed	Y
LOC_Os02g42970.1	NAC domain containing protein, putative, expressed	Y	LOC_Os04g45340.1	expressed protein	Y
LOC_Os02g43000.1	cysteine-rich repeat secretory protein 15 precursor, putative, expressed	Y	LOC_Os04g45460.1	cysteine-rich repeat secretory protein precursor, putative, expressed	Y
LOC_Os02g43010.1	vacuolar-processing enzyme precursor, putative, expressed	Y	LOC_Os04g45470.1	vacuolar-processing enzyme precursor, putative, expressed	Y
LOC_Os02g43020.1	heat shock protein STI, putative, expressed	Y	LOC_Os04g45480.1	heat shock protein STI, putative, expressed	Y
LOC_Os02g43030.1	integral membrane protein, putative, expressed	Y	LOC_Os04g45520.1	integral membrane protein, putative, expressed	Y
LOC_Os02g43040.1	expressed protein	Y	LOC_Os04g45570.1	expressed protein	Y
LOC_Os02g43050.1	kinesin motor domain containing protein, expressed	Y	LOC_Os04g45580.1	kinesin motor domain containing protein, expressed	Y
LOC_Os02g43150.1	GATA zinc finger domain containing protein, expressed	Y	LOC_Os04g45650.2	expressed protein	Y
LOC_Os02g43170.1	B-box zinc finger family protein, putative, expressed	Y	LOC_Os04g45690.1	B-box zinc finger family protein, putative, expressed	Y
LOC_Os02g43280.1	aldehyde dehydrogenase, putative, expressed	Y	LOC_Os04g45720.1	aldehyde dehydrogenase, putative, expressed	Y
LOC_Os02g43290.1	protein kinase domain containing protein, expressed	Y	LOC_Os04g45730.1	protein kinase domain containing protein, expressed	Y
LOC_Os02g43300.1	expressed protein	Y	LOC_Os04g45750.1	expressed protein	Y
LOC_Os02g43330.1	homeobox associated leucine zipper, putative, expressed	Y	LOC_Os04g45810.1	homeobox associated leucine zipper, putative, expressed	Y
LOC_Os02g43430.1	protein kinase domain containing protein, expressed	Y	LOC_Os04g45920.1	protein kinase domain containing protein, expressed	Y
LOC_Os02g43470.1	glutamate dehydrogenase protein, putative, expressed	Y	LOC_Os04g45970.1	glutamate dehydrogenase protein, putative, expressed	Y
LOC_Os02g43550.1	cyclin, putative, expressed	Y	LOC_Os04g46000.1	cyclin, putative, expressed	Y
LOC_Os02g43560.1	WRKY34, expressed	Y	LOC_Os04g46060.1	WRKY36, expressed	Y
LOC_Os02g43590.1	ELMO/CED-12 family protein, putative, expressed	Y	LOC_Os04g46079.1	ELMO/CED-12 family protein, putative, expressed	Y
LOC_Os02g43660.1	plastocyanin-like domain containing protein, putative, expressed	Y	LOC_Os04g46130.1	plastocyanin-like domain containing protein, putative, expressed	Y
LOC_Os02g43670.1	transferase family protein, putative, expressed	Y	LOC_Os04g46140.1	transferase family protein, putative, expressed	Y
LOC_Os02g43740.1	AGC_PVPK_like_kin82y.6 - ACG kinases include homologs to PKA, PKG and PKC, expressed	Y	LOC_Os04g46180.1	AGC_PVPK_like_kin82y.11 - ACG kinases include homologs to PKA, PKG and PKC, expressed	Y
LOC_Os02g43760.1	ubiquitin carboxyl-terminal hydrolase, family 1, putative, expressed	Y	LOC_Os04g46190.1	ubiquitin carboxyl-terminal hydrolase, family 1, putative, expressed	Y
LOC_Os02g43790.1	ethylene-responsive transcription factor, putative, expressed	Y	LOC_Os04g46220.1	ethylene-responsive transcription factor, putative, expressed	Y
LOC_Os02g43820.1	AP2 domain containing protein, expressed	Y	LOC_Os04g46250.1	AP2 domain containing protein, expressed	Y
LOC_Os02g43840.1	ethylene-responsive element-binding protein, putative, expressed	Y	LOC_Os04g46290.1	ethylene-responsive element-binding protein, putative, expressed	Y
LOC_Os02g43870.1	inactive receptor kinase At2g26730 precursor, putative, expressed	Y	LOC_Os04g46320.1	inactive receptor kinase At2g26730 precursor, putative, expressed	Y
LOC_Os02g43900.1	expressed protein	Y	LOC_Os04g46330.1	expressed protein	Y
LOC_Os02g43930.1	chaperone protein dnaJ, putative, expressed	Y	LOC_Os04g46390.2	chaperone protein dnaJ, putative, expressed	Y
LOC_Os02g43940.1	AP2 domain containing protein, expressed	Y	LOC_Os04g46400.1	AP2 domain containing protein, expressed	Y
LOC_Os02g43970.1	AP2 domain containing protein, expressed	Y	LOC_Os04g46440.1	AP2 domain containing protein, expressed	Y
LOC_Os02g44000.1	amino acid kinase, putative, expressed	Y	LOC_Os04g46460.2	amino acid kinase, putative, expressed	Y
LOC_Os02g44010.1	expressed protein	Y	LOC_Os04g46480.1	expressed protein	Y
LOC_Os02g44080.1	aquaporin protein, putative, expressed	Y	LOC_Os04g46490.1	aquaporin protein, putative, expressed	Y
LOC_Os02g44090.1	zinc finger protein, putative, expressed	Y	LOC_Os04g46600.1	zinc finger protein, putative, expressed	Y
LOC_Os02g44106.1	expansin precursor, putative, expressed	Y	LOC_Os04g46630.1	expansin precursor, putative, expressed	Y
LOC_Os02g44108.1	expansin precursor, putative, expressed	Y	LOC_Os04g46650.1	expansin precursor, putative, expressed	Y
LOC_Os02g44120.1	ZOS2-13 - C2H2 zinc finger protein, expressed	Y	LOC_Os04g46670.1	ZOS4-09 - C2H2 zinc finger protein, expressed	Y
LOC_Os02g44130.1	ZOS2-14 - C2H2 zinc finger protein, expressed	Y	LOC_Os04g46680.1	ZOS4-10 - C2H2 zinc finger protein, expressed	Y
LOC_Os02g44134.1	thioesterase family protein, putative, expressed	Y	LOC_Os04g46730.1	thioesterase family protein, putative, expressed	Y
LOC_Os02g44230.1	CPuORF22 - conserved peptide uORF-containing transcript, expressed	Y	LOC_Os04g46760.1	trehalose phosphatase, putative, expressed	Y
LOC_Os02g44300.1	MSP domain containing protein, expressed	Y	LOC_Os04g46780.1	MSP domain containing protein, expressed	Y
LOC_Os02g44310.1	LTPL112 - Protease inhibitor/seed storage/LTP family protein precursor, expressed	Y	LOC_Os04g46810.1	LTPL120 - Protease inhibitor/seed storage/LTP family protein precursor, expressed	Y
LOC_Os02g44320.1	LTPL113 - Protease inhibitor/seed storage/LTP family protein precursor, expressed	Y	LOC_Os04g46830.1	LTPL122 - Protease inhibitor/seed storage/LTP family protein precursor, expressed	Y
LOC_Os02g44340.1	expressed protein	Y	LOC_Os04g46850.1	expressed protein	Y
LOC_Os02g44370.1	scarecrow, putative, expressed	Y	LOC_Os04g46860.1	scarecrow, putative, expressed	Y
LOC_Os02g44380.2	WD domain containing protein, putative, expressed	Y	LOC_Os04g46894.1	beige/BEACH domain containing protein, expressed	Y
LOC_Os02g44470.1	actin-depolymerizing factor, putative, expressed	Y	LOC_Os04g46910.1	actin-depolymerizing factor, putative, expressed	Y
LOC_Os02g44500.1	glutathione peroxidase, putative, expressed	Y	LOC_Os04g46960.1	glutathione peroxidase domain containing protein, expressed	Y
LOC_Os02g44540.3	expressed protein	Y	LOC_Os04g47010.1	expressed protein	Y
LOC_Os02g44590.1	OsSub20 - Putative Subtilisin homologue, expressed	Y	LOC_Os04g47150.1	OsSub43 - Putative Subtilisin homologue, expressed	Y
LOC_Os02g44630.1	aquaporin protein, putative, expressed	Y	LOC_Os04g47220.1	aquaporin protein, putative, expressed	Y
LOC_Os02g44642.1	STE_MEKK_ste11_MAP3K.10 - STE kinases include homologs to sterile 7, sterile 11 and sterile 20 from yeast, expressed	Y	LOC_Os04g47240.1	STE_MEKK_ste11_MAP3K.17 - STE kinases include homologs to sterile 7, sterile 11 and sterile 20 from yeast, expressed	Y
LOC_Os02g44654.2	cytochrome P450, putative, expressed	Y	LOC_Os04g47250.1	cytochrome P450, putative, expressed	Y
LOC_Os02g44770.1	uncharacterized mscS family protein, putative, expressed	Y	LOC_Os04g47320.1	uncharacterized mscS family protein, putative, expressed	Y
LOC_Os02g44820.1	rho-GTPase-activating protein-related, putative, expressed	Y	LOC_Os04g47330.1	rho-GTPase-activating protein-related, putative, expressed	Y
LOC_Os02g44850.1	GDSL-like lipase/acylhydrolase, putative, expressed	Y	LOC_Os04g47390.1	GDSL-like lipase/acylhydrolase, putative, expressed	Y
LOC_Os02g44860.1	GDSL-like lipase/acylhydrolase, putative, expressed	Y	LOC_Os06g50940.1	GDSL-like lipase/acylhydrolase, putative, expressed	Y
LOC_Os02g44880.1	expressed protein	Y	LOC_Os04g47450.1	expressed protein	Y
LOC_Os02g44880.1	expressed protein	Y	LOC_Os06g51000.1	carrier, putative, expressed	Y
LOC_Os02g44900.1	expressed protein	Y	LOC_Os04g47480.1	DUF630/DUF632 domains containing protein, putative, expressed	Y
LOC_Os02g44910.1	transmembrane protein, putative, expressed	Y	LOC_Os04g47530.1	transmembrane protein, putative, expressed	Y
LOC_Os02g44910.1	transmembrane protein, putative, expressed	Y	LOC_Os06g51100.2	transmembrane protein, putative, expressed	Y
LOC_Os02g44920.1	protein kinase domain containing protein, expressed	Y	LOC_Os04g47620.1	protein kinase APK1B, chloroplast precursor, putative, expressed	Y
LOC_Os02g44920.1	protein kinase domain containing protein, expressed	Y	LOC_Os06g51170.1	serine/threonine-protein kinase Cx32, chloroplast precursor, putative, expressed	Y
LOC_Os02g44930.1	HMG1/2, putative, expressed	Y	LOC_Os04g47690.1	HMG1/2, putative, expressed	Y
LOC_Os02g44930.1	HMG1/2, putative, expressed	Y	LOC_Os06g51220.2	HMG1/2, putative, expressed	Y
LOC_Os02g44980.1	transmembrane amino acid transporter protein, putative, expressed	Y	LOC_Os04g47780.1	transmembrane amino acid transporter protein, putative, expressed	Y
LOC_Os02g45010.1	ethylene-responsive protein related, putative, expressed	Y	LOC_Os04g47810.1	ethylene-responsive protein related, putative, expressed	Y
LOC_Os02g45054.1	ZOS2-15 - C2H2 zinc finger protein, expressed	Y	LOC_Os04g47860.2	ZOS4-11 - C2H2 zinc finger protein, expressed	Y
LOC_Os02g45070.1	PINHEAD, putative, expressed	Y	LOC_Os04g47870.1	PINHEAD, putative, expressed	Y
LOC_Os02g45070.1	PINHEAD, putative, expressed	Y	LOC_Os06g51310.2	PAZ domain containing protein, putative, expressed	Y
LOC_Os02g45080.1	MYB family transcription factor, putative, expressed	Y	LOC_Os04g47890.1	MYB family transcription factor, putative, expressed	Y
LOC_Os02g45100.1	mitochondrial import inner membrane translocase subunit Tim17, putative, expressed	Y	LOC_Os04g47900.1	ATTIM23-2, putative, expressed	Y
LOC_Os02g45160.1	aluminum-activated malate transporter, putative, expressed	Y	LOC_Os04g47930.1	aluminum-activated malate transporter, putative, expressed	Y
LOC_Os02g45180.1	ORM1, putative, expressed	Y	LOC_Os04g47970.1	ORM1, putative, expressed	Y
LOC_Os02g45200.1	dof zinc finger domain containing protein, putative, expressed	Y	LOC_Os04g47990.1	dof zinc finger domain containing protein, putative, expressed	Y
LOC_Os02g45240.1	zinc finger family protein, putative, expressed	Y	LOC_Os04g48050.1	RING zinc finger protein, putative, expressed	Y
LOC_Os02g45250.1	homeobox and START domains containing protein, putative, expressed	Y	LOC_Os04g48070.1	homeobox and START domains containing protein, putative, expressed	Y
LOC_Os02g45280.1	cytochrome P450, putative, expressed	Y	LOC_Os04g48170.1	cytochrome P450, putative, expressed	Y
LOC_Os02g45310.1	dehydration response related protein, putative, expressed	Y	LOC_Os04g48230.1	dehydration response related protein, putative, expressed	Y
LOC_Os02g45320.1	OsFBX58 - F-box domain containing protein, expressed	Y	LOC_Os04g48270.3	OsFBX148 - F-box domain containing protein, expressed	Y
LOC_Os02g45380.1	MATE domain containing protein, expressed	Y	LOC_Os04g48290.1	MATE efflux family protein, putative, expressed	Y
LOC_Os02g45390.1	RING-H2 finger protein, putative, expressed	Y	LOC_Os04g48310.1	RING-H2 finger protein, putative, expressed	Y
LOC_Os02g45420.1	AP2 domain containing protein, expressed	Y	LOC_Os04g48330.1	ethylene-responsive transcription factor ERF027, putative, expressed	Y
LOC_Os02g45450.1	dehydration-responsive element-binding protein, putative, expressed	Y	LOC_Os04g48350.1	dehydration-responsive element-binding protein, putative, expressed	Y
LOC_Os02g45480.1	nucleic acid binding protein, putative, expressed	Y	LOC_Os04g48375.1	WD domain, G-beta repeat domain containing protein, expressed	Y
LOC_Os02g45520.1	uncharacterized membrane protein, putative, expressed	Y	LOC_Os04g48390.1	uncharacterized membrane protein, putative, expressed	Y
LOC_Os02g45530.1	HOTHEAD precursor, putative, expressed	Y	LOC_Os04g48400.1	HOTHEAD precursor, putative, expressed	Y
LOC_Os02g45570.1	growth regulating factor protein, putative, expressed	Y	LOC_Os04g48510.1	growth regulating factor protein, putative, expressed	Y
LOC_Os02g45600.1	rhoGAP domain containing protein, expressed	Y	LOC_Os04g48790.1	rhoGAP domain containing protein, expressed	Y
LOC_Os02g45620.1	DUF623 domain containing protein, expressed	Y	LOC_Os04g48830.1	DUF623 domain containing protein, expressed	Y
LOC_Os02g45690.1	uncharacterized mscS family protein, putative, expressed	Y	LOC_Os04g48940.2	uncharacterized mscS family protein, putative, expressed	Y
LOC_Os02g45700.1	fringe-related protein, putative, expressed	Y	LOC_Os04g48950.1	fringe-related protein, putative, expressed	Y
LOC_Os02g45710.1	zinc finger, C3HC4 type domain containing protein, expressed	Y	LOC_Os04g49000.1	zinc finger, C3HC4 type domain containing protein, expressed	Y
LOC_Os02g45760.1	chitin-inducible gibberellin-responsive protein 2, putative, expressed	Y	LOC_Os04g49110.1	GRAS family transcription factor domain containing protein, expressed	Y
LOC_Os02g45770.1	OsMADS6 - MADS-box family gene with MIKCc type-box, expressed	Y	LOC_Os04g49150.1	OsMADS17 - MADS-box family gene with MIKCc type-box, expressed	Y
LOC_Os02g45780.1	zinc finger, C3HC4 type domain containing protein, expressed	Y	LOC_Os04g49160.1	zinc finger, C3HC4 type domain containing protein, expressed	Y
LOC_Os02g45820.1	mitochondrial import inner membrane translocase subunit Tim, putative, expressed	Y	LOC_Os04g49220.1	mitochondrial import inner membrane translocase subunit Tim, putative, expressed	Y
LOC_Os02g45850.1	B3 DNA binding domain containing protein, expressed	Y	LOC_Os04g49230.1	B3 DNA binding domain containing protein, expressed	Y
LOC_Os02g45900.1	tRNA-splicing endonuclease positive effector-related, putative, expressed	Y	LOC_Os04g49270.1	tRNA-splicing endonuclease positive effector-related, putative, expressed	Y
LOC_Os02g45910.1	tRNA-splicing endonuclease positive effector-related, putative, expressed	Y	LOC_Os04g49320.1	tRNA-splicing endonuclease positive effector-related, putative, expressed	Y
LOC_Os02g45930.1	expressed protein	Y	LOC_Os04g49370.1	expressed protein	Y
LOC_Os02g45940.1	Core histone H2A/H2B/H3/H4 domain containing protein, putative, expressed	Y	LOC_Os04g49420.1	Core histone H2A/H2B/H3/H4 domain containing protein, putative, expressed	Y
LOC_Os02g45980.1	ZR1 protein, putative, expressed	Y	LOC_Os04g49430.1	ZR1 protein, putative, expressed	Y
LOC_Os02g46030.1	MYB family transcription factor, putative, expressed	Y	LOC_Os04g49450.1	MYB family transcription factor, putative, expressed	Y
LOC_Os02g46080.1	protein phosphatase 2C, putative, expressed	Y	LOC_Os04g49490.2	protein phosphatase 2C, putative, expressed	Y
LOC_Os02g46090.1	CAMK_CAMK_like.15 - CAMK includes calcium/calmodulin depedent protein kinases, expressed	Y	LOC_Os04g49510.1	CAMK_CAMK_like.27 - CAMK includes calcium/calmodulin depedent protein kinases, expressed	Y
LOC_Os02g46100.1	RING-H2 finger protein, putative, expressed	Y	LOC_Os04g49550.1	RING-H2 finger protein ATL2A, putative, expressed	Y
LOC_Os02g46120.1	regulatory protein, putative, expressed	Y	LOC_Os04g49590.1	regulatory protein, putative, expressed	Y
LOC_Os02g46180.1	DUF581 domain containing protein, expressed	Y	LOC_Os04g49650.1	DUF581 domain containing protein, expressed	Y
LOC_Os02g46190.1	DUF581 domain containing protein, expressed	Y	LOC_Os04g49660.1	DUF581 domain containing protein, expressed	Y
LOC_Os02g46210.1	DUF581 domain containing protein, expressed	Y	LOC_Os04g49680.1	DUF581 domain containing protein, expressed	Y
LOC_Os02g46340.1	RING-H2 finger protein ATL3J, putative, expressed	Y	LOC_Os04g49700.1	zinc finger, C3HC4 type domain containing protein, expressed	Y
LOC_Os02g46360.1	invertase/pectin methylesterase inhibitor family protein, putative, expressed	Y	LOC_Os04g49730.1	invertase/pectin methylesterase inhibitor family protein, putative, expressed	Y
LOC_Os02g46380.1	purine permease, putative, expressed	Y	LOC_Os04g49739.1	purine permease, putative, expressed	Y
LOC_Os02g46500.1	U-box, putative, expressed	Y	LOC_Os04g49970.1	U-box, putative, expressed	Y
LOC_Os02g46560.1	helix-loop-helix DNA-binding protein, putative, expressed	Y	LOC_Os04g50090.1	helix-loop-helix DNA-binding protein, putative, expressed	Y
LOC_Os02g46600.1	RING-H2 finger protein ATL5G, putative, expressed	Y	LOC_Os04g50100.1	RING-H2 finger protein ATL5G, putative, expressed	Y
LOC_Os02g46610.1	zinc-binding protein, putative, expressed	Y	LOC_Os04g50120.1	zinc-binding protein, putative, expressed	Y
LOC_Os02g46620.1	expressed protein	Y	LOC_Os04g50176.1	expressed protein	Y
LOC_Os02g46660.1	SNARE associated Golgi protein, putative, expressed	Y	LOC_Os04g50216.1	SNARE associated Golgi protein, putative, expressed	Y
LOC_Os02g46720.1	ara54-like RING finger protein, putative, expressed	Y	LOC_Os04g50720.1	ara54-like RING finger protein, putative, expressed	Y
LOC_Os02g46780.1	MYB family transcription factor, putative, expressed	Y	LOC_Os04g50770.1	MYB family transcription factor, putative, expressed	Y
LOC_Os02g46830.1	expressed protein	Y	LOC_Os04g50780.1	expressed protein	Y
LOC_Os02g46850.1	oligopeptide transporter, putative, expressed	Y	LOC_Os04g50820.1	oligopeptide transporter, putative, expressed	Y
LOC_Os02g47020.1	phosphoribulokinase/Uridine kinase family protein, expressed	Y	LOC_Os04g50880.1	phosphoribulokinase/Uridine kinase family protein, expressed	Y
LOC_Os02g47060.1	WRKY66, expressed	Y	LOC_Os04g50920.1	WRKY37, expressed	Y
LOC_Os02g47090.1	peptide transporter PTR2, putative, expressed	Y	LOC_Os04g50940.1	peptide transporter PTR2, putative, expressed	Y
LOC_Os02g47130.1	expressed protein	Y	LOC_Os04g50960.1	expressed protein	Y
LOC_Os02g47140.1	L11 domain containing ribosomal protein, putative, expressed	Y	LOC_Os04g50990.1	L11 domain containing ribosomal protein, putative, expressed	Y
LOC_Os02g47160.1	OsWAK17 - OsWAK short gene, expressed	Y	LOC_Os04g51030.1	wall-associated kinase 1, putative, expressed	Y
LOC_Os02g47170.1	expressed protein	Y	LOC_Os04g51060.1	expressed protein	Y
LOC_Os02g47180.2	WD repeat-containing protein, putative, expressed	Y	LOC_Os04g51110.1	WD repeat-containing protein, putative, expressed	Y
LOC_Os02g47190.1	MYB family transcription factor, putative, expressed	Y	LOC_Os04g51130.1	expressed protein	Y
LOC_Os02g47230.1	Disease resistance/zinc finger/chromosome condensation-like region protein, putative, expressed	Y	LOC_Os04g51172.1	Disease resistance/zinc finger/chromosome condensation-like region protein, putative, expressed	Y
LOC_Os02g47280.1	growth-regulating factor, putative, expressed	Y	LOC_Os04g51190.1	growth-regulating factor, putative, expressed	Y
LOC_Os02g47320.1	vacuolar ATPase G subunit, putative, expressed	Y	LOC_Os04g51270.1	vacuolar ATPase G subunit, putative, expressed	Y
LOC_Os02g47370.1	transcription factor TF2, putative, expressed	Y	LOC_Os04g51320.1	transcription factor TF2, putative, expressed	Y
LOC_Os02g47400.1	pectinacetylesterase domain containing protein, expressed	Y	LOC_Os04g51340.1	pectinacetylesterase domain containing protein, expressed	Y
LOC_Os02g47410.1	protein kinase, putative, expressed	Y	LOC_Os04g51370.1	protein kinase, putative, expressed	Y
LOC_Os02g48190.1	expressed protein	Y	LOC_Os06g22330.1	expressed protein	Y
LOC_Os02g48210.1	lectin-like protein kinase, putative, expressed	Y	LOC_Os06g22290.1	legume lectins beta domain containing protein, expressed	Y
LOC_Os02g48280.1	expressed protein	Y	LOC_Os06g22150.1	expressed protein	Y
LOC_Os02g48290.1	thioredoxin reductase 2, putative, expressed	Y	LOC_Os06g22140.1	thioredoxin reductase 2, putative, expressed	Y
LOC_Os02g48320.3	DNA binding protein, putative, expressed	Y	LOC_Os06g22100.2	DNA binding protein, putative, expressed	Y
LOC_Os02g48350.1	diacylglycerol O-acyltransferase, putative, expressed	Y	LOC_Os06g22080.1	diacylglycerol O-acyltransferase, putative, expressed	Y
LOC_Os02g48360.1	pyrophosphate--fructose 6-phosphate 1-phosphotransferase subunit alpha, putative, expressed	Y	LOC_Os06g22060.1	pyrophosphate--fructose 6-phosphate 1-phosphotransferase subunit alpha, putative, expressed	Y
LOC_Os02g48570.1	peptide transporter PTR2, putative, expressed	Y	LOC_Os06g21900.1	expressed protein	Y
LOC_Os02g48600.1	expressed protein	Y	LOC_Os06g21580.1	expressed protein	Y
LOC_Os02g48640.1	expressed protein	Y	LOC_Os09g31360.1	expressed protein	Y
LOC_Os02g48650.1	acetyltransferase, GNAT family, putative, expressed	Y	LOC_Os09g31310.1	acetyltransferase, GNAT family, putative, expressed	Y
LOC_Os02g48660.1	60S ribosomal protein L31, putative, expressed	Y	LOC_Os06g21480.1	60S ribosomal protein L31, putative, expressed	Y
LOC_Os02g48670.1	slowmo homolog, putative, expressed	Y	LOC_Os09g31190.1	slowmo homolog, putative, expressed	Y
LOC_Os02g48730.1	rho GDP-dissociation inhibitor 1, putative, expressed	Y	LOC_Os06g21340.1	rho GDP-dissociation inhibitor 1, putative, expressed	Y
LOC_Os02g48770.1	SAM dependent carboxyl methyltransferase, putative, expressed	Y	LOC_Os06g20630.1	SAM dependent carboxyl methyltransferase, putative, expressed	Y
LOC_Os02g48810.1	PHD-finger family protein, expressed	Y	LOC_Os06g20410.1	BAH domain containing protein, expressed	Y
LOC_Os02g48830.1	microtubule associated protein, putative, expressed	Y	LOC_Os06g20370.1	microtubule associated protein, putative, expressed	Y
LOC_Os02g48840.1	dual specificity protein phosphatase, putative, expressed	Y	LOC_Os06g20340.1	dual specificity protein phosphatase, putative, expressed	Y
LOC_Os02g48860.1	aspartic proteinase nepenthesin-2 precursor, putative, expressed	Y	LOC_Os06g20190.1	aspartic proteinase nepenthesin-2 precursor, putative, expressed	Y
LOC_Os02g48870.1	aspartic proteinase nepenthesin-2 precursor, putative, expressed	Y	LOC_Os09g30414.1	aspartic proteinase nepenthesin-2 precursor, putative, expressed	Y
LOC_Os02g48880.1	chloride transporter, chloride channel family, putative, expressed	Y	LOC_Os08g38980.1	chloride transporter, chloride channel family, putative, expressed	Y
LOC_Os02g48900.1	aspartic proteinase nepenthesin-1 precursor, putative, expressed	Y	LOC_Os06g20140.1	aspartic proteinase nepenthesin-1 precursor, putative, expressed	Y
LOC_Os02g48964.1	WD-40 repeat family protein, putative, expressed	Y	LOC_Os08g38880.1	WD-40 repeat family protein, putative, expressed	Y
LOC_Os02g48980.1	GPI-anchored protein, putative, expressed	Y	LOC_Os06g19990.1	GPI-anchored protein, putative, expressed	Y
LOC_Os02g48990.1	phosphatidylinositol transfer, putative, expressed	Y	LOC_Os08g38850.2	phosphatidylinositol transfer, putative, expressed	Y
LOC_Os02g48990.1	phosphatidylinositol transfer, putative, expressed	Y	LOC_Os09g30330.1	phosphatidylinositol transfer, putative, expressed	Y
LOC_Os02g49050.2	transmembrane 9 superfamily member, putative, expressed	Y	LOC_Os08g38820.1	transmembrane 9 superfamily member, putative, expressed	Y
LOC_Os02g49090.1	WD domain, G-beta repeat domain containing protein, expressed	Y	LOC_Os06g19660.1	WD domain, G-beta repeat domain containing protein, expressed	Y
LOC_Os02g49230.2	CCT/B-box zinc finger protein, putative, expressed	Y	LOC_Os06g19444.1	CCT/B-box zinc finger protein, putative, expressed	Y
LOC_Os02g49260.1	transporter-related, putative, expressed	Y	LOC_Os06g19380.1	expressed protein	Y
LOC_Os02g49310.1	AGC_PVPK_like_kin82y.7 - ACG kinases include homologs to PKA, PKG and PKC, expressed	Y	LOC_Os08g38320.2	AGC_PVPK_like_kin82y.14 - ACG kinases include homologs to PKA, PKG and PKC, expressed	Y
LOC_Os02g49310.1	AGC_PVPK_like_kin82y.7 - ACG kinases include homologs to PKA, PKG and PKC, expressed	Y	LOC_Os09g30150.2	AGC_PVPK_like_kin82y.16 - ACG kinases include homologs to PKA, PKG and PKC, expressed	Y
LOC_Os02g49332.1	CSLE2 - cellulose synthase-like family E, expressed	Y	LOC_Os09g30130.1	CSLE6 - cellulose synthase-like family E, expressed	Y
LOC_Os02g49440.1	dof zinc finger domain containing protein, putative, expressed	Y	LOC_Os08g38220.1	dof zinc finger domain containing protein, putative, expressed	Y
LOC_Os02g49440.1	dof zinc finger domain containing protein, putative, expressed	Y	LOC_Os09g29960.1	dof zinc finger domain containing protein, putative, expressed	Y
LOC_Os02g49460.1	auxin-independent growth promoter protein, putative, expressed	Y	LOC_Os09g29940.1	auxin-independent growth promoter protein, putative, expressed	Y
LOC_Os02g49480.1	helix-loop-helix DNA-binding domain containing protein, expressed	Y	LOC_Os08g38210.1	transcription factor BIM2, putative, expressed	Y
LOC_Os02g49480.1	helix-loop-helix DNA-binding domain containing protein, expressed	Y	LOC_Os09g29930.1	transcription factor BIM2, putative, expressed	Y
LOC_Os02g49510.1	amino acid transporter, putative, expressed	Y	LOC_Os06g16420.1	amino acid transporter, putative, expressed	Y
LOC_Os02g49520.1	armadillo/beta-catenin repeat family protein, putative, expressed	Y	LOC_Os06g16410.1	armadillo/beta-catenin repeat family protein, putative, expressed	Y
LOC_Os02g49550.1	zinc finger, C3HC4 type domain containing protein, expressed	Y	LOC_Os08g38060.1	RING finger protein, putative, expressed	Y
LOC_Os02g49560.1	bZIP transcription factor domain containing protein, expressed	Y	LOC_Os08g38020.1	bZIP transcription factor domain containing protein, expressed	Y
LOC_Os02g49560.1	bZIP transcription factor domain containing protein, expressed	Y	LOC_Os09g29820.1	bZIP transcription factor domain containing protein, expressed	Y
LOC_Os02g49600.1	BRASSINOSTEROID INSENSITIVE 1-associated receptor kinase 1 precursor, putative, expressed	Y	LOC_Os06g16330.1	BRASSINOSTEROID INSENSITIVE 1-associated receptor kinase 1 precursor, putative, expressed	Y
LOC_Os02g49610.1	ribosomal protein L7Ae, putative, expressed	Y	LOC_Os06g16290.1	ribosomal protein L7Ae, putative, expressed	Y
LOC_Os02g49660.1	expressed protein	Y	LOC_Os06g16170.1	expressed protein	Y
LOC_Os02g49710.1	RING finger protein, putative, expressed	Y	LOC_Os06g16060.1	zinc finger, C3HC4 type domain containing protein, expressed	Y
LOC_Os02g49720.1	aldehyde dehydrogenase, putative, expressed	Y	LOC_Os06g15990.1	aldehyde dehydrogenase, putative, expressed	Y
LOC_Os02g49760.2	potassium transporter, putative, expressed	Y	LOC_Os06g15910.1	potassium transporter, putative, expressed	Y
LOC_Os02g49770.1	NHL repeat-containing protein, putative, expressed	Y	LOC_Os06g15820.1	NHL repeat-containing protein, putative, expressed	Y
LOC_Os02g49790.1	aluminum-activated malate transporter, putative, expressed	Y	LOC_Os06g15779.1	aluminum-activated malate transporter, putative, expressed	Y
LOC_Os02g49800.1	eukaryotic aspartyl protease domain containing protein, expressed	Y	LOC_Os06g15760.1	eukaryotic aspartyl protease domain containing protein, expressed	Y
LOC_Os02g49850.1	plastocyanin-like domain containing protein, putative, expressed	Y	LOC_Os06g15600.1	plastocyanin-like domain containing protein, putative, expressed	Y
LOC_Os02g49870.1	expressed protein	Y	LOC_Os06g15400.1	expressed protein	Y
LOC_Os02g49880.1	CCT/B-box zinc finger protein, putative, expressed	Y	LOC_Os06g15330.1	CCT/B-box zinc finger protein, putative, expressed	Y
LOC_Os02g49920.1	3-ketoacyl-CoA synthase, putative, expressed	Y	LOC_Os06g14810.1	3-ketoacyl-CoA synthase, putative, expressed	Y
LOC_Os02g49960.1	expressed protein	Y	LOC_Os06g14780.1	expressed protein	Y
LOC_Os02g49986.1	MYB family transcription factor, putative, expressed	Y	LOC_Os06g14670.1	ODORANT1, putative, expressed	Y
LOC_Os02g50000.1	GDSL-like lipase/acylhydrolase, putative, expressed	Y	LOC_Os06g14630.1	GDSL-like lipase/acylhydrolase, putative, expressed	Y
LOC_Os02g50040.1	endoglucanase, putative, expressed	Y	LOC_Os06g14540.1	endoglucanase, putative, expressed	Y
LOC_Os02g50050.1	expressed protein	Y	LOC_Os06g14530.1	expressed protein	Y
LOC_Os02g50130.1	hydrolase, NUDIX family, domain containing protein, expressed	Y	LOC_Os06g14420.1	hydrolase, NUDIX family, domain containing protein, expressed	Y
LOC_Os02g50140.1	caleosin related protein, putative, expressed	Y	LOC_Os06g14370.1	caleosin related protein, putative, expressed	Y
LOC_Os02g50150.1	caleosin related protein, putative, expressed	Y	LOC_Os06g14324.1	caleosin related protein, putative, expressed	Y
LOC_Os02g50200.1	cysteine-rich repeat secretory protein precursor, putative, expressed	Y	LOC_Os06g14280.1	cysteine-rich repeat secretory protein precursor, putative, expressed	Y
LOC_Os02g50300.1	expressed protein	Y	LOC_Os06g14180.1	expressed protein	Y
LOC_Os02g50320.2	ATMAP70 protein, putative, expressed	Y	LOC_Os06g14080.1	ATMAP70 protein, putative, expressed	Y
LOC_Os02g50340.1	membrane attack complex component/perforin/complement C9, putative, expressed	Y	LOC_Os06g14050.1	membrane attack complex component/perforin/complement C9, putative, expressed	Y
LOC_Os02g50460.1	immediate-early fungal elicitor protein CMPG1, putative, expressed	Y	LOC_Os06g13870.1	U-box protein CMPG1, putative, expressed	Y
LOC_Os02g50490.1	endoglucanase, putative, expressed	Y	LOC_Os06g13830.1	endoglucanase, putative, expressed	Y
LOC_Os02g50550.1	dynamin, putative, expressed	Y	LOC_Os06g13820.2	dynamin, putative, expressed	Y
LOC_Os02g50600.1	glycosyl transferase 8 domain containing protein, putative, expressed	Y	LOC_Os06g13760.1	glycosyl transferase 8 domain containing protein, putative, expressed	Y
LOC_Os02g50620.1	dehydrogenase E1 component domain containing protein, expressed	Y	LOC_Os06g13720.1	dehydrogenase E1 component domain containing protein, expressed	Y
LOC_Os02g50630.1	E2F family transcription factor protein, putative, expressed	Y	LOC_Os06g13670.1	E2F family transcription factor protein, putative, expressed	Y
LOC_Os02g50640.1	HEAT repeat family protein, putative, expressed	Y	LOC_Os06g13600.1	HEAT repeat family protein, putative, expressed	Y
LOC_Os02g50710.1	expressed protein	Y	LOC_Os06g13190.1	expressed protein	Y
LOC_Os02g50730.1	metalloendoproteinase 1 precursor, putative, expressed	Y	LOC_Os06g13180.1	metalloendoproteinase 1 precursor, putative, expressed	Y
LOC_Os02g50740.1	WD domain, G-beta repeat domain containing protein, expressed	Y	LOC_Os06g13140.1	WD domain, G-beta repeat domain containing protein, expressed	Y
LOC_Os02g50760.1	heat shock protein DnaJ, putative, expressed	Y	LOC_Os06g13060.1	heat shock protein DnaJ, putative, expressed	Y
LOC_Os02g50770.1	peroxidase precursor, putative, expressed	Y	LOC_Os06g13050.1	peroxidase family protein, expressed	Y
LOC_Os02g50810.1	expressed protein	Y	LOC_Os06g12960.1	expressed protein	Y
LOC_Os02g50860.1	ras-related protein, putative, expressed	Y	LOC_Os06g12790.1	ras-related protein, putative, expressed	Y
LOC_Os02g50880.1	OsDegp3 - Putative Deg protease homologue, expressed	Y	LOC_Os06g12780.1	OsDegp10 - Putative Deg protease homologue, expressed	Y
LOC_Os02g50900.1	expressed protein	Y	LOC_Os06g12740.1	expressed protein	Y
LOC_Os02g50930.1	RING-H2 finger protein, putative, expressed	Y	LOC_Os06g12680.1	RING-H2 finger protein, putative, expressed	Y
LOC_Os02g50940.1	NHL repeat-containing protein, putative, expressed	Y	LOC_Os06g12660.1	NHL repeat-containing protein, putative, expressed	Y
LOC_Os02g50960.1	auxin efflux carrier component, putative, expressed	Y	LOC_Os06g12610.1	auxin efflux carrier component, putative, expressed	Y
LOC_Os02g50970.1	protein kinase domain containing protein, expressed	Y	LOC_Os06g12590.1	protein kinase, putative, expressed	Y
LOC_Os02g50980.1	expressed protein	Y	LOC_Os06g12580.1	pro-resilin precursor, putative, expressed	Y
LOC_Os02g50990.1	RING-H2 finger protein ATL1Q, putative, expressed	Y	LOC_Os06g12560.1	zinc finger, C3HC4 type, domain containing protein, expressed	Y
LOC_Os02g51000.1	CS domain containing protein, putative, expressed	Y	LOC_Os06g12530.1	CS domain containing protein, putative, expressed	Y
LOC_Os02g51010.1	membrane associated DUF588 domain containing protein, putative, expressed	Y	LOC_Os06g12500.1	membrane associated DUF588 domain containing protein, putative, expressed	Y
LOC_Os02g51060.1	CSLA6 - cellulose synthase-like family A; mannan synthase, expressed	Y	LOC_Os06g12460.1	CSLA3 - cellulose synthase-like family A; mannan synthase, expressed	Y
LOC_Os02g51070.1	starch synthase, putative, expressed	Y	LOC_Os06g12450.1	soluble starch synthase 2-3, chloroplast precursor, putative, expressed	Y
LOC_Os02g51090.1	RWP-RK domain-containing protein, putative, expressed	Y	LOC_Os06g12360.1	pentatricopeptide, putative, expressed	Y
LOC_Os02g51110.1	aquaporin protein, putative, expressed	Y	LOC_Os06g12310.1	aquaporin protein, putative, expressed	Y
LOC_Os02g51130.1	glycosyl transferase 8 domain containing protein, putative, expressed	Y	LOC_Os06g12280.1	glycosyl transferase 8 domain containing protein, putative, expressed	Y
LOC_Os02g51140.1	N-rich protein, putative, expressed	Y	LOC_Os06g12260.1	N-rich protein, putative, expressed	Y
LOC_Os02g51150.1	sphingolipid C4-hydroxylase SUR2, putative, expressed	Y	LOC_Os06g12250.1	sphingolipid C4-hydroxylase SUR2, putative, expressed	Y
LOC_Os02g51280.1	TCP-domain protein, putative, expressed	Y	LOC_Os06g12230.1	TCP-domain protein, putative, expressed	Y
LOC_Os02g51290.1	HVA22, putative, expressed	Y	LOC_Os06g12220.1	HVA22, putative, expressed	Y
LOC_Os02g51320.1	helix-loop-helix DNA-binding domain containing protein, expressed	Y	LOC_Os06g12210.1	helix-loop-helix DNA-binding domain containing protein, expressed	Y
LOC_Os02g51370.1	glutaredoxin, putative, expressed	Y	LOC_Os06g12190.1	glutaredoxin, putative, expressed	Y
LOC_Os02g51400.1	AAA family ATPase, putative, expressed	Y	LOC_Os06g12160.1	AAA-type ATPase family protein, putative, expressed	Y
LOC_Os02g51410.1	shikimate kinase, putative, expressed	Y	LOC_Os06g12150.1	shikimate kinase, putative, expressed	Y
LOC_Os02g51450.2	mTERF family protein, expressed	Y	LOC_Os06g12100.1	mTERF family protein, expressed	Y
LOC_Os02g51500.1	membrane-anchored ubiquitin-fold protein, putative, expressed	Y	LOC_Os06g12020.1	membrane-anchored ubiquitin-fold protein, putative, expressed	Y
LOC_Os02g51510.1	expressed protein	Y	LOC_Os06g12000.1	expressed protein	Y
LOC_Os02g51550.1	DUF581 domain containing protein, expressed	Y	LOC_Os06g11980.1	DUF581 domain containing protein, expressed	Y
LOC_Os02g51590.1	phosphoglycerate mutase, putative, expressed	Y	LOC_Os06g11960.1	2,3-bisphosphoglycerate-dependent phosphoglycerate mutase, putative, expressed	Y
LOC_Os02g51600.1	endonuclease/exonuclease/phosphatase family domain containing protein, expressed	Y	LOC_Os06g11920.1	endonuclease/exonuclease/phosphatase family domain containing protein, expressed	Y
LOC_Os02g51670.1	ethylene-responsive transcription factor, putative, expressed	Y	LOC_Os06g11860.1	ethylene-responsive transcription factor, putative, expressed	Y
LOC_Os02g51680.1	uncharacterized glycosyl hydrolase Rv2006/MT2062, putative, expressed	Y	LOC_Os06g11840.1	trehalose phosphatase, putative, expressed	Y
LOC_Os02g51710.1	wound/stress protein, putative, expressed	Y	LOC_Os06g11812.1	wound/stress protein, putative, expressed	Y
LOC_Os02g51750.1	annexin, putative, expressed	Y	LOC_Os06g11800.1	annexin, putative, expressed	Y
LOC_Os02g51770.1	TLD family protein, putative, expressed	Y	LOC_Os06g11790.1	TLD family protein, putative, expressed	Y
LOC_Os02g51799.1	MYB family transcription factor, putative, expressed	Y	LOC_Os06g11780.1	MYB family transcription factor, putative, expressed	Y
LOC_Os02g51850.1	OsAPRL3 adenosine 5'-phosphosulfate reductase-like OsAPRL3, expressed	Y	LOC_Os06g11740.1	OsAPRL2 adenosine 5'-phosphosulfate reductase-like OsAPRL2, expressed	Y
LOC_Os02g51890.1	RNA recognition motif containing protein, putative, expressed	Y	LOC_Os06g11730.1	RNA recognition motif containing protein, putative, expressed	Y
LOC_Os02g51910.1	cytokinin-O-glucosyltransferase 2, putative, expressed	Y	LOC_Os06g11720.1	cytokinin-O-glucosyltransferase 2, putative, expressed	Y
LOC_Os02g52010.1	phosphate-induced protein 1 conserved region domain containing protein, expressed	Y	LOC_Os06g11660.1	phosphate-induced protein 1 conserved region domain containing protein, expressed	Y
LOC_Os02g52130.5	OsFBX61 - F-box domain containing protein, expressed	Y	LOC_Os06g11630.1	OsFBX192 - F-box domain containing protein, expressed	Y
LOC_Os02g52140.1	RNA recognition motif containing protein, putative, expressed	Y	LOC_Os06g11620.1	RNA recognition motif containing protein, putative, expressed	Y
LOC_Os02g52150.1	heat shock 22 kDa protein, mitochondrial precursor, putative, expressed	Y	LOC_Os06g11610.1	heat shock 22 kDa protein, mitochondrial precursor, putative, expressed	Y
LOC_Os02g52160.1	LMBR1 integral membrane protein, putative, expressed	Y	LOC_Os06g11520.1	LMBR1 integral membrane protein, putative, expressed	Y
LOC_Os02g52170.1	expressed protein	Y	LOC_Os06g11510.1	expressed protein	Y
LOC_Os02g52180.1	plastocyanin-like domain containing protein, putative, expressed	Y	LOC_Os06g11490.1	plastocyanin-like domain containing protein, putative, expressed	Y
LOC_Os02g52180.1	plastocyanin-like domain containing protein, putative, expressed	Y	LOC_Os09g29390.1	plastocyanin-like domain containing protein, putative, expressed	Y
LOC_Os02g52190.1	helix-loop-helix DNA-binding protein, putative, expressed	Y	LOC_Os09g29360.1	helix-loop-helix DNA-binding protein, putative, expressed	Y
LOC_Os02g52210.1	zinc finger, C3HC4 type domain containing protein, expressed	Y	LOC_Os06g11450.1	zinc finger, C3HC4 type domain containing protein, expressed	Y
LOC_Os02g52210.1	zinc finger, C3HC4 type domain containing protein, expressed	Y	LOC_Os09g29310.1	zinc finger, C3HC4 type domain containing protein, expressed	Y
LOC_Os02g52250.1	SKIP/SNW domain containing protein, expressed	Y	LOC_Os06g11420.1	SKIP/SNW domain containing protein, expressed	Y
LOC_Os02g52260.1	expressed protein	Y	LOC_Os06g11400.1	expressed protein	Y
LOC_Os02g52260.1	expressed protein	Y	LOC_Os09g29080.1	expressed protein	Y
LOC_Os02g52340.1	OsMADS22 - MADS-box family gene with MIKCc type-box, expressed	Y	LOC_Os06g11330.1	OsMADS55 - MADS-box family gene with MIKCc type-box, expressed	Y
LOC_Os02g52360.1	peptidyl-prolyl cis-trans isomerase CYP40, putative, expressed	Y	LOC_Os06g11320.1	peptidyl-prolyl cis-trans isomerase CYP40, putative, expressed	Y
LOC_Os02g52380.1	DUF1645 domain containing protein, putative, expressed	Y	LOC_Os06g11150.1	DUF1645 domain containing protein, putative, expressed	Y
LOC_Os02g52410.1	expressed protein	Y	LOC_Os06g11070.1	expressed protein	Y
LOC_Os02g52480.1	cyclin-dependent kinase inhibitor, putative, expressed	Y	LOC_Os06g11050.1	cyclin-dependent kinase inhibitor, putative, expressed	Y
LOC_Os02g52490.2	expressed protein	Y	LOC_Os09g28520.1	expressed protein	Y
LOC_Os02g52540.1	EF hand family protein, putative, expressed	Y	LOC_Os06g11030.1	EF hand family protein, putative, expressed	Y
LOC_Os02g52540.1	EF hand family protein, putative, expressed	Y	LOC_Os09g28510.1	EF hand family protein, putative, expressed	Y
LOC_Os02g52560.1	xyloglucan fucosyltransferase, putative, expressed	Y	LOC_Os06g10980.1	xyloglucan fucosyltransferase, putative, expressed	Y
LOC_Os02g52560.1	xyloglucan fucosyltransferase, putative, expressed	Y	LOC_Os09g28460.1	xyloglucan fucosyltransferase, putative, expressed	Y
LOC_Os02g52630.1	xyloglucan fucosyltransferase, putative, expressed	Y	LOC_Os06g10950.1	xyloglucan fucosyltransferase, putative, expressed	Y
LOC_Os02g52670.1	AP2 domain containing protein, expressed	Y	LOC_Os08g36920.1	AP2 domain containing protein, expressed	Y
LOC_Os02g52670.1	AP2 domain containing protein, expressed	Y	LOC_Os09g28440.1	AP2 domain containing protein, expressed	Y
LOC_Os02g52700.1	alpha-amylase precursor, putative, expressed	Y	LOC_Os08g36910.1	alpha-amylase precursor, putative, expressed	Y
LOC_Os02g52710.1	alpha-amylase precursor, putative, expressed	Y	LOC_Os08g36900.1	alpha-amylase precursor, putative, expressed	Y
LOC_Os02g52710.1	alpha-amylase precursor, putative, expressed	Y	LOC_Os09g28420.1	alpha-amylase precursor, putative, expressed	Y
LOC_Os02g52720.1	peroxisomal multifunctional enzyme type 2, putative, expressed	Y	LOC_Os06g10890.1	sterol carrier protein-2, putative, expressed	Y
LOC_Os02g52780.1	bZIP transcription factor, putative, expressed	Y	LOC_Os06g10880.1	bZIP transcription factor, putative, expressed	Y
LOC_Os02g52780.1	bZIP transcription factor, putative, expressed	Y	LOC_Os08g36790.1	bZIP transcription factor, putative, expressed	Y
LOC_Os02g52780.1	bZIP transcription factor, putative, expressed	Y	LOC_Os09g28310.1	bZIP transcription factor, putative, expressed	Y
LOC_Os02g52810.1	remorin C-terminal domain containing protein, putative, expressed	Y	LOC_Os08g36760.1	remorin C-terminal domain containing protein, putative, expressed	Y
LOC_Os02g52810.1	remorin C-terminal domain containing protein, putative, expressed	Y	LOC_Os09g28300.1	remorin C-terminal domain containing protein, putative, expressed	Y
LOC_Os02g52830.1	lipase, putative, expressed	Y	LOC_Os06g10850.1	lipase, putative, expressed	Y
LOC_Os02g52850.1	receptor-like protein kinase like protein, putative, expressed	Y	LOC_Os09g28180.1	D-mannose binding lectin family protein, expressed	Y
LOC_Os02g52860.1	phosphate carrier protein, mitochondrial precursor, putative, expressed	Y	LOC_Os06g10810.1	phosphate carrier protein, mitochondrial precursor, putative, expressed	Y
LOC_Os02g52860.1	phosphate carrier protein, mitochondrial precursor, putative, expressed	Y	LOC_Os09g28160.1	phosphate carrier protein, mitochondrial precursor, putative, expressed	Y
LOC_Os02g52870.1	zinc finger, C3HC4 type domain containing protein, expressed	Y	LOC_Os06g10800.1	zinc finger family protein, putative, expressed	Y
LOC_Os02g52910.1	zinc finger protein, putative, expressed	Y	LOC_Os09g28110.1	hydroxyproline-rich glycoprotein family protein, putative, expressed	Y
LOC_Os02g52920.1	emp24/gp25L/p24 family protein, putative, expressed	Y	LOC_Os06g10760.1	emp24/gp25L/p24 family protein, putative, expressed	Y
LOC_Os02g52920.1	emp24/gp25L/p24 family protein, putative, expressed	Y	LOC_Os08g36560.1	emp24/gp25L/p24 family protein, putative, expressed	Y
LOC_Os02g52920.1	emp24/gp25L/p24 family protein, putative, expressed	Y	LOC_Os09g27980.1	emp24/gp25L/p24 family protein, putative, expressed	Y
LOC_Os02g52930.1	integral membrane protein DUF6 containing protein, expressed	Y	LOC_Os06g10750.1	integral membrane protein DUF6 containing protein, expressed	Y
LOC_Os02g52950.1	expressed protein	Y	LOC_Os06g10710.1	expressed protein	Y
LOC_Os02g52960.1	PHD-finger domain containing protein, putative, expressed	Y	LOC_Os06g10690.1	PHD-finger domain containing protein, putative, expressed	Y
LOC_Os02g53000.1	lysM domain-containing GPI-anchored protein precursor, putative, expressed	Y	LOC_Os06g10660.1	lysM domain-containing GPI-anchored protein 1 precursor, putative, expressed	Y
LOC_Os02g53000.1	lysM domain-containing GPI-anchored protein precursor, putative, expressed	Y	LOC_Os09g27890.1	lysM domain-containing GPI-anchored protein precursor, putative, expressed	Y
LOC_Os02g53110.1	expressed protein	Y	LOC_Os09g27860.1	expressed protein	Y
LOC_Os02g53130.1	nitrate reductase, putative, expressed	Y	LOC_Os08g36480.1	nitrate reductase, putative, expressed	Y
LOC_Os02g53150.1	expressed protein	Y	LOC_Os08g36450.1	transcription regulator, putative, expressed	Y
LOC_Os02g53160.1	tyrosine phosphatase family protein, putative, expressed	Y	LOC_Os06g10650.1	tyrosine phosphatase family protein, putative, expressed	Y
LOC_Os02g53180.1	1-aminocyclopropane-1-carboxylate oxidase protein, putative, expressed	Y	LOC_Os09g27820.1	1-aminocyclopropane-1-carboxylate oxidase protein, putative, expressed	Y
LOC_Os02g53230.1	transcription elongation factor SPT5 homolog 1, putative, expressed	Y	LOC_Os06g10620.1	transcription elongation factor SPT5 homolog 1, putative, expressed	Y
LOC_Os02g53280.1	expressed protein	Y	LOC_Os08g36380.1	expressed protein	Y
LOC_Os02g53280.1	expressed protein	Y	LOC_Os09g27590.1	expressed protein	Y
LOC_Os02g53340.2	cyclic nucleotide-gated ion channel, putative, expressed	Y	LOC_Os06g10580.1	cyclic nucleotide-gated ion channel, putative, expressed	Y
LOC_Os02g53360.1	expressed protein	Y	LOC_Os06g10570.1	expressed protein	Y
LOC_Os02g53380.1	expressed protein	Y	LOC_Os06g10560.1	leaf senescence related protein, putative, expressed	Y
LOC_Os02g53410.1	expressed protein	Y	LOC_Os06g10530.1	expressed protein	Y
LOC_Os02g53410.1	expressed protein	Y	LOC_Os09g27410.1	expressed protein	Y
LOC_Os02g53510.1	oxidoreductase/ transition metal ion binding protein, putative, expressed	Y	LOC_Os06g10510.1	oxidoreductase/ transition metal ion binding protein, putative, expressed	Y
LOC_Os02g53510.1	oxidoreductase/ transition metal ion binding protein, putative, expressed	Y	LOC_Os09g27330.1	oxidoreductase/ transition metal ion binding protein, putative, expressed	Y
LOC_Os02g53520.1	kinesin motor domain containing protein, putative, expressed	Y	LOC_Os06g10480.1	expressed protein	Y
LOC_Os02g53530.1	ZOS2-17 - C2H2 zinc finger protein, expressed	Y	LOC_Os06g10470.1	ZOS6-02 - C2H2 zinc finger protein, expressed	Y
LOC_Os02g53530.1	ZOS2-17 - C2H2 zinc finger protein, expressed	Y	LOC_Os09g27320.1	ZOS9-13 - C2H2 zinc finger protein, expressed	Y
LOC_Os02g53660.1	expressed protein	Y	LOC_Os09g27160.1	expressed protein	Y
LOC_Os02g53690.1	growth regulating factor protein, putative, expressed	Y	LOC_Os06g10310.1	growth regulating factor protein, putative, expressed	Y
LOC_Os02g53720.1	phytosulfokine receptor precursor, putative, expressed	Y	LOC_Os06g10230.1	receptor-like protein kinase 5 precursor, putative, expressed	Y
LOC_Os02g53750.1	tyrosine protein kinase domain containing protein, putative, expressed	Y	LOC_Os06g10160.1	tyrosine protein kinase domain containing protein, putative, expressed	Y
LOC_Os02g53750.1	tyrosine protein kinase domain containing protein, putative, expressed	Y	LOC_Os09g27010.1	tyrosine protein kinase domain containing protein, putative, expressed	Y
LOC_Os02g53860.1	OsSub22 - Putative Subtilisin homologue, expressed	Y	LOC_Os09g26920.1	OsSub57 - Putative Subtilisin homologue, expressed	Y
LOC_Os02g53870.1	expressed protein	Y	LOC_Os06g09920.1	expressed protein	Y
LOC_Os02g53994.1	DUF1771 domain containing protein, putative, expressed	Y	LOC_Os06g09890.2	smr domain containing protein, expressed	Y
LOC_Os02g54030.1	polygalacturonase, putative, expressed	Y	LOC_Os09g26800.1	polygalacturonase, putative, expressed	Y
LOC_Os02g54050.1	ethylene-responsive transcription factor, putative, expressed	Y	LOC_Os06g09810.1	ethylene-responsive transcription factor, putative, expressed	Y
LOC_Os02g54060.1	chaperonin, putative, expressed	Y	LOC_Os06g09679.1	chaperonin, putative, expressed	Y
LOC_Os02g54060.1	chaperonin, putative, expressed	Y	LOC_Os09g26730.1	chaperonin, putative, expressed	Y
LOC_Os02g54100.1	expressed protein	Y	LOC_Os06g09620.1	expressed protein	Y
LOC_Os02g54130.1	heat shock protein DnaJ, putative, expressed	Y	LOC_Os06g09560.1	heat shock protein DnaJ, putative, expressed	Y
LOC_Os02g54150.1	SAC domain containing protein, putative, expressed	Y	LOC_Os06g09540.1	SAC domain containing protein, putative, expressed	Y
LOC_Os02g54160.2	AP2 domain containing protein, expressed	Y	LOC_Os06g09390.1	AP2 domain containing protein, expressed	Y
LOC_Os02g54160.2	AP2 domain containing protein, expressed	Y	LOC_Os09g26420.5	AP2 domain containing protein, expressed	Y
LOC_Os02g54180.1	expressed protein	Y	LOC_Os06g09350.1	expressed protein	Y
LOC_Os02g54340.1	26S protease regulatory subunit 7, putative, expressed	Y	LOC_Os06g09290.2	26S protease regulatory subunit 7, putative, expressed	Y
LOC_Os02g54370.1	hypro1, putative, expressed	Y	LOC_Os06g09270.1	hypro1, putative, expressed	Y
LOC_Os02g54370.1	hypro1, putative, expressed	Y	LOC_Os09g26330.1	hypro1, putative, expressed	Y
LOC_Os02g54520.1	MYB family transcription factor, putative, expressed	Y	LOC_Os09g26170.1	MYB family transcription factor, putative, expressed	Y
LOC_Os02g54590.1	serine threonine kinase, putative, expressed	Y	LOC_Os06g09230.2	serine threonine kinase, putative, expressed	Y
LOC_Os02g54600.1	STE_MEK_ste7_MAP2K.5 - STE kinases include homologs to sterile 7, sterile 11 and sterile 20 from yeast, expressed	Y	LOC_Os06g09180.1	OsMKK5 - putative MAPKK based on amino acid sequence homology, expressed	Y
LOC_Os02g54640.1	glutamate receptor, putative, expressed	Y	LOC_Os06g09130.1	glutamate receptor 2.8 precursor, putative, expressed	Y
LOC_Os02g54640.1	glutamate receptor, putative, expressed	Y	LOC_Os09g26160.1	glutamate receptor, putative, expressed	Y
LOC_Os02g54760.1	cyclic nucleotide-gated ion channel 14, putative, expressed	Y	LOC_Os06g08850.1	cyclic nucleotide-gated ion channel 14, putative, expressed	Y
LOC_Os02g54770.2	RNA recognition motif containing protein, expressed	Y	LOC_Os06g08840.3	RNA recognition motif containing protein, expressed	Y
LOC_Os02g54830.1	RING-H2 finger protein, putative, expressed	Y	LOC_Os06g08820.1	RING-H2 finger protein, putative, expressed	Y
LOC_Os02g54890.1	UDP-glucuronate 4-epimerase, putative, expressed	Y	LOC_Os06g08810.1	NAD dependent epimerase/dehydratase family protein, putative, expressed	Y
LOC_Os02g55070.1	expressed protein	Y	LOC_Os06g08740.1	expressed protein	Y
LOC_Os02g55130.2	OsSCP10 - Putative Serine Carboxypeptidase homologue, expressed	Y	LOC_Os06g08720.1	OsSCP32 - Putative Serine Carboxypeptidase homologue, expressed	Y
LOC_Os02g55170.1	formin-like protein 13, putative, expressed	Y	LOC_Os06g08540.2	formin-like protein 13, putative, expressed	Y
LOC_Os02g55180.1	ubiquitin carboxyl-terminal hydrolase domain containing protein, expressed	Y	LOC_Os06g08530.1	ubiquitin carboxyl-terminal hydrolase domain containing protein, expressed	Y
LOC_Os02g55250.1	BHLH transcription factor, putative, expressed	Y	LOC_Os06g08500.1	BHLH transcription factor, putative, expressed	Y
LOC_Os02g55320.1	two-component response regulator, putative, expressed	Y	LOC_Os06g08440.1	two-component response regulator, putative, expressed	Y
LOC_Os02g55380.1	AP2 domain containing protein, expressed	Y	LOC_Os06g08340.1	AP2 domain containing protein, expressed	Y
LOC_Os02g55400.1	ATPase 8, plasma membrane-type, putative, expressed	Y	LOC_Os06g08310.1	plasma membrane ATPase, putative, expressed	Y
LOC_Os02g55480.1	zinc finger, C3HC4 type domain containing protein, expressed	Y	LOC_Os06g08250.1	zinc finger family protein, putative, expressed	Y
LOC_Os02g55560.1	protein phosphatase 2C, putative, expressed	Y	LOC_Os06g08140.1	protein phosphatase 2C, putative, expressed	Y
LOC_Os02g55580.1	hypothetical protein	N	LOC_Os06g08130.1	expressed protein	Y
LOC_Os02g55870.1	heparanase-like protein precursor, putative, expressed	Y	LOC_Os06g08090.1	heparanase-like protein precursor, putative, expressed	Y
LOC_Os02g55890.1	inorganic H+ pyrophosphatase, putative, expressed	Y	LOC_Os06g08080.1	inorganic H+ pyrophosphatase, putative, expressed	Y
LOC_Os02g55940.1	ribosomal protein S15 containing protein, expressed	Y	LOC_Os06g07896.1	ribosomal protein S15 containing protein, expressed	Y
LOC_Os02g55970.1	ANTH, putative, expressed	Y	LOC_Os06g07830.1	ANTH/ENTH domain containing protein, putative, expressed	Y
LOC_Os02g55990.1	vesicle-associated membrane protein, putative, expressed	Y	LOC_Os06g07780.1	vesicle-associated membrane protein, putative, expressed	Y
LOC_Os02g56000.1	26S protease regulatory subunit 6A, putative, expressed	Y	LOC_Os06g07630.1	26S protease regulatory subunit 6A, putative, expressed	Y
LOC_Os02g56100.1	ribonucleoside-diphosphate reductase large subunit, putative, expressed	Y	LOC_Os06g07210.1	ribonucleoside-diphosphate reductase large subunit, putative, expressed	Y
LOC_Os02g56110.1	AP-1 complex subunit gamma-1, putative, expressed	Y	LOC_Os06g07090.1	AP-1 complex subunit gamma-1, putative, expressed	Y
LOC_Os02g56120.2	OsIAA9 - Auxin-responsive Aux/IAA gene family member, expressed	Y	LOC_Os06g07040.1	OsIAA20 - Auxin-responsive Aux/IAA gene family member, expressed	Y
LOC_Os02g56140.1	helix-loop-helix DNA-binding domain containing protein, expressed	Y	LOC_Os06g06900.1	helix-loop-helix DNA-binding domain containing protein, expressed	Y
LOC_Os02g57360.1	heavy metal-associated domain containing protein, expressed	Y	LOC_Os03g05750.1	heavy-metal-associated domain-containing protein, putative, expressed	Y
LOC_Os02g57460.1	RING-H2 finger protein ATL5G, putative, expressed	Y	LOC_Os03g05570.1	RING-H2 finger protein ATL3F, putative, expressed	Y
LOC_Os02g57460.1	RING-H2 finger protein ATL5G, putative, expressed	Y	LOC_Os08g44950.1	zinc finger, C3HC4 type domain containing protein, expressed	Y
LOC_Os02g57470.1	tetratricopeptide repeat containing protein, putative, expressed	Y	LOC_Os03g05540.1	tetratricopeptide repeat containing protein, putative, expressed	Y
LOC_Os02g57490.1	DUF260 domain containing protein, putative, expressed	Y	LOC_Os03g05510.1	DUF260 domain containing protein, putative, expressed	Y
LOC_Os02g57490.1	DUF260 domain containing protein, putative, expressed	Y	LOC_Os08g44940.1	DUF260 domain containing protein, putative, expressed	Y
LOC_Os02g57510.2	SNARE domain containing protein, putative, expressed	Y	LOC_Os08g44930.1	SNARE domain containing protein, putative, expressed	Y
LOC_Os02g57520.1	DNA binding protein, putative, expressed	Y	LOC_Os08g44910.1	DNA binding protein, putative, expressed	Y
LOC_Os02g57550.1	ZOS2-18 - C2H2 zinc finger protein, expressed	Y	LOC_Os03g05490.1	ZOS3-02 - C2H2 zinc finger protein, expressed	Y
LOC_Os02g57560.1	tyrosine protein kinase domain containing protein, putative, expressed	Y	LOC_Os03g05470.1	tyrosine protein kinase domain containing protein, putative, expressed	Y
LOC_Os02g57570.1	MATE efflux family protein, putative, expressed	Y	LOC_Os08g44870.1	MATE efflux family protein, putative, expressed	Y
LOC_Os02g57620.1	Citrate transporter protein, putative, expressed	Y	LOC_Os03g05390.6	Citrate transporter protein, putative, expressed	Y
LOC_Os02g57650.1	No apical meristem protein, putative, expressed	Y	LOC_Os08g44820.1	no apical meristem protein, putative, expressed	Y
LOC_Os03g02440.1	WD repeat-containing protein 44, putative, expressed	Y	LOC_Os04g48010.2	WD-40 repeat family protein, putative, expressed	Y
LOC_Os03g02530.1	OsRhmbd7 - Putative Rhomboid homologue, expressed	Y	LOC_Os04g48130.1	OsRhmbd11 - Putative Rhomboid homologue, expressed	Y
LOC_Os03g02550.1	OsFBX76 - F-box domain containing protein, expressed	Y	LOC_Os04g48270.3	OsFBX148 - F-box domain containing protein, expressed	Y
LOC_Os03g02660.1	expressed protein	Y	LOC_Os04g48360.1	expressed protein	Y
LOC_Os03g02685.1	lysM domain containing protein, putative, expressed	Y	LOC_Os04g48380.1	lysM domain containing protein, putative, expressed	Y
LOC_Os03g02700.1	HOTHEAD precursor, putative, expressed	Y	LOC_Os04g48400.1	HOTHEAD precursor, putative, expressed	Y
LOC_Os03g02780.1	Core histone H2A/H2B/H3/H4 domain containing protein, putative, expressed	Y	LOC_Os04g49420.1	Core histone H2A/H2B/H3/H4 domain containing protein, putative, expressed	Y
LOC_Os03g02860.1	heavy metal-associated domain containing protein, expressed	Y	LOC_Os04g49260.1	heavy metal-associated domain containing protein, expressed	Y
LOC_Os03g02900.1	B3 DNA binding domain containing protein, expressed	Y	LOC_Os04g49230.1	B3 DNA binding domain containing protein, expressed	Y
LOC_Os03g03034.1	flavonol synthase/flavanone 3-hydroxylase, putative, expressed	Y	LOC_Os04g49194.1	naringenin,2-oxoglutarate 3-dioxygenase, putative, expressed	Y
LOC_Os03g03100.1	OsMADS50 - MADS-box family gene with MIKCc type-box, expressed	Y	LOC_Os04g49150.1	OsMADS17 - MADS-box family gene with MIKCc type-box, expressed	Y
LOC_Os03g03130.1	ubiquitin-conjugating enzyme, putative, expressed	Y	LOC_Os04g49130.1	ubiquitin-conjugating enzyme, putative, expressed	Y
LOC_Os03g03270.1	fringe-related protein, putative, expressed	Y	LOC_Os04g48950.1	fringe-related protein, putative, expressed	Y
LOC_Os03g03370.1	fatty acid hydroxylase, putative, expressed	Y	LOC_Os04g48880.1	fatty acid hydroxylase, putative, expressed	Y
LOC_Os03g03480.1	DUF623 domain containing protein, expressed	Y	LOC_Os04g48830.1	DUF623 domain containing protein, expressed	Y
LOC_Os03g03570.2	leucine-rich repeat transmembrane protein kinase, putative, expressed	Y	LOC_Os04g48760.1	leucine-rich repeat family protein, putative, expressed	Y
LOC_Os03g03610.3	1,3-beta-glucan synthase component domain containing protein, expressed	Y	LOC_Os06g51270.1	1,3-beta-glucan synthase component domain containing protein, expressed	Y
LOC_Os03g03830.1	EF hand family protein, putative, expressed	Y	LOC_Os06g51250.1	EF hand family protein, putative, expressed	Y
LOC_Os03g03860.1	expressed protein	Y	LOC_Os06g51230.1	expressed protein	Y
LOC_Os03g03890.1	protein kinase family protein, putative, expressed	Y	LOC_Os06g51170.1	serine/threonine-protein kinase Cx32, chloroplast precursor, putative, expressed	Y
LOC_Os03g03910.1	catalase domain containing protein, expressed	Y	LOC_Os06g51150.1	catalase isozyme B, putative, expressed	Y
LOC_Os03g04060.1	CHIT16 - Chitinase family protein precursor, expressed	Y	LOC_Os06g51050.1	CHIT7 - Chitinase family protein precursor, expressed	Y
LOC_Os03g06460.1	type I inositol-1,4,5-trisphosphate 5-phosphatase, putative, expressed	Y	LOC_Os03g57950.1	type I inositol-1,4,5-trisphosphate 5-phosphatase, putative, expressed	Y
LOC_Os03g06630.1	heat stress transcription factor, putative, expressed	Y	LOC_Os03g58160.1	heat stress transcription factor, putative, expressed	Y
LOC_Os03g06680.1	plant-specific domain TIGR01615 family protein, expressed	Y	LOC_Os03g58230.1	plant-specific domain TIGR01615 family protein, expressed	Y
LOC_Os03g06890.1	DUF593 domain containing protein, expressed	Y	LOC_Os03g58490.1	DUF593 domain containing protein, expressed	Y
LOC_Os03g06960.1	vesicle-associated membrane protein, putative, expressed	Y	LOC_Os03g58840.1	vesicle-associated membrane protein, putative, expressed	Y
LOC_Os03g07000.1	oxidoreductase, putative, expressed	Y	LOC_Os03g58890.2	oxidoreductase, putative, expressed	Y
LOC_Os03g07100.1	LTPL82 - Protease inhibitor/seed storage/LTP family protein precursor, expressed	Y	LOC_Os03g58940.1	LTPL83 - Protease inhibitor/seed storage/LTP family protein precursor, putative, expressed	Y
LOC_Os03g07150.1	OsPP2Ac-5 - Phosphatase 2A isoform 5 belonging to family 2, expressed	Y	LOC_Os03g59060.2	OsPP2Ac-2 - Phosphatase 2A isoform 2 belonging to family 2, expressed	Y
LOC_Os03g08100.1	hydrolase, alpha/beta fold family protein, putative, expressed	Y	LOC_Os07g42140.1	hydrolase protein, putative, expressed	Y
LOC_Os03g08170.1	protein kinase APK1B, chloroplast precursor, putative, expressed	Y	LOC_Os07g42200.1	tyrosine protein kinase domain containing protein, putative, expressed	Y
LOC_Os03g08250.1	expressed protein	Y	LOC_Os07g42220.1	expressed protein	Y
LOC_Os03g08280.1	peptidase, T1 family, putative, expressed	Y	LOC_Os07g42260.1	peptidase, T1 family, putative, expressed	Y
LOC_Os03g08320.1	ZIM domain containing protein, putative, expressed	Y	LOC_Os07g42370.1	zinc-finger protein, putative, expressed	Y
LOC_Os03g08440.1	ribosomal protein S2, putative, expressed	Y	LOC_Os07g42450.1	ribosomal protein S2, putative, expressed	Y
LOC_Os03g08470.1	AP2 domain containing protein, expressed	Y	LOC_Os07g42510.1	AP2 domain containing protein, expressed	Y
LOC_Os03g08530.1	aminotransferase, classes I and II, domain containing protein, expressed	Y	LOC_Os07g42600.1	aminotransferase, classes I and II, domain containing protein, expressed	Y
LOC_Os03g08550.1	STRUBBELIG-RECEPTOR FAMILY 6 precursor, putative, expressed	Y	LOC_Os07g42626.1	STRUBBELIG-RECEPTOR FAMILY 6 precursor, putative, expressed	Y
LOC_Os03g08860.1	GRAM domain containing protein, expressed	Y	LOC_Os07g42890.1	GRAM domain containing protein, expressed	Y
LOC_Os03g08860.1	GRAM domain containing protein, expressed	Y	LOC_Os09g29120.1	GRAM domain containing protein, expressed	Y
LOC_Os03g08880.1	purine permease, putative, expressed	Y	LOC_Os09g29239.1	purine permease, putative, expressed	Y
LOC_Os03g08900.1	MATE efflux family protein, putative, expressed	Y	LOC_Os09g29284.1	MATE efflux family protein, putative, expressed	Y
LOC_Os03g08920.1	Zinc finger, C3HC4 type domain containing protein, expressed	Y	LOC_Os09g29310.1	zinc finger, C3HC4 type domain containing protein, expressed	Y
LOC_Os03g08930.1	helix-loop-helix DNA-binding protein, putative, expressed	Y	LOC_Os09g29360.1	helix-loop-helix DNA-binding protein, putative, expressed	Y
LOC_Os03g08960.1	homeobox associated leucine zipper, putative, expressed	Y	LOC_Os09g29460.1	homeobox associated leucine zipper, putative, expressed	Y
LOC_Os03g09020.1	dehydrogenase, putative, expressed	Y	LOC_Os07g42924.1	dehydrogenase, putative, expressed	Y
LOC_Os03g09100.1	calmodulin-binding transcription activator, putative, expressed	Y	LOC_Os07g43030.1	calmodulin-binding transcription activator, putative, expressed	Y
LOC_Os03g15230.1	DUF292 domain containing protein, expressed	Y	LOC_Os03g50210.1	DUF292 domain containing protein, expressed	Y
LOC_Os03g15340.1	plastocyanin-like domain containing protein, putative, expressed	Y	LOC_Os03g50160.1	plastocyanin-like domain containing protein, putative, expressed	Y
LOC_Os03g15410.1	expressed protein	Y	LOC_Os03g50100.1	expressed protein	Y
LOC_Os03g15530.1	expressed protein	Y	LOC_Os03g49830.1	expressed protein	Y
LOC_Os03g15550.1	phosphatidylinositol-4-phosphate 5-kinase, putative, expressed	Y	LOC_Os03g49800.1	phosphatidylinositol-4-phosphate 5-kinase, putative, expressed	Y
LOC_Os03g15570.1	STE_MEKK_ste11_MAP3K.12 - STE kinases include homologs to sterile 7, sterile 11 and sterile 20 from yeast, expressed	Y	LOC_Os03g49640.1	STE_MEKK_ste11_MAP3K.14 - STE kinases include homologs to sterile 7, sterile 11 and sterile 20 from yeast, expressed	Y
LOC_Os03g16740.1	protein kinase APK1A, chloroplast precursor, putative, expressed	Y	LOC_Os05g02020.1	protein kinase APK1A, chloroplast precursor, putative, expressed	Y
LOC_Os03g16760.1	protein phosphatase 2C, putative, expressed	Y	LOC_Os05g02110.1	protein phosphatase 2C, putative, expressed	Y
LOC_Os03g16780.1	ankyrin repeat family protein, putative, expressed	Y	LOC_Os05g02130.1	ankyrin repeat domain-containing protein 28, putative, expressed	Y
LOC_Os03g16800.1	clathrin assembly protein, putative, expressed	Y	LOC_Os05g02140.1	clathrin assembly protein, putative, expressed	Y
LOC_Os03g16850.1	dof zinc finger domain containing protein, putative, expressed	Y	LOC_Os05g02150.1	expressed protein	Y
LOC_Os03g16960.1	cysteine-rich repeat secretory protein 55 precursor, putative, expressed	Y	LOC_Os05g02200.1	cysteine-rich repeat secretory protein 55 precursor, putative, expressed	Y
LOC_Os03g17100.1	Core histone H2A/H2B/H3/H4 domain containing protein, putative, expressed	Y	LOC_Os05g02300.1	Core histone H2A/H2B/H3/H4 domain containing protein, putative, expressed	Y
LOC_Os03g17150.1	ZOS3-09 - C2H2 zinc finger protein, expressed	Y	LOC_Os05g02390.1	ZOS5-02 - C2H2 zinc finger protein, expressed	Y
LOC_Os03g17164.1	kinesin-related protein, putative, expressed	Y	LOC_Os05g02670.1	kinesin motor domain containing protein, putative, expressed	Y
LOC_Os03g17370.1	white-brown complex homolog protein, putative, expressed	Y	LOC_Os05g02890.1	white-brown complex homolog protein 16, putative, expressed	Y
LOC_Os03g17550.1	serine/threonine-protein kinase, putative, expressed	Y	LOC_Os07g49470.1	protein kinase APK1B, chloroplast precursor, putative, expressed	Y
LOC_Os03g17570.3	response regulator receiver domain containing protein, expressed	Y	LOC_Os07g49460.1	response regulator receiver domain containing protein, expressed	Y
LOC_Os03g17580.1	ribosomal protein L10, putative, expressed	Y	LOC_Os05g03030.1	50S ribosomal protein L10, chloroplast precursor, putative, expressed	Y
LOC_Os03g17690.1	OsAPx1 - Cytosolic Ascorbate Peroxidase encoding gene 1-8, expressed	Y	LOC_Os07g49400.2	OsAPx2 - Cytosolic Ascorbate Peroxidase encoding gene 4,5,6,8, expressed	Y
LOC_Os03g17730.1	P-protein, putative, expressed	Y	LOC_Os07g49390.1	P-protein, putative, expressed	Y
LOC_Os03g17740.1	transporter, putative, expressed	Y	LOC_Os05g03070.1	transporter, putative, expressed	Y
LOC_Os03g17790.1	OsRCI2-5 - Putative low temperature and salt responsive protein, expressed	Y	LOC_Os05g03130.1	OsRCI2-7 - Putative low temperature and salt responsive protein, expressed	Y
LOC_Os03g17810.1	DUF260 domain containing protein, putative, expressed	Y	LOC_Os05g03160.1	DUF260 domain containing protein, putative, expressed	Y
LOC_Os03g17850.1	glycosyltransferase family 43 protein, putative, expressed	Y	LOC_Os05g03174.2	glycosyltransferase family 43 protein, putative, expressed	Y
LOC_Os03g17850.1	glycosyltransferase family 43 protein, putative, expressed	Y	LOC_Os07g49370.1	glycosyltransferase family 43 protein, putative, expressed	Y
LOC_Os03g18010.1	phospholipase C, putative, expressed	Y	LOC_Os05g03610.1	phospholipase C, putative, expressed	Y
LOC_Os03g18010.1	phospholipase C, putative, expressed	Y	LOC_Os07g49330.1	phospholipase C, putative, expressed	Y
LOC_Os03g18030.1	leucoanthocyanidin dioxygenase, putative, expressed	Y	LOC_Os05g03640.1	flavonol synthase/flavanone 3-hydroxylase, putative, expressed	Y
LOC_Os03g18070.1	omega-3 fatty acid desaturase, chloroplast precursor, putative, expressed	Y	LOC_Os07g49310.1	omega-3 fatty acid desaturase, chloroplast precursor, putative, expressed	Y
LOC_Os03g18140.1	expressed protein	Y	LOC_Os07g49280.1	PMR5, putative, expressed	Y
LOC_Os03g18190.1	importin subunit beta, putative, expressed	Y	LOC_Os07g49260.1	importin subunit beta, putative, expressed	Y
LOC_Os03g18220.1	pyruvate decarboxylase isozyme 2, putative, expressed	Y	LOC_Os07g49250.1	thiamine pyrophosphate enzyme, C-terminal TPP binding domain containing protein, expressed	Y
LOC_Os03g18370.1	MRH1, putative, expressed	Y	LOC_Os07g49240.1	MRH1, putative, expressed	Y
LOC_Os03g18380.3	ubiquitin-activating enzyme, putative, expressed	Y	LOC_Os07g49230.1	ubiquitin-activating enzyme, putative, expressed	Y
LOC_Os03g18510.1	expressed protein	Y	LOC_Os07g49220.1	expressed protein	Y
LOC_Os03g18560.1	DUF538 domain containing protein, putative, expressed	Y	LOC_Os05g27950.1	DUF538 domain containing protein, putative, expressed	Y
LOC_Os03g18570.1	40S ribosomal protein S7, putative, expressed	Y	LOC_Os05g27940.1	40S ribosomal protein S7, putative, expressed	Y
LOC_Os03g18680.1	membrane associated DUF588 domain containing protein, putative, expressed	Y	LOC_Os05g27790.1	membrane associated DUF588 domain containing protein, putative, expressed	Y
LOC_Os03g18680.1	membrane associated DUF588 domain containing protein, putative, expressed	Y	LOC_Os07g49200.1	membrane associated DUF588 domain containing protein, putative, expressed	Y
LOC_Os03g18690.1	26S protease regulatory subunit 4, putative, expressed	Y	LOC_Os07g49150.1	26S protease regulatory subunit 4, putative, expressed	Y
LOC_Os03g18700.1	expressed protein	Y	LOC_Os05g27660.1	expressed protein	Y
LOC_Os03g18710.1	expressed protein	Y	LOC_Os07g49140.1	expressed protein	Y
LOC_Os03g18740.1	oxidoreductase, short chain dehydrogenase/reductase family, putative, expressed	Y	LOC_Os07g49120.1	sex determination protein tasselseed-2, putative, expressed	Y
LOC_Os03g18770.1	wound-induced protein WI12, putative, expressed	Y	LOC_Os05g27580.1	wound-induced protein WI12, putative, expressed	Y
LOC_Os03g18770.1	wound-induced protein WI12, putative, expressed	Y	LOC_Os07g49114.1	wound-induced protein WI12, putative, expressed	Y
LOC_Os03g18790.1	SAG20, putative, expressed	Y	LOC_Os05g27570.1	SAG20, putative, expressed	Y
LOC_Os03g18860.1	pectinesterase, putative, expressed	Y	LOC_Os07g49100.1	pectinesterase, putative, expressed	Y
LOC_Os03g18910.1	COBRA-like protein 7 precursor, putative, expressed	Y	LOC_Os07g49080.1	COBRA-like protein 7 precursor, putative, expressed	Y
LOC_Os03g18970.1	protein phosphotase protein, putative, expressed	Y	LOC_Os07g49040.1	protein phosphotase protein, putative, expressed	Y
LOC_Os03g19020.1	PHD-finger family protein, expressed	Y	LOC_Os07g49030.2	PHD-finger family protein, expressed	Y
LOC_Os03g19040.1	expressed protein	Y	LOC_Os07g49020.1	expressed protein	Y
LOC_Os03g19190.1	TOPBP1C - Similar to DNA replication protein TOPBP1 from, expressed	Y	LOC_Os07g49010.1	TOPBP1B - Similar to DNA replication protein TOPBP1 from, expressed	Y
LOC_Os03g19200.1	DNAJ heat shock N-terminal domain-containing protein, putative, expressed	Y	LOC_Os07g49000.1	DNAJ heat shock N-terminal domain-containing protein, putative, expressed	Y
LOC_Os03g19420.2	nicotianamine synthase, putative, expressed	Y	LOC_Os07g48980.1	nicotianamine synthase, putative, expressed	Y
LOC_Os03g19780.1	expressed protein	Y	LOC_Os07g48900.1	expressed protein	Y
LOC_Os03g19920.1	expressed protein	Y	LOC_Os07g48890.1	expressed protein	Y
LOC_Os03g20090.1	MYB family transcription factor, putative, expressed	Y	LOC_Os07g48870.1	MYB family transcription factor, putative, expressed	Y
LOC_Os03g20120.1	glycosyl transferase 8 domain containing protein, putative, expressed	Y	LOC_Os07g48830.1	glycosyl transferase 8 domain containing protein, putative, expressed	Y
LOC_Os03g20310.4	transcription factor HBP-1b, putative, expressed	Y	LOC_Os05g41280.1	transcription factor HBP-1b, putative, expressed	Y
LOC_Os03g20310.4	transcription factor HBP-1b, putative, expressed	Y	LOC_Os07g48820.1	transcription factor, putative, expressed	Y
LOC_Os03g20330.1	VQ domain containing protein, putative, expressed	Y	LOC_Os05g41250.1	VQ domain containing protein, putative, expressed	Y
LOC_Os03g20330.1	VQ domain containing protein, putative, expressed	Y	LOC_Os07g48800.1	VQ domain containing protein, putative, expressed	Y
LOC_Os03g20340.1	SNF1-related protein kinase regulatory subunit beta-1, putative, expressed	Y	LOC_Os05g41220.1	SNF1-related protein kinase regulatory subunit beta-1, putative, expressed	Y
LOC_Os03g20340.1	SNF1-related protein kinase regulatory subunit beta-1, putative, expressed	Y	LOC_Os07g48790.1	SNF1-related protein kinase regulatory subunit beta-1, putative, expressed	Y
LOC_Os03g20370.1	OsCam1-1 - Calmodulin, expressed	Y	LOC_Os05g41210.1	OsCam2 - Calmodulin, expressed	Y
LOC_Os03g20370.1	OsCam1-1 - Calmodulin, expressed	Y	LOC_Os07g48780.1	OsCam1-2 - Calmodulin, expressed	Y
LOC_Os03g20380.1	CAMK_KIN1/SNF1/Nim1_like.2 - CAMK includes calcium/calmodulin depedent protein kinases, expressed	Y	LOC_Os07g48760.1	CAMK_KIN1/SNF1/Nim1_like.32 - CAMK includes calcium/calmodulin depedent protein kinases, expressed	Y
LOC_Os03g20420.1	alpha-N-arabinofuranosidase A, putative, expressed	Y	LOC_Os07g48750.1	alpha-N-arabinofuranosidase, putative, expressed	Y
LOC_Os03g20430.1	histone-lysine N-methyltransferase, H3 lysine-9 specific SUVH8, putative, expressed	Y	LOC_Os05g41172.2	histone-lysine N-methyltransferase, H3 lysine-9 specific SUVH1, putative, expressed	Y
LOC_Os03g20440.1	VQ domain containing protein, putative, expressed	Y	LOC_Os07g48710.1	VQ domain containing protein, putative, expressed	Y
LOC_Os03g20500.1	OsFBX82 - F-box domain containing protein, expressed	Y	LOC_Os05g41130.1	OsFBX168 - F-box domain containing protein, expressed	Y
LOC_Os03g20520.1	endoplasmic reticulum-Golgi intermediate compartment protein 3, putative, expressed	Y	LOC_Os05g41120.1	endoplasmic reticulum-Golgi intermediate compartment protein 3, putative, expressed	Y
LOC_Os03g20530.1	DUF630/DUF632 domains containing protein, putative, expressed	Y	LOC_Os07g48690.1	DUF630/DUF632 domains containing protein, putative, expressed	Y
LOC_Os03g20580.1	expressed protein	Y	LOC_Os07g48700.1	expressed protein	Y
LOC_Os03g20650.1	bZIP transcription factor domain containing protein, expressed	Y	LOC_Os05g41070.1	bZIP transcription factor, putative, expressed	Y
LOC_Os03g20650.1	bZIP transcription factor domain containing protein, expressed	Y	LOC_Os07g48660.1	bZIP transcription factor domain containing protein, expressed	Y
LOC_Os03g20760.1	LTPL66 - Protease inhibitor/seed storage/LTP family protein precursor, expressed	Y	LOC_Os05g41030.1	LTPL67 - Protease inhibitor/seed storage/LTP family protein precursor, expressed	Y
LOC_Os03g20790.1	ethylene-insensitive 3, putative, expressed	Y	LOC_Os07g48630.1	ethylene-insensitive 3, putative, expressed	Y
LOC_Os03g20870.1	zinc finger, C3HC4 type domain containing protein, expressed	Y	LOC_Os05g40980.1	zinc finger, C3HC4 type domain containing protein, expressed	Y
LOC_Os03g20900.1	Myb transcription factor, putative, expressed	Y	LOC_Os05g40960.1	Myb transcription factor, putative, expressed	Y
LOC_Os03g20900.1	Myb transcription factor, putative, expressed	Y	LOC_Os07g48596.1	Myb transcription factor, putative, expressed	Y
LOC_Os03g20910.1	homeobox domain containing protein, expressed	Y	LOC_Os07g48560.1	homeobox domain containing protein, expressed	Y
LOC_Os03g21000.1	thioredoxin, putative, expressed	Y	LOC_Os07g48510.1	thioredoxin, putative, expressed	Y
LOC_Os03g21040.2	stress responsive protein, putative, expressed	Y	LOC_Os07g48460.1	stress responsive protein, putative, expressed	Y
LOC_Os03g21060.1	No apical meristem protein, putative, expressed	Y	LOC_Os07g48450.1	no apical meristem protein, putative, expressed	Y
LOC_Os03g21120.1	nucleoside-triphosphatase, putative, expressed	Y	LOC_Os07g48430.1	nucleoside-triphosphatase, putative, expressed	Y
LOC_Os03g21140.1	RNA-binding zinc finger protein, putative, expressed	Y	LOC_Os07g48410.1	RNA-binding zinc finger protein, putative, expressed	Y
LOC_Os03g21230.1	leucine-rich repeat family protein, putative, expressed	Y	LOC_Os05g40770.1	leucine-rich repeat family protein, putative, expressed	Y
LOC_Os03g21250.1	glycosyl transferase, family 8, putative, expressed	Y	LOC_Os05g40720.1	glycosyl transferase, family 8, putative, expressed	Y
LOC_Os03g21250.1	glycosyl transferase, family 8, putative, expressed	Y	LOC_Os07g48370.1	glycosyl transferase, family 8, putative, expressed	Y
LOC_Os03g21310.1	ulp1 protease family, C-terminal catalytic domain containing protein, expressed	Y	LOC_Os05g40660.1	ulp1 protease family protein, putative, expressed	Y
LOC_Os03g21380.2	OsCML27 - Calmodulin-related calcium sensor protein, expressed	Y	LOC_Os07g48340.1	OsCML24 - Calmodulin-related calcium sensor protein, expressed	Y
LOC_Os03g21400.1	cytochrome P450, putative, expressed	Y	LOC_Os05g40384.1	cytochrome P450, putative, expressed	Y
LOC_Os03g21400.1	cytochrome P450, putative, expressed	Y	LOC_Os07g48330.1	cytochrome P450, putative, expressed	Y
LOC_Os03g21480.1	HAD superfamily phosphatase, putative, expressed	Y	LOC_Os07g48320.1	HAD superfamily phosphatase, putative, expressed	Y
LOC_Os03g21510.1	inactive receptor kinase At2g26730 precursor, putative, expressed	Y	LOC_Os05g40200.1	inactive receptor kinase At2g26730 precursor, putative, expressed	Y
LOC_Os03g21510.1	inactive receptor kinase At2g26730 precursor, putative, expressed	Y	LOC_Os07g48310.2	inactive receptor kinase At2g26730 precursor, putative, expressed	Y
LOC_Os03g21550.1	eukaryotic translation initiation factor 2 subunit beta, putative, expressed	Y	LOC_Os07g48300.1	eukaryotic translation initiation factor 2 subunit beta, putative, expressed	Y
LOC_Os03g21620.1	AGC_AGC_other_RS6K_like.1 - ACG kinases include homologs to PKA, PKG and PKC, expressed	Y	LOC_Os07g48290.1	AGC_AGC_other_RS6K_like.2 - ACG kinases include homologs to PKA, PKG and PKC, expressed	Y
LOC_Os03g21640.1	expressed protein	Y	LOC_Os07g48280.1	expressed protein	Y
[truncated: 1,635 more rows]

## Sheet: Sheet2
LOC_Os01g01070.1		844	1716	2401	2958	3698	4158	4486	4873	5221	5471	5802	6231
LOC_Os01g01180.1		844	872	685	557	740	460	328	387	348	250	331	429
LOC_Os01g01307.1
LOC_Os01g01350.1
LOC_Os01g01720.1
LOC_Os01g01800.1
LOC_Os01g01960.1
LOC_Os01g04450.1
LOC_Os01g04460.1
LOC_Os01g04570.1
LOC_Os01g04640.1
LOC_Os01g04660.1
LOC_Os01g04800.1
LOC_Os01g05790.1
LOC_Os01g06010.1
LOC_Os01g06250.1
LOC_Os01g06270.1
LOC_Os01g06280.2
LOC_Os01g06290.1
LOC_Os01g06320.1
LOC_Os01g06450.1
LOC_Os01g06510.1
LOC_Os01g06520.1
LOC_Os01g06540.1
LOC_Os01g06580.1
LOC_Os01g06590.2
LOC_Os01g06600.1
LOC_Os01g06640.1
LOC_Os01g06670.1
LOC_Os01g06800.1
LOC_Os01g06820.1
LOC_Os01g06900.1
LOC_Os01g06920.1
LOC_Os01g07140.1
LOC_Os01g07150.1
LOC_Os01g07212.1
LOC_Os01g07240.1
LOC_Os01g07280.1
LOC_Os01g07310.1
LOC_Os01g07370.1
LOC_Os01g07376.1
LOC_Os01g07400.1
LOC_Os01g07500.1
LOC_Os01g07560.1
LOC_Os01g07570.1
LOC_Os01g07590.1
LOC_Os01g07620.1
LOC_Os01g07630.1
LOC_Os01g07730.1
LOC_Os01g07760.2
LOC_Os01g07780.1
LOC_Os01g07850.1
LOC_Os01g07890.1
LOC_Os01g07970.1
LOC_Os01g08020.1
LOC_Os01g08130.1
LOC_Os01g08220.1
LOC_Os01g08320.1
LOC_Os01g08340.1
LOC_Os01g08380.1
LOC_Os01g08410.1
LOC_Os01g08440.1
LOC_Os01g08510.1
LOC_Os01g08520.1
LOC_Os01g08560.2
LOC_Os01g08800.1
LOC_Os01g08814.1
LOC_Os01g08840.1
LOC_Os01g08970.1
LOC_Os01g08990.1
LOC_Os01g09000.1
LOC_Os01g09100.1
LOC_Os01g09246.1
LOC_Os01g09320.1
LOC_Os01g09450.1
LOC_Os01g09460.1
LOC_Os01g09470.1
LOC_Os01g09540.1
LOC_Os01g09550.1
LOC_Os01g09570.1
LOC_Os01g09620.1
LOC_Os01g09640.1
LOC_Os01g09670.1
LOC_Os01g09700.1
LOC_Os01g09730.1
LOC_Os01g09830.1
LOC_Os01g09870.1
LOC_Os01g09880.1
LOC_Os01g09990.1
LOC_Os01g10010.2
LOC_Os01g10040.1
LOC_Os01g10150.1
LOC_Os01g10180.1
LOC_Os01g10210.1
LOC_Os01g10260.1
LOC_Os01g10310.1
LOC_Os01g10370.1
LOC_Os01g10470.1
LOC_Os01g10490.1
LOC_Os01g10504.1
LOC_Os01g10530.2
LOC_Os01g10580.1
LOC_Os01g10590.1
LOC_Os01g10600.1
LOC_Os01g10610.1
LOC_Os01g10680.1
LOC_Os01g10710.1
LOC_Os01g10820.1
LOC_Os01g10840.1
LOC_Os01g10850.1
LOC_Os01g10870.1
LOC_Os01g10890.1
LOC_Os01g11054.1
LOC_Os01g11120.1
LOC_Os01g11150.1
LOC_Os01g11160.1
LOC_Os01g11240.1
LOC_Os01g11250.1
LOC_Os01g11350.1
LOC_Os01g11414.1
LOC_Os01g11460.1
LOC_Os01g11480.1
LOC_Os01g11490.1
LOC_Os01g11500.1
LOC_Os01g11520.1
LOC_Os01g11550.1
LOC_Os01g11580.1
LOC_Os01g11600.1
LOC_Os01g11620.1
LOC_Os01g11650.1
LOC_Os01g11750.1
LOC_Os01g11810.1
LOC_Os01g11880.1
LOC_Os01g12000.1
LOC_Os01g12070.1
LOC_Os01g12080.1
LOC_Os01g12130.1
LOC_Os01g12200.1
LOC_Os01g12680.1
LOC_Os01g12870.1
LOC_Os01g12940.1
LOC_Os01g13000.1
LOC_Os01g13030.1
LOC_Os01g13130.1
LOC_Os01g13170.1
LOC_Os01g13260.1
LOC_Os01g13270.1
LOC_Os01g13370.1
LOC_Os01g14650.1
LOC_Os01g14660.1
LOC_Os01g14670.1
LOC_Os01g14840.1
LOC_Os01g14900.1
LOC_Os01g14926.1
LOC_Os01g18220.1
LOC_Os01g18240.1
LOC_Os01g18375.1
LOC_Os01g18400.1
LOC_Os01g18450.1
LOC_Os01g18584.1
LOC_Os01g18670.1
LOC_Os01g18744.1
LOC_Os01g18800.1
LOC_Os01g18810.1
LOC_Os01g18840.1
LOC_Os01g18860.1
LOC_Os01g18890.1
LOC_Os01g18910.1
LOC_Os01g18970.1
LOC_Os01g19020.1
LOC_Os01g19130.1
LOC_Os01g19150.2
LOC_Os01g19330.1
LOC_Os01g19410.3
LOC_Os01g19610.1
LOC_Os01g19694.1
LOC_Os01g19760.1
LOC_Os01g19800.1
LOC_Os01g19820.3
LOC_Os01g19840.1
LOC_Os01g20000.1
LOC_Os01g20730.1
LOC_Os01g20860.1
LOC_Os01g20910.1
LOC_Os01g20930.1
LOC_Os01g20970.1
LOC_Os01g20980.1
LOC_Os01g21120.1
LOC_Os01g21250.1
LOC_Os01g21310.1
LOC_Os01g21320.1
LOC_Os01g21420.1
LOC_Os01g21450.1
LOC_Os01g22370.1
LOC_Os01g22490.1
LOC_Os01g22520.1
LOC_Os01g22640.1
LOC_Os01g22870.1
LOC_Os01g22954.1
LOC_Os01g23580.1
LOC_Os01g23590.1
LOC_Os01g23610.1
LOC_Os01g23740.1
LOC_Os01g24060.1
LOC_Os01g24070.1
LOC_Os01g27040.1
LOC_Os01g27140.1
LOC_Os01g27150.1
LOC_Os01g27190.1
LOC_Os01g27360.1
LOC_Os01g27650.1
LOC_Os01g27880.1
LOC_Os01g37030.1
LOC_Os01g40070.1
LOC_Os01g40094.1
LOC_Os01g40150.1
LOC_Os01g40200.1
LOC_Os01g40260.1
LOC_Os01g40340.1
LOC_Os01g40450.1
LOC_Os01g40550.1
LOC_Os01g40570.1
LOC_Os01g40580.1
LOC_Os01g40590.1
LOC_Os01g40630.1
LOC_Os01g40660.1
LOC_Os01g41010.2
LOC_Os01g41050.1
LOC_Os01g41190.2
LOC_Os01g41200.1
LOC_Os01g41240.1
LOC_Os01g41550.1
LOC_Os01g41610.2
LOC_Os01g41660.1
LOC_Os01g41710.1
LOC_Os01g41870.2
LOC_Os01g41880.1
LOC_Os01g41900.1
LOC_Os01g42010.1
LOC_Os01g42030.1
LOC_Os01g42110.1
LOC_Os01g42294.1
LOC_Os01g42690.1
LOC_Os01g42810.1
LOC_Os01g42960.1
LOC_Os01g43100.1
LOC_Os01g43160.1
LOC_Os01g43320.1
LOC_Os01g43330.1
LOC_Os01g43350.1
LOC_Os01g43410.1
LOC_Os01g43420.1
LOC_Os01g43460.2
LOC_Os01g43480.1
LOC_Os01g43510.1
LOC_Os01g43530.1
LOC_Os01g43550.1
LOC_Os01g43890.1
LOC_Os01g43910.1
LOC_Os01g44040.1
LOC_Os01g44090.1
LOC_Os01g44140.1
LOC_Os01g44220.2
LOC_Os01g44310.1
LOC_Os01g44370.1
LOC_Os01g44390.2
LOC_Os01g44950.1
LOC_Os01g45060.1
LOC_Os01g45200.1
LOC_Os01g45250.1
LOC_Os01g45380.1
LOC_Os01g45460.1
LOC_Os01g45510.1
LOC_Os01g45550.1
LOC_Os01g45570.1
LOC_Os01g45620.1
LOC_Os01g45624.1
LOC_Os01g45720.1
LOC_Os01g45730.1
LOC_Os01g45860.1
LOC_Os01g46070.1
LOC_Os01g46250.1
LOC_Os01g46340.1
LOC_Os01g46380.1
LOC_Os01g46390.1
LOC_Os01g46570.1
LOC_Os01g46610.1
LOC_Os01g46760.1
LOC_Os01g46790.1
LOC_Os01g46800.1
LOC_Os01g46950.1
LOC_Os01g46970.1
LOC_Os01g47270.1
LOC_Os01g47280.1
LOC_Os01g47330.1
LOC_Os01g47340.1
LOC_Os01g47360.1
LOC_Os01g47370.1
LOC_Os01g47410.1
LOC_Os01g47430.1
LOC_Os01g47490.2
LOC_Os01g47530.1
LOC_Os01g47540.1
LOC_Os01g47560.1
LOC_Os01g47570.1
LOC_Os01g47610.1
LOC_Os01g47635.1
LOC_Os01g47660.1
LOC_Os01g47680.1
LOC_Os01g47710.1
LOC_Os01g47730.1
LOC_Os01g47740.1
LOC_Os01g47750.1
LOC_Os01g47760.1
LOC_Os01g47780.1
LOC_Os01g48060.1
LOC_Os01g48130.2
LOC_Os01g48180.1
LOC_Os01g48190.1
LOC_Os01g48200.1
LOC_Os01g48220.1
LOC_Os01g48270.1
LOC_Os01g48290.1
LOC_Os01g48320.1
LOC_Os01g48370.1
LOC_Os01g48390.2
LOC_Os01g48410.1
LOC_Os01g48440.1
LOC_Os01g48444.1
LOC_Os01g48530.1
LOC_Os01g48540.1
LOC_Os01g48580.1
LOC_Os01g48620.1
LOC_Os01g48750.1
LOC_Os01g48770.2
LOC_Os01g48800.1
LOC_Os01g48830.1
LOC_Os01g48850.1
LOC_Os01g48874.1
LOC_Os01g48900.1
LOC_Os01g48950.1
LOC_Os01g48960.1
LOC_Os01g49024.1
LOC_Os01g49120.1
LOC_Os01g49150.1
LOC_Os01g49160.1
LOC_Os01g49190.1
LOC_Os01g49200.1
LOC_Os01g49210.1
LOC_Os01g49240.1
LOC_Os01g49280.1
LOC_Os01g49290.1
LOC_Os01g49310.1
LOC_Os01g49390.1
LOC_Os01g49410.1
LOC_Os01g49440.1
LOC_Os01g49470.1
LOC_Os01g49529.1
LOC_Os01g49560.1
LOC_Os01g49580.1
LOC_Os01g49614.1
LOC_Os01g49640.1
LOC_Os01g49660.1
LOC_Os01g49740.1
LOC_Os01g49770.1
LOC_Os01g49820.2
LOC_Os01g49830.1
LOC_Os01g49890.1
LOC_Os01g49900.1
LOC_Os01g50010.1
LOC_Os01g50030.1
LOC_Os01g50070.1
LOC_Os01g50080.1
LOC_Os01g50370.1
LOC_Os01g50470.1
LOC_Os01g50616.1
LOC_Os01g50700.1
LOC_Os01g50720.1
LOC_Os01g50760.1
LOC_Os01g50770.1
LOC_Os01g50810.1
LOC_Os01g50870.1
LOC_Os01g50910.1
LOC_Os01g50934.1
LOC_Os01g51020.1
LOC_Os01g51140.1
LOC_Os01g51210.1
LOC_Os01g51230.1
LOC_Os01g51310.1
LOC_Os01g51430.1
LOC_Os01g51450.1
LOC_Os01g51630.1
LOC_Os01g51634.1
LOC_Os01g51690.1
LOC_Os01g51700.1
LOC_Os01g51770.1
LOC_Os01g51840.1
LOC_Os01g51870.1
LOC_Os01g51890.1
LOC_Os01g51920.1
LOC_Os01g52100.1
LOC_Os01g52130.1
LOC_Os01g52140.1
LOC_Os01g52160.1
LOC_Os01g52190.1
LOC_Os01g52200.1
LOC_Os01g52214.1
LOC_Os01g52230.1
LOC_Os01g52240.1
LOC_Os01g52250.1
LOC_Os01g52260.1
LOC_Os01g52290.1
LOC_Os01g52390.1
LOC_Os01g52450.1
LOC_Os01g52500.1
LOC_Os01g52650.1
LOC_Os01g52660.1
LOC_Os01g52770.1
LOC_Os01g52830.1
LOC_Os01g52880.1
LOC_Os01g52920.1
LOC_Os01g53000.1
LOC_Os01g53020.1
LOC_Os01g53040.1
LOC_Os01g53070.1
LOC_Os01g53079.1
LOC_Os01g53200.1
LOC_Os01g53260.1
LOC_Os01g53280.2
LOC_Os01g53294.1
LOC_Os01g53330.1
LOC_Os01g53430.1
LOC_Os01g53460.1
LOC_Os01g53470.1
LOC_Os01g53500.1
LOC_Os01g53520.1
LOC_Os01g53650.1
LOC_Os01g53680.1
LOC_Os01g53700.1
LOC_Os01g53710.1
LOC_Os01g53730.1
LOC_Os01g53880.1
LOC_Os01g53920.1
LOC_Os01g53930.1
LOC_Os01g53980.1
LOC_Os01g53990.1
LOC_Os01g54030.1
LOC_Os01g54040.2
LOC_Os01g54050.1
LOC_Os01g54080.1
LOC_Os01g54170.1
LOC_Os01g54210.1
LOC_Os01g54340.1
LOC_Os01g54350.1
LOC_Os01g54400.1
LOC_Os01g54450.1
LOC_Os01g54470.1
LOC_Os01g54490.1
LOC_Os01g54520.2
LOC_Os01g54560.1
LOC_Os01g54570.1
LOC_Os01g54590.1
LOC_Os01g54600.1
LOC_Os01g54810.1
LOC_Os01g54870.1
LOC_Os01g54890.1
LOC_Os01g54920.1
LOC_Os01g54930.1
LOC_Os01g54969.1
LOC_Os01g54990.1
LOC_Os01g55040.1
LOC_Os01g55050.1
LOC_Os01g55100.1
LOC_Os01g55110.1
LOC_Os01g55150.1
LOC_Os01g55200.1
LOC_Os01g55240.1
LOC_Os01g55260.1
LOC_Os01g55280.1
LOC_Os01g55340.1
LOC_Os01g55350.1
LOC_Os01g55410.1
LOC_Os01g55430.2
LOC_Os01g55450.1
LOC_Os01g55520.1
LOC_Os01g55700.1
LOC_Os01g55750.1
LOC_Os01g55820.1
LOC_Os01g55850.1
LOC_Os01g56010.1
LOC_Os01g56100.1
LOC_Os01g56230.2
LOC_Os01g56310.1
LOC_Os01g56380.1
LOC_Os01g56390.1
LOC_Os01g56450.1
LOC_Os01g56550.1
LOC_Os01g56600.1
LOC_Os01g56620.1
LOC_Os01g56680.2
LOC_Os01g56764.1
LOC_Os01g56800.1
LOC_Os01g57150.1
LOC_Os01g57220.1
LOC_Os01g57240.1
LOC_Os01g57360.1
LOC_Os01g57370.1
LOC_Os01g57420.1
LOC_Os01g57450.1
LOC_Os01g57490.1
LOC_Os01g57560.1
LOC_Os01g57570.1
LOC_Os01g57580.1
LOC_Os01g57610.1
LOC_Os01g57620.1
LOC_Os01g57690.1
LOC_Os01g57730.1
LOC_Os01g57890.1
LOC_Os01g57940.1
LOC_Os01g58100.1
LOC_Os01g58140.1
LOC_Os01g58220.1
LOC_Os01g58400.1
LOC_Os01g58420.1
LOC_Os01g58480.1
LOC_Os01g58580.1
LOC_Os01g58610.1
LOC_Os01g58700.1
LOC_Os01g58730.1
LOC_Os01g58740.2
LOC_Os01g58760.1
LOC_Os01g58780.1
LOC_Os01g58800.1
LOC_Os01g58850.1
LOC_Os01g58870.1
LOC_Os01g58890.1
LOC_Os01g58910.1
LOC_Os01g58960.1
LOC_Os01g58990.1
LOC_Os01g59020.1
LOC_Os01g59100.1
LOC_Os01g59120.1
LOC_Os01g59350.1
LOC_Os01g59360.1
LOC_Os01g59410.1
LOC_Os01g59440.1
LOC_Os01g59530.1
LOC_Os01g59600.1
LOC_Os01g59620.1
LOC_Os01g59660.1
LOC_Os01g59670.1
LOC_Os01g59680.1
LOC_Os01g59690.1
LOC_Os01g59730.1
LOC_Os01g59750.1
LOC_Os01g59760.1
LOC_Os01g59780.1
LOC_Os01g59790.2
LOC_Os01g59850.1
LOC_Os01g59870.1
LOC_Os01g59880.1
LOC_Os01g59930.1
LOC_Os01g59950.1
LOC_Os01g59970.1
LOC_Os01g59990.1
LOC_Os01g60020.1
LOC_Os01g60060.1
LOC_Os01g60080.1
LOC_Os01g60110.1
LOC_Os01g60120.3
LOC_Os01g60140.1
LOC_Os01g60170.1
LOC_Os01g60190.2
LOC_Os01g60200.1
LOC_Os01g60230.3
LOC_Os01g60260.2
LOC_Os01g60280.1
LOC_Os01g60330.1
LOC_Os01g60420.1
LOC_Os01g60520.1
LOC_Os01g60540.1
LOC_Os01g60600.1
LOC_Os01g60640.1
LOC_Os01g60670.1
LOC_Os01g60690.1
LOC_Os01g60730.2
LOC_Os01g60740.1
LOC_Os01g60770.1
LOC_Os01g60790.1
LOC_Os01g60810.1
LOC_Os01g60850.1
LOC_Os01g60860.1
LOC_Os01g60900.1
LOC_Os01g60910.1
LOC_Os01g60930.1
LOC_Os01g60940.1
LOC_Os01g61010.1
LOC_Os01g61030.1
LOC_Os01g61060.1
LOC_Os01g61080.1
LOC_Os01g61110.1
LOC_Os01g61120.1
LOC_Os01g61160.1
LOC_Os01g61170.1
LOC_Os01g61180.1
LOC_Os01g61210.1
LOC_Os01g61240.1
LOC_Os01g61250.1
LOC_Os01g61310.1
LOC_Os01g61350.1
LOC_Os01g61370.1
LOC_Os01g61420.1
LOC_Os01g61460.1
LOC_Os01g61470.1
LOC_Os01g61550.1
LOC_Os01g61560.1
LOC_Os01g61570.1
LOC_Os01g61580.1
LOC_Os01g61590.1
LOC_Os01g61610.2
LOC_Os01g61620.1
LOC_Os01g61640.1
LOC_Os01g61680.1
LOC_Os01g61720.8
LOC_Os01g61810.2
LOC_Os01g61860.1
LOC_Os01g61880.1
LOC_Os01g61900.1
LOC_Os01g61910.1
LOC_Os01g61920.1
LOC_Os01g61930.1
LOC_Os01g61940.1
LOC_Os01g61970.1
LOC_Os01g61980.1
LOC_Os01g61990.2
LOC_Os01g62020.1
LOC_Os01g62030.1
LOC_Os01g62060.1
LOC_Os01g62070.1
LOC_Os01g62080.2
LOC_Os01g62110.1
LOC_Os01g62130.1
LOC_Os01g62160.1
LOC_Os01g62190.1
LOC_Os01g62210.1
LOC_Os01g62230.1
LOC_Os01g62244.1
LOC_Os01g62260.1
LOC_Os01g62290.1
LOC_Os01g62300.1
LOC_Os01g62350.1
LOC_Os01g62380.1
LOC_Os01g62390.1
LOC_Os01g62410.1
LOC_Os01g62460.1
LOC_Os01g62490.1
LOC_Os01g62500.1
LOC_Os01g62600.1
LOC_Os01g62605.1
LOC_Os01g62610.1
LOC_Os01g62620.1
LOC_Os01g62630.1
LOC_Os01g62640.1
LOC_Os01g62670.1
LOC_Os01g62760.1
LOC_Os01g62810.1
LOC_Os01g62830.1
LOC_Os01g62840.1
LOC_Os01g62850.1
LOC_Os01g62870.1
LOC_Os01g62890.1
LOC_Os01g62900.1
LOC_Os01g62920.1
LOC_Os01g62970.1
LOC_Os01g62990.1
LOC_Os01g63010.1
LOC_Os01g63050.1
LOC_Os01g63060.1
LOC_Os01g63230.1
LOC_Os01g63290.1
LOC_Os01g63310.1
LOC_Os01g63460.1
LOC_Os01g63480.1
LOC_Os01g63580.1
LOC_Os01g63620.1
LOC_Os01g63770.1
LOC_Os01g63810.1
LOC_Os01g63890.1
LOC_Os01g63930.1
LOC_Os01g63970.1
LOC_Os01g63980.1
LOC_Os01g63990.1
LOC_Os01g64010.2
LOC_Os01g64020.1
LOC_Os01g64120.1
LOC_Os01g64170.1
LOC_Os01g64180.2
LOC_Os01g64300.1
LOC_Os01g64310.1
LOC_Os01g64360.1
LOC_Os01g64410.1
LOC_Os01g64430.1
LOC_Os01g64450.1
LOC_Os01g64470.1
LOC_Os01g64490.1
LOC_Os01g64560.1
LOC_Os01g64570.1
LOC_Os01g64590.1
LOC_Os01g64620.1
LOC_Os01g64630.4
LOC_Os01g64640.1
LOC_Os01g64660.1
LOC_Os01g64670.1
LOC_Os01g64700.2
LOC_Os01g64730.1
LOC_Os01g64760.1
LOC_Os01g64770.1
LOC_Os01g64780.1
LOC_Os01g64790.1
LOC_Os01g64810.2
LOC_Os01g64860.1
LOC_Os01g64960.1
LOC_Os01g64970.1
LOC_Os01g65070.1
LOC_Os01g65100.1
LOC_Os01g65110.1
LOC_Os01g65210.1
LOC_Os01g65260.1
LOC_Os01g65310.1
LOC_Os01g65330.1
LOC_Os01g65350.1
LOC_Os01g65370.1
LOC_Os01g65380.1
LOC_Os01g65410.1
LOC_Os01g65440.1
LOC_Os01g65500.1
LOC_Os01g65530.1
LOC_Os01g65590.1
LOC_Os01g65620.1
LOC_Os01g65630.1
LOC_Os01g65780.2
LOC_Os01g65800.1
LOC_Os01g65860.1
LOC_Os01g65880.1
LOC_Os01g65920.1
LOC_Os01g65986.1
LOC_Os01g66010.1
LOC_Os01g66020.1
LOC_Os01g66030.1
LOC_Os01g66050.1
LOC_Os01g66100.1
LOC_Os01g66120.1
LOC_Os01g66140.1
LOC_Os01g66180.1
LOC_Os01g66200.1
LOC_Os01g66270.1
LOC_Os01g66280.1
LOC_Os01g66300.1
LOC_Os01g66350.1
LOC_Os01g66420.1
LOC_Os01g66490.1
LOC_Os01g66510.1
LOC_Os01g66530.1
LOC_Os01g66544.1
LOC_Os01g66590.2
LOC_Os01g66640.1
LOC_Os01g66700.1
LOC_Os01g66820.1
LOC_Os01g68700.1
LOC_Os01g68710.2
LOC_Os01g68900.1
LOC_Os01g69070.1
LOC_Os01g69080.1
LOC_Os01g69090.1
LOC_Os01g69100.1
LOC_Os01g69130.1
LOC_Os01g69200.1
LOC_Os01g69230.1
LOC_Os01g69240.1
LOC_Os01g69270.1
LOC_Os01g69830.1
LOC_Os01g69850.1
LOC_Os01g69870.1
LOC_Os01g69890.1
LOC_Os01g69910.1
LOC_Os01g69930.1
LOC_Os01g70010.1
LOC_Os01g70050.1
LOC_Os01g70100.1
LOC_Os01g70110.1
LOC_Os01g70520.1
LOC_Os01g70580.1
LOC_Os01g70600.1
LOC_Os01g70710.1
LOC_Os01g70730.1
LOC_Os01g70780.1
LOC_Os01g70790.1
LOC_Os01g70850.1
LOC_Os01g70940.1
LOC_Os01g70970.1
LOC_Os01g70980.1
LOC_Os01g71000.1
LOC_Os01g71010.1
LOC_Os01g71040.1
LOC_Os01g71050.1
LOC_Os01g71200.1
LOC_Os01g71220.1
LOC_Os01g71230.1
LOC_Os01g71270.1
LOC_Os01g71310.1
LOC_Os01g71320.1
LOC_Os01g71474.1
LOC_Os01g71670.1
LOC_Os01g71970.1
LOC_Os01g72009.1
LOC_Os01g72100.1
LOC_Os01g72190.1
LOC_Os01g72230.1
LOC_Os01g72260.1
LOC_Os01g72280.1
LOC_Os01g72320.1
LOC_Os01g72360.1
LOC_Os01g72490.1
LOC_Os01g72560.1
LOC_Os01g72690.1
LOC_Os01g72710.1
LOC_Os01g72790.1
LOC_Os01g73130.1
LOC_Os01g73310.1
LOC_Os01g73410.1
LOC_Os01g73620.1
LOC_Os01g73890.1
LOC_Os01g73960.1
LOC_Os01g73970.1
LOC_Os01g73980.1
LOC_Os01g73990.1
LOC_Os01g74030.1
LOC_Os01g74040.1
LOC_Os01g74170.1
LOC_Os01g74200.1
LOC_Os01g74320.1
LOC_Os01g74350.1
LOC_Os01g74480.1
LOC_Os01g74510.1
LOC_Os02g01326.1
LOC_Os02g01340.1
LOC_Os02g01360.1
LOC_Os02g01490.1
LOC_Os02g01500.1
LOC_Os02g01510.1
LOC_Os02g01520.1
LOC_Os02g04230.3
LOC_Os02g04250.1
LOC_Os02g04450.1
LOC_Os02g04490.1
LOC_Os02g04510.1
LOC_Os02g04550.1
LOC_Os02g04640.1
LOC_Os02g04650.1
LOC_Os02g04680.1
LOC_Os02g04800.1
LOC_Os02g04810.1
LOC_Os02g04840.1
LOC_Os02g05050.1
LOC_Os02g05060.1
LOC_Os02g05330.1
LOC_Os02g05340.1
LOC_Os02g05470.1
LOC_Os02g05480.1
LOC_Os02g05510.1
LOC_Os02g05610.1
LOC_Os02g05620.1
LOC_Os02g05630.1
LOC_Os02g05640.1
LOC_Os02g05660.1
LOC_Os02g05670.1
LOC_Os02g05692.1
LOC_Os02g05700.2
LOC_Os02g05710.1
LOC_Os02g05900.1
LOC_Os02g05960.1
LOC_Os02g06190.1
LOC_Os02g06205.1
LOC_Os02g06330.1
LOC_Os02g06340.1
LOC_Os02g06380.1
LOC_Os02g06400.1
LOC_Os02g06430.1
LOC_Os02g06450.1
LOC_Os02g06520.1
LOC_Os02g06530.1
LOC_Os02g06560.1
LOC_Os02g06584.2
LOC_Os02g06630.1
LOC_Os02g06640.1
LOC_Os02g06660.1
LOC_Os02g06690.1
LOC_Os02g06700.1
LOC_Os02g06840.1
LOC_Os02g06910.1
LOC_Os02g06920.2
LOC_Os02g06930.1
LOC_Os02g06950.1
LOC_Os02g06960.1
LOC_Os02g07030.1
LOC_Os02g07060.1
LOC_Os02g07110.1
LOC_Os02g07170.1
LOC_Os02g07180.1
LOC_Os02g07210.2
LOC_Os02g07260.1
LOC_Os02g07410.1
LOC_Os02g07430.1
LOC_Os02g07450.2
LOC_Os02g07460.1
LOC_Os02g07490.1
LOC_Os02g07630.1
LOC_Os02g07730.1
LOC_Os02g07750.1
LOC_Os02g07770.1
LOC_Os02g07780.1
LOC_Os02g07790.1
LOC_Os02g07810.1
LOC_Os02g07840.1
LOC_Os02g07870.1
LOC_Os02g07880.1
LOC_Os02g07900.1
LOC_Os02g07930.1
LOC_Os02g07960.3
LOC_Os02g08000.1
LOC_Os02g08070.1
LOC_Os02g08080.1
LOC_Os02g08100.1
LOC_Os02g08110.1
LOC_Os02g08150.1
LOC_Os02g08170.1
LOC_Os02g08180.1
LOC_Os02g08220.1
LOC_Os02g08230.1
LOC_Os02g08320.1
LOC_Os02g08330.1
LOC_Os02g08364.1
LOC_Os02g08400.1
LOC_Os02g08440.1
LOC_Os02g08470.1
LOC_Os02g08500.1
LOC_Os02g08540.1
LOC_Os02g08544.1
LOC_Os02g09050.1
LOC_Os02g09080.1
LOC_Os02g09100.1
LOC_Os02g09130.1
LOC_Os02g09150.1
LOC_Os02g09170.2
LOC_Os02g09180.1
LOC_Os02g09240.1
LOC_Os02g09260.1
LOC_Os02g09390.1
LOC_Os02g09420.1
LOC_Os02g09430.1
LOC_Os02g09460.1
LOC_Os02g09470.1
LOC_Os02g09480.1
LOC_Os02g09620.1
LOC_Os02g09630.1
LOC_Os02g09740.1
LOC_Os02g09770.1
LOC_Os02g09810.1
LOC_Os02g09820.1
LOC_Os02g09830.1
LOC_Os02g09850.1
LOC_Os02g09930.1
LOC_Os02g09940.1
LOC_Os02g09960.1
LOC_Os02g09970.1
LOC_Os02g10000.1
LOC_Os02g10030.1
LOC_Os02g10040.1
LOC_Os02g10080.1
LOC_Os02g10090.1
LOC_Os02g10130.1
LOC_Os02g10190.1
LOC_Os02g10200.1
LOC_Os02g10300.1
LOC_Os02g10350.1
LOC_Os02g10360.1
LOC_Os02g10440.1
LOC_Os02g10470.1
LOC_Os02g10480.6
LOC_Os02g10520.1
LOC_Os02g10630.1
LOC_Os02g10640.1
LOC_Os02g10650.1
LOC_Os02g10660.1
LOC_Os02g10690.1
LOC_Os02g10700.1
LOC_Os02g10730.1
LOC_Os02g10740.1
LOC_Os02g10760.1
LOC_Os02g10780.1
LOC_Os02g10800.1
LOC_Os02g10810.1
LOC_Os02g10860.1
LOC_Os02g11000.2
LOC_Os02g11020.1
LOC_Os02g11050.1
LOC_Os02g11060.1
LOC_Os02g11070.1
LOC_Os02g11780.1
LOC_Os02g11790.1
LOC_Os02g11890.1
LOC_Os02g11960.1
LOC_Os02g12010.1
LOC_Os02g12030.1
LOC_Os02g12300.1
LOC_Os02g12380.1
LOC_Os02g12400.1
LOC_Os02g12480.1
LOC_Os02g12580.1
LOC_Os02g12670.1
LOC_Os02g12730.1
LOC_Os02g12750.1
LOC_Os02g12790.1
LOC_Os02g12800.1
LOC_Os02g12820.1
LOC_Os02g12850.1
LOC_Os02g12890.1
LOC_Os02g12900.1
LOC_Os02g13060.1
LOC_Os02g13110.2
LOC_Os02g13150.1
LOC_Os02g13310.1
LOC_Os02g13330.1
LOC_Os02g13400.2
LOC_Os02g13460.1
LOC_Os02g13510.1
LOC_Os02g13530.1
LOC_Os02g13580.1
LOC_Os02g13600.1
LOC_Os02g13620.1
LOC_Os02g13710.1
LOC_Os02g13800.1
LOC_Os02g13830.1
LOC_Os02g13870.1
LOC_Os02g13890.1
LOC_Os02g13900.1
LOC_Os02g13965.1
LOC_Os02g13980.1
LOC_Os02g14059.1
LOC_Os02g14090.1
LOC_Os02g14110.1
LOC_Os02g14130.1
LOC_Os02g14160.1
LOC_Os02g14180.1
LOC_Os02g14430.1
LOC_Os02g14440.1
LOC_Os02g14480.1
LOC_Os02g14490.1
LOC_Os02g14760.1
LOC_Os02g14840.1
LOC_Os02g14890.1
LOC_Os02g14910.1
LOC_Os02g14929.1
LOC_Os02g14980.1
LOC_Os02g15020.1
LOC_Os02g15060.1
LOC_Os02g15100.1
LOC_Os02g15110.1
LOC_Os02g15120.1
LOC_Os02g15220.2
LOC_Os02g15230.1
LOC_Os02g15290.1
LOC_Os02g15340.1
LOC_Os02g15550.2
LOC_Os02g15580.1
LOC_Os02g15594.1
LOC_Os02g15620.1
LOC_Os02g15640.1
LOC_Os02g15760.1
LOC_Os02g15820.1
LOC_Os02g15860.1
LOC_Os02g15880.1
LOC_Os02g15980.1
LOC_Os02g16000.1
LOC_Os02g16040.1
LOC_Os02g16450.1
LOC_Os02g16540.1
LOC_Os02g16620.1
LOC_Os02g21250.1
LOC_Os02g29480.1
LOC_Os02g29510.2
LOC_Os02g30060.1
LOC_Os02g30150.1
LOC_Os02g30190.1
LOC_Os02g30200.1
LOC_Os02g30210.1
LOC_Os02g30230.2
LOC_Os02g30240.1
LOC_Os02g30280.1
LOC_Os02g30300.1
LOC_Os02g30410.1
LOC_Os02g30470.1
LOC_Os02g30600.1
LOC_Os02g30620.3
LOC_Os02g30624.2
LOC_Os02g30630.2
LOC_Os02g30650.1
LOC_Os02g30714.1
LOC_Os02g30850.1
LOC_Os02g30900.1
LOC_Os02g31030.2
LOC_Os02g31040.1
LOC_Os02g31080.1
LOC_Os02g31160.1
LOC_Os02g31910.2
LOC_Os02g32040.1
LOC_Os02g32060.2
LOC_Os02g32110.1
LOC_Os02g32120.1
LOC_Os02g32140.1
LOC_Os02g32350.1
LOC_Os02g32420.1
LOC_Os02g32469.1
LOC_Os02g32490.1
LOC_Os02g32504.1
LOC_Os02g32520.1
LOC_Os02g32530.1
LOC_Os02g32550.1
LOC_Os02g32580.1
LOC_Os02g32650.1
LOC_Os02g32660.1
LOC_Os02g32730.1
LOC_Os02g32750.2
LOC_Os02g32850.1
LOC_Os02g32950.1
LOC_Os02g32970.1
LOC_Os02g32990.1
LOC_Os02g33000.1
LOC_Os02g33030.1
LOC_Os02g33060.1
LOC_Os02g33090.1
LOC_Os02g33110.1
LOC_Os02g33140.1
LOC_Os02g33230.1
LOC_Os02g33240.1
LOC_Os02g33330.1
LOC_Os02g33430.1
LOC_Os02g33450.2
LOC_Os02g33550.1
LOC_Os02g33580.1
LOC_Os02g33590.1
LOC_Os02g33600.1
LOC_Os02g33630.1
LOC_Os02g33680.1
LOC_Os02g33720.1
LOC_Os02g33770.1
LOC_Os02g33790.1
LOC_Os02g33820.1
LOC_Os02g33830.1
LOC_Os02g34260.1
LOC_Os02g34320.1
LOC_Os02g34430.1
LOC_Os02g34460.2
LOC_Os02g34500.1
LOC_Os02g34560.1
LOC_Os02g34640.1
LOC_Os02g34650.1
LOC_Os02g34810.1
LOC_Os02g34860.1
LOC_Os02g34930.1
LOC_Os02g34940.1
LOC_Os02g34960.1
LOC_Os02g34970.1
LOC_Os02g35010.1
LOC_Os02g35080.1
LOC_Os02g35100.1
LOC_Os02g35130.2
LOC_Os02g35140.1
LOC_Os02g35180.1
LOC_Os02g35190.1
LOC_Os02g35240.1
LOC_Os02g35460.1
LOC_Os02g35470.1
LOC_Os02g35490.1
LOC_Os02g35600.1
LOC_Os02g35690.1
LOC_Os02g35710.1
LOC_Os02g35720.1
LOC_Os02g35830.1
LOC_Os02g35840.1
LOC_Os02g35860.1
LOC_Os02g35910.1
LOC_Os02g35940.1
LOC_Os02g35950.1
LOC_Os02g36000.1
LOC_Os02g36300.1
LOC_Os02g36330.1
LOC_Os02g36350.1
LOC_Os02g36380.1
LOC_Os02g36400.1
LOC_Os02g36414.1
LOC_Os02g36440.1
LOC_Os02g36450.1
LOC_Os02g36500.1
LOC_Os02g36510.1
LOC_Os02g36590.3
LOC_Os02g36600.1
LOC_Os02g36710.1
LOC_Os02g36730.1
LOC_Os02g36740.1
LOC_Os02g36845.1
LOC_Os02g36870.1
LOC_Os02g36880.2
LOC_Os02g36890.1
LOC_Os02g36924.1
LOC_Os02g36974.1
LOC_Os02g36990.1
LOC_Os02g37000.1
LOC_Os02g37030.1
LOC_Os02g37120.2
LOC_Os02g37160.1
LOC_Os02g37300.1
LOC_Os02g37420.1
LOC_Os02g37430.1
LOC_Os02g37590.1
LOC_Os02g37850.2
LOC_Os02g37862.1
LOC_Os02g38010.1
LOC_Os02g38040.1
LOC_Os02g38050.1
LOC_Os02g38120.1
LOC_Os02g38130.1
LOC_Os02g38160.1
LOC_Os02g38200.1
LOC_Os02g38220.1
LOC_Os02g38230.1
LOC_Os02g38260.1
LOC_Os02g38320.1
LOC_Os02g38330.1
LOC_Os02g38410.1
LOC_Os02g38430.1
LOC_Os02g38440.1
LOC_Os02g38810.1
LOC_Os02g38840.1
LOC_Os02g38900.1
LOC_Os02g38920.1
LOC_Os02g39010.1
LOC_Os02g39064.1
LOC_Os02g39090.1
LOC_Os02g39140.1
LOC_Os02g39200.1
LOC_Os02g39380.1
LOC_Os02g39490.1
LOC_Os02g39550.1
LOC_Os02g39620.1
LOC_Os02g39700.1
LOC_Os02g39710.1
LOC_Os02g39795.1
LOC_Os02g39830.1
LOC_Os02g39840.1
LOC_Os02g39850.1
LOC_Os02g39910.1
LOC_Os02g39920.1
LOC_Os02g39950.1
LOC_Os02g39970.1
LOC_Os02g40000.2
LOC_Os02g40010.4
LOC_Os02g40070.1
LOC_Os02g40100.1
LOC_Os02g40260.1
LOC_Os02g40410.1
LOC_Os02g40430.1
LOC_Os02g40440.1
LOC_Os02g40500.1
LOC_Os02g40530.1
LOC_Os02g40550.1
LOC_Os02g40620.1
LOC_Os02g40664.1
LOC_Os02g40700.1
LOC_Os02g40730.1
LOC_Os02g40784.1
LOC_Os02g40820.1
LOC_Os02g40840.1
LOC_Os02g40860.1
LOC_Os02g41450.1
LOC_Os02g41460.1
LOC_Os02g41500.1
LOC_Os02g41510.1
LOC_Os02g41520.1
LOC_Os02g41580.1
LOC_Os02g41590.1
LOC_Os02g41630.2
LOC_Os02g41650.3
LOC_Os02g41770.1
LOC_Os02g41780.1
LOC_Os02g41800.1
LOC_Os02g41840.1
LOC_Os02g41860.1
LOC_Os02g41890.1
LOC_Os02g41904.1
LOC_Os02g41954.1
LOC_Os02g41990.2
LOC_Os02g42000.1
LOC_Os02g42020.1
LOC_Os02g42040.1
LOC_Os02g42060.1
LOC_Os02g42210.1
LOC_Os02g42280.1
LOC_Os02g42290.3
LOC_Os02g42310.1
LOC_Os02g42370.1
LOC_Os02g42380.1
LOC_Os02g42430.1
LOC_Os02g42440.1
LOC_Os02g42450.1
LOC_Os02g42530.1
LOC_Os02g42560.1
LOC_Os02g42570.1
LOC_Os02g42580.1
LOC_Os02g42585.1
LOC_Os02g42590.1
LOC_Os02g42600.1
LOC_Os02g42620.1
LOC_Os02g42640.1
LOC_Os02g42650.1
LOC_Os02g42690.3
LOC_Os02g42700.1
LOC_Os02g42710.1
LOC_Os02g42740.1
LOC_Os02g42780.1
LOC_Os02g42790.1
LOC_Os02g42810.1
LOC_Os02g42820.1
LOC_Os02g42850.2
LOC_Os02g42860.1
LOC_Os02g42870.1
LOC_Os02g42880.1
LOC_Os02g42890.1
LOC_Os02g42920.1
LOC_Os02g42940.1
LOC_Os02g42950.1
LOC_Os02g42970.1
LOC_Os02g42990.1
LOC_Os02g43000.1
LOC_Os02g43010.1
LOC_Os02g43020.1
LOC_Os02g43030.1
LOC_Os02g43040.1
LOC_Os02g43050.1
LOC_Os02g43130.1
LOC_Os02g43150.1
LOC_Os02g43170.1
LOC_Os02g43280.1
LOC_Os02g43290.1
LOC_Os02g43300.1
LOC_Os02g43330.1
LOC_Os02g43430.1
LOC_Os02g43470.1
LOC_Os02g43550.1
LOC_Os02g43560.1
LOC_Os02g43590.1
LOC_Os02g43660.1
LOC_Os02g43670.1
LOC_Os02g43740.1
LOC_Os02g43760.1
LOC_Os02g43790.1
LOC_Os02g43820.1
LOC_Os02g43840.1
LOC_Os02g43870.1
LOC_Os02g43900.1
LOC_Os02g43930.1
LOC_Os02g43940.1
LOC_Os02g43970.1
LOC_Os02g44000.1
LOC_Os02g44010.1
LOC_Os02g44040.1
LOC_Os02g44080.1
LOC_Os02g44090.1
LOC_Os02g44106.1
LOC_Os02g44108.1
LOC_Os02g44120.1
LOC_Os02g44130.1
LOC_Os02g44134.1
LOC_Os02g44230.1
LOC_Os02g44300.1
LOC_Os02g44310.1
LOC_Os02g44320.1
LOC_Os02g44340.1
LOC_Os02g44360.1
LOC_Os02g44370.1
LOC_Os02g44380.2
LOC_Os02g44470.1
LOC_Os02g44500.1
LOC_Os02g44540.3
LOC_Os02g44590.1
LOC_Os02g44610.1
LOC_Os02g44630.1
LOC_Os02g44642.1
LOC_Os02g44654.2
LOC_Os02g44670.1
LOC_Os02g44770.1
LOC_Os02g44820.1
LOC_Os02g44850.1
LOC_Os02g44860.1
LOC_Os02g44880.1
LOC_Os02g44900.1
LOC_Os02g44910.1
LOC_Os02g44920.1
LOC_Os02g44930.1
LOC_Os02g44980.1
LOC_Os02g45010.1
LOC_Os02g45054.1
LOC_Os02g45070.1
LOC_Os02g45080.1
LOC_Os02g45100.1
LOC_Os02g45160.1
LOC_Os02g45180.1
LOC_Os02g45200.1
LOC_Os02g45240.1
LOC_Os02g45250.1
LOC_Os02g45280.1
LOC_Os02g45310.1
LOC_Os02g45320.1
LOC_Os02g45380.1
LOC_Os02g45390.1
LOC_Os02g45420.1
LOC_Os02g45450.1
LOC_Os02g45480.1
LOC_Os02g45520.1
LOC_Os02g45530.1
LOC_Os02g45570.1
LOC_Os02g45600.1
LOC_Os02g45620.1
LOC_Os02g45690.1
LOC_Os02g45700.1
LOC_Os02g45710.1
LOC_Os02g45760.1
LOC_Os02g45770.1
LOC_Os02g45780.1
LOC_Os02g45820.1
LOC_Os02g45850.1
LOC_Os02g45870.1
LOC_Os02g45900.1
LOC_Os02g45910.1
LOC_Os02g45930.1
LOC_Os02g45940.1
LOC_Os02g45980.1
LOC_Os02g46030.1
LOC_Os02g46080.1
LOC_Os02g46090.1
LOC_Os02g46100.1
LOC_Os02g46120.1
LOC_Os02g46180.1
LOC_Os02g46190.1
LOC_Os02g46210.1
LOC_Os02g46340.1
LOC_Os02g46360.1
LOC_Os02g46380.1
LOC_Os02g46500.1
LOC_Os02g46560.1
LOC_Os02g46600.1
LOC_Os02g46610.1
LOC_Os02g46620.1
LOC_Os02g46660.1
LOC_Os02g46720.1
LOC_Os02g46780.1
LOC_Os02g46830.1
LOC_Os02g46850.1
LOC_Os02g46910.1
LOC_Os02g46930.1
LOC_Os02g46962.1
LOC_Os02g47020.1
LOC_Os02g47060.1
LOC_Os02g47090.1
LOC_Os02g47110.2
LOC_Os02g47130.1
LOC_Os02g47140.1
LOC_Os02g47160.1
LOC_Os02g47170.1
LOC_Os02g47180.2
LOC_Os02g47190.1
LOC_Os02g47230.1
LOC_Os02g47280.1
LOC_Os02g47320.1
LOC_Os02g47370.1
LOC_Os02g47400.1
LOC_Os02g47410.1
LOC_Os02g48190.1
LOC_Os02g48210.1
LOC_Os02g48280.1
LOC_Os02g48290.1
LOC_Os02g48320.3
LOC_Os02g48350.1
LOC_Os02g48360.1
LOC_Os02g48570.1
LOC_Os02g48600.1
LOC_Os02g48640.1
LOC_Os02g48650.1
LOC_Os02g48660.1
LOC_Os02g48670.1
LOC_Os02g48730.1
LOC_Os02g48770.1
LOC_Os02g48810.1
LOC_Os02g48830.1
LOC_Os02g48840.1
LOC_Os02g48860.1
LOC_Os02g48870.1
LOC_Os02g48880.1
LOC_Os02g48900.1
LOC_Os02g48964.1
LOC_Os02g48980.1
LOC_Os02g48990.1
LOC_Os02g49050.2
LOC_Os02g49090.1
LOC_Os02g49230.2
LOC_Os02g49260.1
LOC_Os02g49310.1
LOC_Os02g49332.1
LOC_Os02g49440.1
LOC_Os02g49460.1
LOC_Os02g49480.1
LOC_Os02g49510.1
LOC_Os02g49520.1
LOC_Os02g49550.1
LOC_Os02g49560.1
LOC_Os02g49600.1
LOC_Os02g49610.1
LOC_Os02g49660.1
LOC_Os02g49710.1
LOC_Os02g49720.1
LOC_Os02g49760.2
LOC_Os02g49770.1
LOC_Os02g49790.1
LOC_Os02g49800.1
LOC_Os02g49850.1
LOC_Os02g49870.1
LOC_Os02g49880.1
LOC_Os02g49920.1
LOC_Os02g49960.1
LOC_Os02g49986.1
LOC_Os02g50000.1
LOC_Os02g50040.1
LOC_Os02g50050.1
LOC_Os02g50130.1
LOC_Os02g50140.1
LOC_Os02g50150.1
LOC_Os02g50200.1
LOC_Os02g50300.1
LOC_Os02g50320.2
LOC_Os02g50340.1
LOC_Os02g50460.1
LOC_Os02g50490.1
LOC_Os02g50550.1
LOC_Os02g50600.1
LOC_Os02g50620.1
LOC_Os02g50630.1
LOC_Os02g50640.1
LOC_Os02g50710.1
LOC_Os02g50730.1
LOC_Os02g50740.1
LOC_Os02g50760.1
LOC_Os02g50770.1
LOC_Os02g50810.1
LOC_Os02g50860.1
LOC_Os02g50880.1
LOC_Os02g50900.1
LOC_Os02g50930.1
LOC_Os02g50940.1
LOC_Os02g50960.1
LOC_Os02g50970.1
LOC_Os02g50980.1
LOC_Os02g50990.1
LOC_Os02g51000.1
LOC_Os02g51010.1
LOC_Os02g51060.1
LOC_Os02g51070.1
LOC_Os02g51090.1
LOC_Os02g51110.1
LOC_Os02g51130.1
LOC_Os02g51140.1
LOC_Os02g51150.1
LOC_Os02g51280.1
LOC_Os02g51290.1
LOC_Os02g51320.1
LOC_Os02g51370.1
LOC_Os02g51400.1
LOC_Os02g51410.1
LOC_Os02g51450.2
LOC_Os02g51500.1
LOC_Os02g51510.1
LOC_Os02g51550.1
LOC_Os02g51590.1
LOC_Os02g51600.1
LOC_Os02g51670.1
LOC_Os02g51680.1
LOC_Os02g51710.1
LOC_Os02g51750.1
LOC_Os02g51770.1
LOC_Os02g51799.1
LOC_Os02g51850.1
LOC_Os02g51890.1
LOC_Os02g51910.1
LOC_Os02g52010.1
LOC_Os02g52130.5
LOC_Os02g52140.1
LOC_Os02g52150.1
LOC_Os02g52160.1
LOC_Os02g52170.1
LOC_Os02g52180.1
LOC_Os02g52190.1
LOC_Os02g52210.1
LOC_Os02g52250.1
LOC_Os02g52260.1
LOC_Os02g52340.1
LOC_Os02g52360.1
LOC_Os02g52380.1
LOC_Os02g52410.1
LOC_Os02g52480.1
LOC_Os02g52490.2
LOC_Os02g52540.1
LOC_Os02g52560.1
LOC_Os02g52630.1
LOC_Os02g52670.1
LOC_Os02g52700.1
LOC_Os02g52710.1
LOC_Os02g52720.1
LOC_Os02g52780.1
LOC_Os02g52810.1
LOC_Os02g52830.1
LOC_Os02g52850.1
LOC_Os02g52860.1
LOC_Os02g52870.1
LOC_Os02g52910.1
LOC_Os02g52920.1
LOC_Os02g52930.1
LOC_Os02g52950.1
LOC_Os02g52960.1
LOC_Os02g53000.1
LOC_Os02g53110.1
LOC_Os02g53130.1
LOC_Os02g53150.1
LOC_Os02g53160.1
LOC_Os02g53180.1
LOC_Os02g53230.1
LOC_Os02g53280.1
LOC_Os02g53340.2
LOC_Os02g53360.1
LOC_Os02g53380.1
LOC_Os02g53410.1
LOC_Os02g53510.1
LOC_Os02g53520.1
LOC_Os02g53530.1
LOC_Os02g53660.1
LOC_Os02g53690.1
LOC_Os02g53720.1
LOC_Os02g53750.1
LOC_Os02g53860.1
LOC_Os02g53870.1
LOC_Os02g53994.1
LOC_Os02g54030.1
LOC_Os02g54050.1
LOC_Os02g54060.1
LOC_Os02g54100.1
LOC_Os02g54130.1
LOC_Os02g54150.1
LOC_Os02g54160.2
LOC_Os02g54180.1
LOC_Os02g54340.1
LOC_Os02g54370.1
LOC_Os02g54520.1
LOC_Os02g54590.1
LOC_Os02g54600.1
LOC_Os02g54640.1
LOC_Os02g54760.1
LOC_Os02g54770.2
LOC_Os02g54830.1
LOC_Os02g54890.1
LOC_Os02g55070.1
LOC_Os02g55130.2
LOC_Os02g55170.1
LOC_Os02g55180.1
LOC_Os02g55250.1
LOC_Os02g55320.1
LOC_Os02g55380.1
LOC_Os02g55400.1
LOC_Os02g55480.1
LOC_Os02g55560.1
LOC_Os02g55580.1
LOC_Os02g55870.1
LOC_Os02g55890.1
LOC_Os02g55940.1
LOC_Os02g55970.1
LOC_Os02g55990.1
LOC_Os02g56000.1
LOC_Os02g56100.1
LOC_Os02g56110.1
LOC_Os02g56120.2
LOC_Os02g56140.1
LOC_Os02g56310.1
LOC_Os02g56400.1
LOC_Os02g56610.1
LOC_Os02g56920.1
LOC_Os02g57110.1
LOC_Os02g57120.1
LOC_Os02g57140.1
LOC_Os02g57360.1
LOC_Os02g57460.1
LOC_Os02g57470.1
LOC_Os02g57490.1
LOC_Os02g57510.2
LOC_Os02g57520.1
LOC_Os02g57550.1
LOC_Os02g57560.1
LOC_Os02g57570.1
LOC_Os02g57620.1
LOC_Os02g57650.1
LOC_Os03g01150.1
LOC_Os03g01160.2
LOC_Os03g01170.1
LOC_Os03g01190.1
LOC_Os03g01210.1
LOC_Os03g01240.1
LOC_Os03g01270.1
LOC_Os03g01290.1
LOC_Os03g01300.1
LOC_Os03g01550.1
LOC_Os03g01580.2
LOC_Os03g01600.1
LOC_Os03g01640.1
LOC_Os03g01700.1
LOC_Os03g01710.1
LOC_Os03g01740.1
LOC_Os03g01770.1
LOC_Os03g01790.1
LOC_Os03g01800.1
LOC_Os03g01820.1
LOC_Os03g02030.1
LOC_Os03g02040.1
LOC_Os03g02050.1
LOC_Os03g02070.1
LOC_Os03g02100.1
LOC_Os03g02160.3
LOC_Os03g02170.1
LOC_Os03g02180.1
LOC_Os03g02190.1
LOC_Os03g02240.1
LOC_Os03g02255.1
LOC_Os03g02270.1
LOC_Os03g02320.1
LOC_Os03g02330.1
LOC_Os03g02380.1
LOC_Os03g02390.1
LOC_Os03g02440.1
LOC_Os03g02480.1
LOC_Os03g02514.1
LOC_Os03g02530.1
LOC_Os03g02550.1
LOC_Os03g02580.1
LOC_Os03g02610.1
LOC_Os03g02660.1
LOC_Os03g02685.1
LOC_Os03g02700.1
LOC_Os03g02740.1
LOC_Os03g02750.1
LOC_Os03g02780.1
LOC_Os03g02850.1
LOC_Os03g02860.1
LOC_Os03g02890.1
LOC_Os03g02900.1
LOC_Os03g02920.1
LOC_Os03g03034.1
LOC_Os03g03070.1
LOC_Os03g03100.1
LOC_Os03g03130.1
LOC_Os03g03180.1
LOC_Os03g03200.1
LOC_Os03g03260.1
LOC_Os03g03270.1
LOC_Os03g03280.1
LOC_Os03g03320.1
LOC_Os03g03370.1
LOC_Os03g03410.1
LOC_Os03g03460.1
LOC_Os03g03480.1
LOC_Os03g03500.1
LOC_Os03g03540.1
LOC_Os03g03550.1
LOC_Os03g03570.2
LOC_Os03g03610.3
LOC_Os03g03660.1
LOC_Os03g03680.1
LOC_Os03g03700.1
LOC_Os03g03760.1
LOC_Os03g03830.1
LOC_Os03g03860.1
LOC_Os03g03890.1
LOC_Os03g03910.1
LOC_Os03g03920.1
LOC_Os03g04020.1
LOC_Os03g04040.1
LOC_Os03g04050.1
LOC_Os03g04060.1
LOC_Os03g04220.1
LOC_Os03g04310.1
LOC_Os03g04430.1
LOC_Os03g04480.1
LOC_Os03g04490.1
LOC_Os03g04500.2
LOC_Os03g04530.1
LOC_Os03g04560.1
LOC_Os03g04570.1
LOC_Os03g04590.1
LOC_Os03g04620.1
LOC_Os03g04740.1
LOC_Os03g04750.1
LOC_Os03g04770.1
LOC_Os03g04890.1
LOC_Os03g04960.1
LOC_Os03g04970.1
LOC_Os03g05110.1
LOC_Os03g05160.1
LOC_Os03g05270.1
LOC_Os03g05280.1
LOC_Os03g05390.6
LOC_Os03g05420.1
LOC_Os03g05470.1
LOC_Os03g05490.1
LOC_Os03g05510.1
LOC_Os03g05520.1
LOC_Os03g05540.1
LOC_Os03g05570.1
LOC_Os03g05590.1
LOC_Os03g05610.1
LOC_Os03g05620.1
LOC_Os03g05660.1
LOC_Os03g05730.1
LOC_Os03g05740.1
LOC_Os03g05750.1
LOC_Os03g05760.1
LOC_Os03g06010.1
LOC_Os03g06050.1
LOC_Os03g06160.1
LOC_Os03g06170.1
LOC_Os03g06190.1
LOC_Os03g06330.1
LOC_Os03g06350.1
LOC_Os03g06360.1
LOC_Os03g06390.1
LOC_Os03g06410.1
LOC_Os03g06420.1
LOC_Os03g06430.1
LOC_Os03g06460.1
LOC_Os03g06510.1
LOC_Os03g06520.1
LOC_Os03g06570.1
LOC_Os03g06580.4
LOC_Os03g06620.1
LOC_Os03g06630.1
LOC_Os03g06670.1
LOC_Os03g06680.1
LOC_Os03g06705.1
LOC_Os03g06740.1
LOC_Os03g06760.2
LOC_Os03g06890.1
LOC_Os03g06960.1
LOC_Os03g07000.1
LOC_Os03g07060.1
LOC_Os03g07080.1
LOC_Os03g07100.1
LOC_Os03g07110.2
LOC_Os03g07120.1
LOC_Os03g07150.1
LOC_Os03g07160.1
LOC_Os03g07290.1
LOC_Os03g07350.1
LOC_Os03g07360.1
LOC_Os03g07380.1
LOC_Os03g07430.1
LOC_Os03g07450.1
LOC_Os03g07480.1
LOC_Os03g07540.1
LOC_Os03g07650.1
LOC_Os03g07880.1
LOC_Os03g07890.1
LOC_Os03g07920.1
LOC_Os03g08100.1
LOC_Os03g08170.1
LOC_Os03g08250.1
LOC_Os03g08280.1
LOC_Os03g08320.1
LOC_Os03g08330.1
LOC_Os03g08430.1
LOC_Os03g08440.1
LOC_Os03g08470.1
LOC_Os03g08530.1
LOC_Os03g08540.1
LOC_Os03g08550.1
LOC_Os03g08580.1
LOC_Os03g08720.1
LOC_Os03g08800.1
LOC_Os03g08860.1
LOC_Os03g08880.1
LOC_Os03g08900.1
LOC_Os03g08920.1
LOC_Os03g08930.1
LOC_Os03g08960.1
LOC_Os03g09020.1
LOC_Os03g09070.1
LOC_Os03g09100.1
LOC_Os03g09170.1
LOC_Os03g09220.1
LOC_Os03g09250.1
LOC_Os03g09280.2
LOC_Os03g09290.1
LOC_Os03g13210.1
LOC_Os03g13240.1
LOC_Os03g13380.1
LOC_Os03g13390.2
LOC_Os03g13540.1
LOC_Os03g13560.1
LOC_Os03g13570.1
LOC_Os03g13740.1
LOC_Os03g13800.1
LOC_Os03g13810.1
LOC_Os03g15230.1
LOC_Os03g15340.1
LOC_Os03g15410.1
LOC_Os03g15530.1
LOC_Os03g15550.1
LOC_Os03g15570.1
LOC_Os03g16150.2
LOC_Os03g16170.1
LOC_Os03g16390.1
LOC_Os03g16480.1
LOC_Os03g16500.1
LOC_Os03g16600.1
LOC_Os03g16610.1
LOC_Os03g16740.1
LOC_Os03g16760.1
LOC_Os03g16780.1
LOC_Os03g16800.1
LOC_Os03g16850.1
LOC_Os03g16910.1
LOC_Os03g16960.1
LOC_Os03g17084.1
LOC_Os03g17100.1
LOC_Os03g17150.1
LOC_Os03g17164.1
LOC_Os03g17200.1
LOC_Os03g17220.1
LOC_Os03g17230.1
LOC_Os03g17240.1
LOC_Os03g17270.1
LOC_Os03g17300.1
LOC_Os03g17350.1
LOC_Os03g17370.1
LOC_Os03g17540.1
LOC_Os03g17550.1
LOC_Os03g17570.3
LOC_Os03g17580.1
LOC_Os03g17690.1
LOC_Os03g17710.1
LOC_Os03g17730.1
LOC_Os03g17740.1
LOC_Os03g17790.1
LOC_Os03g17810.1
LOC_Os03g17850.1
LOC_Os03g18010.1
LOC_Os03g18030.1
LOC_Os03g18070.1
LOC_Os03g18140.1
LOC_Os03g18190.1
LOC_Os03g18220.1
LOC_Os03g18300.1
LOC_Os03g18370.1
LOC_Os03g18380.3
LOC_Os03g18454.1
LOC_Os03g18510.1
LOC_Os03g18560.1
LOC_Os03g18570.1
LOC_Os03g18600.1
LOC_Os03g18630.1
LOC_Os03g18640.1
LOC_Os03g18660.1
LOC_Os03g18680.1
LOC_Os03g18690.1
LOC_Os03g18700.1
LOC_Os03g18710.1
LOC_Os03g18740.1
LOC_Os03g18770.1
LOC_Os03g18790.1
LOC_Os03g18860.1
LOC_Os03g18910.1
LOC_Os03g18970.1
LOC_Os03g19020.1
LOC_Os03g19040.1
LOC_Os03g19190.1
LOC_Os03g19200.1
LOC_Os03g19420.2
LOC_Os03g19780.1
[truncated: 4,231 more rows]
