# Supplementary material for: Comparative Genomic and Transcriptomic Analysis of Tandemly and Segmentally Duplicated Genes in Rice
Source: PLoS One. 2013 May 16;8(5):e63551. doi: 10.1371/journal.pone.0063551 (PMC3656045; doi:10.1371/journal.pone.0063551)
Supplement: Table S3 — Contribution of tandem and segmental duplication to the gene family expansion. (XLS) [file pone.0063551.s004.xls]

## Sheet: Sheet1
Table S3. Contribution of tandem and segmental duplication to the gene family expansion
Gene family	Family members					References
	Total	Tandemly duplicated genes		Segmentally duplicated genes
		Numbers	Percentage (%)	Numbers	Percentage (%)
WRKY	103	36	34.9515	39	37.8641	Ramamoorthy et al., 2008 [41]
GRAM	17	4	23.5294	9	52.9412	Jiang et al., 2008 [40]
Lectin	267	140	52.4345	105	39.3258	Jiang et al., 2010 [16]
GST	84	44	52.381	6	7.14286	Chi et al., 2011 [18]
